# Supplementary material for: Tumor Immune Microenvironment Landscape in Glioma Identifies a Prognostic and Immunotherapeutic Signature
Source: Front Cell Dev Biol. 2021 Sep 28;9:717601. doi: 10.3389/fcell.2021.717601 (PMC8507498; doi:10.3389/fcell.2021.717601)
Supplement: Supplementary file 2 [file Data_Sheet_2.xlsx]

## Sheet: Table S1
Table S1. Basic information of included samples.
Series accession numbers	Platform used	No. of input patients	WHO grade	Gender	Mean age, years	IDH status	1p19q status	MGMT status	Region	Survival Outcome
Gravendeel	Affymetrix Human Genome U133 Plus 2.0 Array	263	WHOII&III: 108; WHOIV:155	Female:87, Male:176	51	NA	NA	NA	Netherlands	OS
Kamoun	Affymetrix Human Genome U133 Plus 2.0 Array	145	WHOII&III:126; WHOIV:19	Female:62, Male:83	46	NA	NA	NA	France	OS
CGGA (batch1&2)	Illumina RNAseq	927	WHOII&III:571; WHOIV:356	Female:385, Male:540	43	Mutant: 482; WT: 398; NA: 47	Codel: 193; Non-codel: 671; NA: 63	Methylated: 439; Unethylated: 342; NA: 146	China	OS
TCGA-LGG	Illumina RNAseq	493	WHOII&III: 493	Female:225, Male:268	43	Mutant: 402; WT: 88; NA: 3	Codel: 159; Non-codel: 334	Methylated: 408; Unethylated: 85	America	OS/PFS
TCGA-GBM	Illumina RNAseq	147	WHOIV: 147	Female:52, Male:95	60	Mutant: 9; WT: 139	Non-codel: 141; NA: 6	Methylated: 50; Unethylated: 67	America	OS/PFS
WHU dataset	qRT-PCR	88	WHOII&III:34; WHOIV: 54	Female:34, Male:54	47	Mutant: 12; WT: 76	Codel: 8; Non-codel: 80	NA	China	OS

## Sheet: Table S2
Table S2 The primer sequence of each gene
Gene	5'-3'
METTL7B-F	GTCCGGAGAGTACTGAGACC
METTL7B-R	ATCCCCAATGTTTCCAGGT
IGFBP2-F	IGATCTCCACCATGCGCCTTC
IGFBP2-R	GCTGCCGTTCAGAGACAT
GDAP1L1-F	TTGGTGICTGACTGTCGGTG
GDAP1L1-R	TACTCAGAACGAAGGGCGG
CRTAC1-F	AACCGTGATGGCAAGTGGA
CRTAC1-R	GGCATGGAGAACTTGGGTGA
CHI3L1-F	ATGATGTGACGCTCTACGGC
CHI3L1-R	ACTCTGGGTGTTGGAGGCTA
CHGB-F	AGGAGGCACGTGGTTTC
CHGB-R	ATGCAGCGAGTCACCATTCC
ANXA1-F	GGATGTCGCTGCCTTGCATA
ANXA1-R	TCCAGGGGCTTTCCTGTTTC

## Sheet: Table S3
Table S3. The estimated fractions of tumor microenvironment cells by CIBERSORT method using 1,975 glioma samples.
ID	B cells naive	B cells memory	Plasma cells	T cells CD8	T cells CD4 naive	T cells CD4 memory resting	T cells CD4 memory activated	T cells follicular helper	T cells regulatory (Tregs)	T cells gamma delta	NK cells resting	NK cells activated	Monocytes	Macrophages M0	Macrophages M1	Macrophages M2	Dendritic cells resting	Dendritic cells activated	Mast cells resting	Mast cells activated	Eosinophils	Neutrophils
CGGA_1001	0	0.0637747	0.121623	0.0302763	0	0.0875427	0	0.0251314	0	0	0	0.00861149	0.163488	0	0.000278981	0.234453	0	0	0	0.26482	0	0
CGGA_1002	0.0574448	0	0.0638249	0.00912169	0	0.0872468	0.0774099	0.0560353	0	0	0	0.124189	0.0711436	0.182423	0.00715499	0.179162	0	0	0	0.0848439	0	0
CGGA_1003	0.00117827	0	0.0219674	0	0.368403	0.077796	0.0387007	0	0	0	0	0	0.190242	0.12448	0	0.138958	0	0	0	0.0382745	0	0
CGGA_1004	0	0.247662	0.0316496	0.04186	0	0.0607037	0	0.0220536	0.0647887	0.00660716	0	0.00983615	0.0553064	0.0573065	0.0115935	0.332526	0	0	0.0549388	0.00316777	0	0
CGGA_1005	0	0.0626805	0	0	0.0927739	0.290117	0	0	0	0	0.0625518	0	0.165255	0.0402694	0.000947956	0.0987621	0	0	0	0.186643	0	0
CGGA_1006	0.0108839	0.0268954	0.142078	0	0	0.153665	0	0.105224	0.0115408	0	0.0111735	0.0308933	0.0992713	0.0284906	0.04644	0.233576	0	0.0368764	0	0.062991	0	0
CGGA_1007	0.0526199	0	0.115528	0.00752175	0.0772159	0.225159	0	0	0	0	0.061842	0.0455007	0	0.142829	0	0.189865	0	0.0437699	0.0381495	0	0	0
CGGA_1008	0	0.0730992	0	0	0	0.262333	0	0.180202	0	0	0	0.0940048	0.00759713	0.0929132	0	0.192858	0	0.0969921	0	0	0	0
CGGA_1010	0	0.0108736	0	0	0.000916492	0.483722	0	0	0	0	0	0.00895626	0.248178	0	0	0.0728276	0.106172	0.00573652	0.0626173	0	0	0
CGGA_1011	0.0455525	0	0.123076	0.0294128	0	0.0371474	0.10732	0.0310834	0	0	0	0.0376226	0.132777	0	0	0.152424	0	0	0	0.267979	0.0356061	0
CGGA_1012	0.0108782	0	0	0	0	0.133246	0	0	0	0	0.0249089	0.0110555	0.150791	0.0183469	0	0.541153	0	0.0213288	0	0.0882906	0	0
CGGA_1013	0	0	0.0272238	0	0.152497	0.0532245	0.129164	0	0	0.0108881	0.0184835	0	0.0436647	0	0.0123697	0.0341217	0.0250658	0	0	0.493297	0	0
CGGA_1014	0	0.0303929	0	0.0082977	0	0.237549	0	0.093926	0.0491779	0	0	0.029266	0.0260577	0.0718278	0	0.175416	0	0.0558729	0	0.220685	0	0.00153081
CGGA_1015	0.0452487	0	0.0549784	0.053191	0	0.169847	0	0.0230857	0.0151525	0	0.00312787	0	0.176116	0.0361322	0	0.26488	0	0.126563	0.0301888	0.00148919	0	0
CGGA_1017	0.0597984	0.0386347	0	0	0	0.335287	0	0	0	0	0	0.0571447	0.169732	0.166268	0	0.157503	0	0.00649384	0.0091389	0	0	0
CGGA_1018	0.0560293	0	0.0102344	0	0.058524	0.35595	0	0	0	0	0.00609936	0.0223328	0.123457	0.0689056	0.00728678	0.238381	0	0	0	0.0527991	0	0
CGGA_1019	0	0.0128167	0.0077556	0	0	0.133677	0	0	0	0	0.0714032	0.0157497	0.126307	0.299697	0.0184581	0.212351	0	0.00195324	0	0.0998312	0	0
CGGA_1020	0.0130577	0.0352534	0	0	0	0.1441	0.00129499	0	0	0	0.0403808	0.00238886	0.271979	0	0	0.242865	0	0.0484152	0	0.200264	0	0
CGGA_1022	0.0215438	0	0.0536348	0.0168133	0	0.033571	0.180213	0.0219952	0	0	0	0.109457	0.0676104	0.0297644	0	0.266989	0	0	0	0.19379	0	0.00461834
CGGA_1023	0	0.0632529	0.0730719	0	0.0809204	0.107098	0	0.0235249	0	0	0.0172188	0.00821124	0.0118098	0.211763	0	0.228408	0	0	0	0.174721	0	0
CGGA_1024	0	0	0.0339102	0	0	0.336218	0	0.0967425	0.0399824	0	0	0.0590986	0	0.128474	0	0.218695	0	0.00865911	0.0635249	0	0	0.0146957
CGGA_1026	0.139566	0	0.0515373	0	0	0.432924	0	0	0	0	0	0.0667142	0.0538837	0.0364739	0	0.152908	0	0.0358108	0.0282437	0	0	0.00193818
CGGA_1027	0	0	0.185517	0	0	0.346741	0	0	0.000575227	0	0.123215	0	0.0737977	0	0.00991184	0.188032	0	0.0216903	0	0.0464747	0	0.00404413
CGGA_103	0.128578	0	0.0461896	0	0.177811	0.225284	0	0	0	0	0.0423491	0	0.03558	0.0949616	0	0.194146	0	0	0.0551005	0	0	0
CGGA_1030	0.0509724	0	0.0630383	0	0.0465353	0.36764	0	0	0	0	0	0.0583833	0.0696584	0.182143	0	0.0405245	0	0	0	0.121105	0	0
CGGA_1031	0.0132466	0.0305259	0	0	0.00648669	0.267534	0	0	0.046399	0	0.0462458	0	0.272438	0	0	0.204578	0	0	0	0.112546	0	0
CGGA_1033	0	0.0154647	0.0983258	0.000759815	0	0.3305	0	0	0	0	0	0.0854453	0.0287547	0.226985	0	0.0808569	0	0	0	0.132908	0	0
CGGA_1034	0	0.0605537	0	0	0	0.0098906	0.0719875	0.0418437	0	0	0	0.0443581	0.0965834	0	0.00761878	0.0461744	0	0.0272862	0	0.593704	0	0
CGGA_1035	0	0	0.0676501	0	0	0.236181	0	0	0	0	0.058816	0	0.10723	0.180213	0	0.169206	0	0.0768304	0	0.0653156	0	0.0385581
CGGA_1036	0.0139813	0	0.029314	0.0191031	0	0.224187	0	0.0792885	0	0	0.0297202	0.0175404	0.0132696	0.200668	0	0.286164	0	0.0424645	0.0156179	0	0	0.0286818
CGGA_1037	0	0	0.0599953	0	0.344606	0.0974329	0	0	0	0	0.0720811	0	0.265653	0	0	0.0690976	0	0	0	0.0911341	0	0
CGGA_1039	0.002719	0	0.0853123	0.00669362	0	0.411507	0	0	0	0	0.0482097	0.0658559	0	0.117936	0.00599029	0.188597	0.0052192	0	0.0619604	0	0	0
CGGA_1041	0.0354385	0.0223512	0	0	0	0.290359	0	0	0	0	0.0463566	0	0.170575	0.0618306	0.0067086	0.267831	0	0	0	0.0985498	0	0
CGGA_1045	0	0	0.10761	0	0	0.20516	0	0	0.00966581	0	0.0297531	0	0.180445	0.0732152	0	0.238164	0	0.11237	0	0.0436174	0	0
CGGA_1048	0.0608441	0	0.0347227	0	0.0905012	0.0649698	0.206889	0	0	0	0	0.0965855	0.0738967	0.0819479	0.00175374	0.163536	0	0	0	0.124353	0	0
CGGA_1049	0	0.0432435	0.0580361	0	0	0.197492	0	0.00146854	0.00440747	0	0.0332308	0	0.0533711	0.273518	0	0.165019	0	0.0262466	0	0.143967	0	0
CGGA_1053	0	0.0208131	0.0137798	0	0	0.253579	0	0	0	0	0.0299983	0.00402182	0.199113	0.0890574	0	0.259157	0	0.0600911	0.026624	0.0437646	0	0
CGGA_1055	0.0413728	0.00705037	0	0	0	0.273687	0	0	0	0	0.0489181	0	0.170547	0.00375375	0	0.353242	0	0.0149377	0.0801794	0.00631197	0	0
CGGA_1057	0.0270279	0.118697	0.161908	0.0293729	0	0.0734946	0	0.00875837	0.0130086	0	0	0.017754	0	0.107549	0.0199105	0.362309	0	0	0.00624302	0.0325949	0	0.0213724
CGGA_1058	0.082702	0	0.0437936	0	0	0.252893	0	0	0	0	0	0.0266185	0.204277	0	0	0.235642	0	0.0492367	0.104838	0	0	0
CGGA_1059	0	0.131885	0.21125	0	0	0.125246	0.0560456	0	0	0	0.0212373	0	0.0625898	0.0333081	0	0.300433	0	0	0	0.0580053	0	0
CGGA_106	0	0.110369	0.15902	0.0168416	0	0.054506	0	0.0168488	0	0	0.00172792	0.00298753	0.0890789	0.0147339	0.0077608	0.209643	0	0	0	0.316482	0	0
CGGA_1060	0.0916305	0	0	0	0	0.567437	0	0	0	0	0	0.0357675	0.0788093	0.049007	0	0.0920923	0	0.0555436	0.0297127	0	0	0
CGGA_1061	0.0556895	0	0.103285	0	0	0.443704	0	0	0	0	0	0.0703944	0.0944123	0	0	0.0344292	0.108771	0	0	0.0893143	0	0
CGGA_1065	0.0486042	0	0.045977	0.010148	0.133403	0.352386	0.00537655	0	0	0	0.0722369	0	0.109404	0	0	0.0303042	0.142501	0	0	0.04966	0	0
CGGA_1066	0.127708	0	0	0	0	0.160074	0.00144994	0	0	0	0.0327851	0	0.368284	0.0790787	0.00530057	0.185224	0	0	0.0370554	0.00304087	0	0
CGGA_1068	0	0.0257036	0.232422	0.0140671	0	0.25165	0	0	0.0105834	0	0.0610548	0	0.0378341	0	0	0.264975	0	0.0141056	0	0.075446	0	0.0121588
CGGA_107	0.0282096	0	0.096234	0	0	0.32603	0	0	0.00700612	0	0.0234259	0	0.113471	0.0863379	0	0.17782	0	0.0774082	0	0.0640574	0	0
CGGA_1070	0.0510801	0	0.0650304	0	0.0272005	0.202706	0	0	0	0	0.0151075	0.00806848	0.092532	0.107069	0.0315939	0.253441	0	0.102445	0	0.043079	0	0.000646814
CGGA_1071	0	0	0.0482928	0	0	0.30789	0	0	0	0	0.0873013	0	0	0.152276	0	0.184261	0	0.0539762	0	0.120001	0	0.0460016
CGGA_1072	0	0.0961456	0	0	0	0.392368	0	0.0113177	0	0	0.00953758	0.00879817	0.101471	0	0	0.144605	0	0.199727	0	0.0360298	0	0
CGGA_1073	0.0623691	0	0.0278067	0	0	0.435453	0	0.0503391	0	0	0.0201135	0.0200071	0.0253558	0.0654839	0	0.265803	0	0	0.0110725	0.016196	0	0
CGGA_1074	0.00702717	0.0282576	0.051344	0	0	0.112292	0	0.0145295	0.00956599	0	0.0038634	0.00567185	0.120831	0.14595	0	0.454626	0	0.0299058	0.00424919	0.0118863	0	0
CGGA_1075	0	0.130143	0.200727	0.0117706	0	0.215546	0	0	0.00348241	0	0	0.00865471	0.120721	0.019783	0	0.220816	0	0.0532496	0	0.0151066	0	0
CGGA_1077	0	0.00175768	0.0189259	0.0253971	0	0.189335	0	0	0.0158054	0	0.0809218	0	0.152691	0.192653	0	0.189187	0	0.0774539	0.0268413	0.0290305	0	0
CGGA_1078	0.0152292	0.00169596	0	0.0056184	0.0449483	0.0956429	0	0	0.0375942	0.0136537	0.0122359	0	0.235583	0.0740187	0	0.352077	0	0.0772192	0.0304425	0.00404195	0	0
CGGA_108	0.00784493	0.0791732	0	0	0	0.066755	0	0.0790202	0	0	0.0327601	0	0.162055	0.121961	0	0.355859	0	0.0112765	0	0.0832948	0	0
CGGA_1081	0	0.127069	0	0.0627481	0	0.279562	0	0.0802309	0	0	0.00468578	3.07e-05	0	0.136046	0.0303692	0.205145	0	0	0	0.0741137	0	0
CGGA_1083	0.0394294	0.0105688	0.000882882	0.0112107	0	0.189925	0	0	0	0	0.0397736	0	0.166978	0.0357505	0	0.464743	0	0.00128541	0.0291168	0.0103357	0	0
CGGA_1086	0.0384152	0	0.0569004	0	0.0316246	0.258233	0	0	0	0	0	0.0145698	0.110599	0.12627	0	0.256824	0	0	0	0.106563	0	0
CGGA_1087	0.0585963	0	0.0278402	0	0.324987	0.17127	0.141371	0	0	0	0.00848285	0	0.122821	0.00168426	0	0.138053	0	0.00489418	0	0	0	0
CGGA_1091	0	0	0.0331123	0	0	0.232816	0	0	0	0	0.0531361	0.0130551	0.205419	0.0974392	0	0.255653	0	0.0661271	0.0432414	0	0	0
CGGA_1094	0	0	0	0	0	0.267737	0	0.060999	0	0	0	0.0717027	0.0989793	0.0783682	0	0.279586	0	0.0505329	0.0920949	0	0	0
CGGA_1097	0	0.0479759	0.0339191	0	0	0.346335	0	0.0667517	0	0	0.002396	0.054891	0.0933129	0.105041	0	0.200368	0	0.0103541	0.0386547	0	0	0
CGGA_1099	0	0.0650533	0.148389	0.054005	0	0.0693728	0.0532909	0	0	0	0	0.00632189	0.108051	0.000491621	0.00580189	0.41922	0	0.0489497	0.0203467	0.000705543	0	0
CGGA_1100	0	0	0.0102286	0	0	0.60422	0	0	0	0	0.065956	0	0.128463	0	0	0.0673842	0.034242	0.0212314	0.0551604	0	0.00946823	0.00364671
CGGA_1101	0	0.000474551	0.0280095	0	0	0.588867	0	0	0	0	0.038349	0	0.161198	0	0	0.0671636	0.0570064	0.00491357	0	0.0540192	0	0
CGGA_1103	0.0714798	0	0.0226122	0	0	0.365516	0	0	0	0	0	0.0251446	0.140224	0	0	0.24541	0.0306724	0.0342915	0.0408457	0.0238043	0	0
CGGA_1105	0.0530584	0	0	0.0264761	0	0.111183	0	0.055068	0.0389116	0	0.0261865	0.0311414	0.166561	0.0878525	0.0204948	0.346102	0	0.0149271	0.0220369	0	0	0
CGGA_1106	0.0209114	0	0.0407924	0	0	0.202615	0	0	0.0194766	0	0.0535838	0	0.141005	0.137493	0	0.282215	0	0.0730376	0.000163912	0.0287065	0	0
CGGA_1108	0.019464	0.0453173	0.0920669	0.0549372	0	0.00402339	0.234933	0.0297268	0	0	0	0.0453069	0.124541	0.0278164	0.00611869	0.225671	0	0.00580225	0	0.0842755	0	0
CGGA_1111	0.0218979	0.00792851	0	0	0	0.136487	0	0	0.0211059	0	0.0516318	0	0.20399	0.0466506	0.00966272	0.434495	0	0	0.00333393	0.0628164	0	0
CGGA_1113	0.0818773	0	0	0	0	0.327822	0	0.0750895	0	0	0	0.0551837	0.0645857	0	0	0.3334	0	0	0.0620419	0	0	0
CGGA_1114	0.0415316	0	0.0435755	0.030652	0.0282226	0.0825829	0	0	0.0388316	0	0	0.0420727	0.13717	0.10601	0	0.372683	0	0.0472961	0.0267169	0	0	0.00265417
CGGA_1116	0	0.128037	0	0	0.0255236	0.0677062	0.106045	0	0	0	0.00100535	0.00617744	0.270513	0	0	0.163084	0	0	0	0.231909	0	0
CGGA_1118	0	0	0.0533477	0.048026	0	0.150062	0	0	0	0	0.0489568	0.0331515	0.224377	0	0	0.354038	0	0.0316629	0.0563782	0	0	0
CGGA_1119	0	0.126497	0	0	0	0.370004	0	0.0605371	0	0	0.0742474	0.0761497	0.0747987	0	0	0	0.0828717	0	0	0.00722519	0	0.127669
CGGA_112	0.071614	0	0	0	0	0.141872	0	0.00051657	0.0104458	0	0	0.0277404	0.172362	0.0354247	0	0.421956	0	0	0	0.118068	0	0
CGGA_1120	0	0	0.0275415	0	0.0127701	0.438338	0	0	0	0	0	0	0.233176	0	0	0.0990086	0.121691	0.0174062	0.0326575	0.0174112	0	0
CGGA_1121	0	0	0.064177	0	0.138964	0.037516	0.164548	0	0	0	0	0.0135743	0.0704924	0	0.00601714	0.0701372	0.0621721	0	0	0.372402	0	0
CGGA_1124	0.00628331	0.00409358	0.188938	0.0152178	0	0.144307	0	0	0	0	0.0800491	0	0.0954497	0.0601952	0	0.282197	0	0.0432332	0	0.0454867	0.0345499	0
CGGA_1126	0	0.178163	0	0	0	0.211609	0	0	0	0	0.0417351	0	0.127441	0.0484928	0.00486901	0.28617	0	0.0649323	0	0.0365876	0	0
CGGA_1127	0.0572882	0	0	0	0.201164	0.1664	0	0	0	0	0.0674951	0	0.244895	0	0.00438119	0.204689	0	0	0.0536872	0	0	0
CGGA_1129	0.0193802	0.0330374	0.020072	0.0161348	0	0.0944113	0	0.123819	0	0	0.0740897	0.0641662	0.183599	0	0	0.305087	0	0	0	0.0662036	0	0
CGGA_1130	0.0355272	0	0.0531431	0.00110563	0	0.111376	0.0361229	0.0209244	0	0	0	0.14138	0.064043	0.141025	0.00619963	0.299358	0	0	0	0.0897949	0	0
CGGA_1131	0	0	0	0	0	0.219368	0.104463	0	0	0	0.0597922	0.0157234	0.29891	0	0	0.212116	0	0.050297	0	0.0393307	0	0
CGGA_1132	0.0161263	0.0711922	0	0	0.0727005	0.230559	0	0	0	0	0.112682	0	0.18733	0.0384241	0	0.164287	0	0	0	0.106699	0	0
CGGA_1134	0	0.0460422	0.0224661	0	0	0.230925	0	0	0.0275798	0	0.0592354	0	0.0715686	0.136758	0	0.148422	0	0.088159	0	0.160826	0.00801805	0
CGGA_1135	0.00411115	0	0.0177252	0	0	0.193451	0	0	0	0	0.0942509	0	0.218124	0.0468973	0	0.339853	0	0.0161402	0	0.0225183	0	0.0469296
CGGA_1136	0	0	0.0303536	0	0	0.152664	0	0	0	0	0	0.0167593	0.293746	0	0	0.385166	0	0.0215819	0.0972165	0.00251239	0	0
CGGA_1138	0.0208721	0	0.0295186	0	0.155328	0	0.0263808	0.0154167	0	0	0	0.0512624	0.0920556	0.289277	0	0.22298	0	0.0717868	0.0251223	0	0	0
CGGA_1139	0	0.0597555	0.00459068	0	0.0243819	0.0786724	0	0.0581894	0	0	0	0.0128511	0.166573	0.237606	0	0.157297	0	0.041426	0.158657	0	0	0
CGGA_1140	0.0267631	0	0.0160812	0.0293077	0.0651176	0.0794516	0.0488063	0	0	0	0	0.156746	0.142933	0.130668	0	0.159407	0	0	0	0.144719	0	0
CGGA_1142	0	0	0.104449	0	0.00103173	0.301593	0	0	0	0	0	0.0285627	0.0721648	0.0825026	0	0.398563	0	0.00662039	0	0.00451383	0	0
CGGA_1144	0.0740294	0	0.0367866	0.0243562	0	0.359721	0	0.0185848	0	0	0	0.0583573	0.0767446	0.119158	0.0113492	0.128546	0	0	0	0.0923667	0	0
CGGA_1145	0	0.130445	0	0	0	0.23754	0	0	0	0	0.0105824	0.0165241	0.184646	0.0441901	0	0.276585	0	0.0324463	0.0670425	0	0	0
CGGA_1146	0	0.0704473	0	0	0.133498	0	0.00679917	0	0.00283608	0.0163289	0	0	0.364198	0	0.00454956	0.228909	0.0131967	0	0.0860195	0.0732175	0	0
CGGA_1147	0.0437833	0	0.10302	0	0	0.291467	0	0	0.0762716	0	0.0376939	0.0036931	0.219263	0	0	0.179937	0	0	0.011565	0.0333059	0	0
CGGA_1148	0.0572807	0	0.0832702	0.00691892	0	0.199609	0	0.0031985	0	0	0	0.0698404	0.114798	0	0	0.277484	0.120246	0	0	0.0673546	0	0
CGGA_1152	0	0.069685	0.235772	0.0445443	0	0.046806	0	0	0.0419566	0	0.0145895	0.0239245	0.163342	0.0557413	0.00217169	0.248804	0	0	0	0.0526628	0	0
CGGA_1155	0.0142577	0.0252365	0.0140323	0	0.312826	0.0215398	0	0	0	0.00594978	0.0632497	0	0.238517	0.0313185	0	0.173739	0	0	0	0.0993339	0	0
CGGA_1156	0	0.0561429	0	0	0	0.0163604	0.0475926	0	0	0	0.0179861	0.0338158	0.19857	0	0.00183304	0.23584	0	0	0	0.391859	0	0
CGGA_1157	0	0	0.0393033	0	0.187478	0.0755595	0	0.0109841	0	0	0.0380588	0	0.143406	0.148769	0	0.248151	0	0.00454013	0	0.10375	0	0
CGGA_1158	0.0744276	0	0.0197939	0	0.31841	0.108776	0.0730871	0	0	0.0255772	0.0355242	0	0.151582	0	0	0.0415823	0.0775259	0	0	0.0737136	0	0
CGGA_1159	0	0.044351	0.0177487	0	0.056103	0.208375	0	0	0	0	0.0186271	0.00121469	0.123697	0.0158049	0	0.0709109	0	0	0	0.443168	0	0
CGGA_1161	0	0.0074462	0.0388105	0	0.1045	0.230629	0	0	0	0	0	0.0702107	0.201343	0.0742171	0	0.191603	0	0	0	0.0812409	0	0
CGGA_1162	0	0.0652786	0.0403191	0	0.172442	0.0267886	0	0	0.132998	0	0.0209209	0.0109466	0.254856	0	0.000779288	0.0935639	0	0	0	0.181107	0	0
CGGA_1164	0	0	0.0642505	0	0.211599	0.281108	0	0	0	0	0.0454878	0	0.223133	0.00861968	0	0.107798	0	0	0	0.058004	0	0
CGGA_1169	0.0219418	0.0793201	0	0	0	0.219214	0	0	0.0202636	0	0.0777195	0	0.328922	0	5.26e-05	0.160519	0	0.0013695	0	0.0906777	0	0
CGGA_1170	0.0753586	0	0	0	0	0	0.149602	0.133037	0	0	0.0425185	0.0538742	0.201268	0	0	0.184513	0.0410938	0.0256618	0	0.0930738	0	0
CGGA_1171	0.0206799	0.0414624	0.028615	0.0257139	0	0.0793388	0	0.00118457	0.00694279	0	0.0233618	0	0.170774	0.0554707	0	0.488671	0	0.00408101	0.0517041	0.00199975	0	0
CGGA_1172	0.00779664	0.0183269	0.00601757	0	0.0627169	0	0	0.00567506	0	0	0	0.0125574	0.35577	0	0	0.372051	0	0.0950946	0.0639937	0	0	0
CGGA_1175	0.106224	0	0.0254264	0	0	0.343765	0	0.115231	0	0	0	0.0321585	0.146744	0	0	0.169688	0.0392329	0	0	0.0215287	0	0
CGGA_1177	0	0.025441	0.00101711	0.0288111	0	0.14643	0	0	0.0444558	0	0.0990245	0	0.0490712	0.186067	0	0.135411	0	0.0418165	0	0.164934	0.0367768	0.040744
CGGA_1178	0.0990474	0	0	0	0	0.148598	0.0145721	0	0.0464544	0	0	0	0.249461	0.0959242	0	0.157186	0	0	0	0.188757	0	0
CGGA_1180	0	0.027973	0.00628598	0.00373082	0	0.119632	0	0.0426036	0.0253682	0	0.0206294	0	0.130686	0.300076	0	0.195918	0	0.095914	0	0.0311832	0	0
CGGA_1181	0.00498324	0.00300799	0.00567815	0	0.0180265	0.183688	0	0	0	0	0.0121333	0.0138328	0.259969	0.0441943	0	0.358279	0	0.0173846	0.0768075	0.00201506	0	0
CGGA_1183	0.0644528	0	0.0332196	0	0.0528678	0.193827	0	0	0	0	0.0398026	0.018724	0.0922002	0.0844992	0	0.350824	0	0.0355448	0.034038	0	0	0
CGGA_1184	0	0	0.041354	0	0	0.293685	0	0.0164117	0	0.00113063	0	0.0266441	0.120765	0.0807136	0.0198723	0.358573	0	0	0	0.0408502	0	0
CGGA_1185	0.0122702	0	0	0.00901081	0	0.358753	0	0.0398719	0	0	0	0.0628805	0.101288	0.060662	0	0.218687	0	0.0728138	0.0637621	0	0	0
CGGA_1188	0	0.0945394	0.0592757	0.00199153	0	0.216698	0	0	0	0	0.196046	0.0330921	0.0666086	0.161503	0	0.141381	0	0.0127375	0	0.0161273	0	0
CGGA_1189	0.0193939	0	0.119029	0	0.162436	0.380516	0	0	0	0	0.011435	0.00898312	0.0671196	0.0568988	0	0.0195987	0	0.061163	0	0.0934267	0	0
CGGA_1190	0.0883674	0	0	0	0.028314	0.432194	0	0.134513	0	0	0.0385844	0.0220413	0	0	0	0.0251522	0.0127382	0	0	0.218096	0	0
CGGA_1191	0.0698325	0	0.121518	0	0.219736	0.343852	0	0	0	0	0.0120773	0	0.0747419	0	0	0.124782	0.00836967	0	0	0.0250908	0	0
CGGA_1192	0.00927917	0.0340434	0	0.0168234	0	0.113053	0	0.0196045	0.00487612	0	0.0261811	0.0065113	0.207687	0.147121	0	0.211434	0	0.0192707	0	0.180522	0.00359316	0
CGGA_1195	0	0	0.0363543	0	0.14002	0.0722681	0	0.0536315	0	0	0	0.0969052	0.00120323	0.231247	0	0.263946	0	0.027916	0.0765089	0	0	0
CGGA_1197	0	0.0148532	0.00971916	0	0.239498	0	0.0734632	0	0	0	0.074454	0	0.0774675	0.118084	0.00278754	0.347491	0	0	0	0.0421822	0	0
CGGA_1198	0	0	0.04209	0	0.0189752	0.425628	0	0	0	0	0.0255467	0	0.217148	0	0	0.0833396	0.0926235	0.0157342	0	0.0789143	0	0
CGGA_120	0.106037	0	0.0411398	0	0	0.275952	0	0.0035546	0.0296719	0	0	0.0855576	0	0.149061	0	0.21098	0	0.051714	0.0463317	0	0	0
CGGA_1204	0.0463601	0	0.0586331	0	0.0763097	0.185445	0.218971	0	0	0	0	0.0796796	0.0294127	0.0796031	0	0.0727313	0	0	0	0.152854	0	0
CGGA_1205	0.0591842	0	0.0504001	0	0	0.38408	0	0	0	0	0.0486984	0	0.0475138	0.083476	0	0.292991	0	0.00153723	0	0.032119	0	0
CGGA_1207	0	0.0691765	0.0292469	0	0.270467	0.152172	0	0	0	0	0.00488638	0.0186278	0.192587	0.0818175	0	0.163124	0	0.00692339	0.0109712	0	0	0
CGGA_1208	0	0	0.0526303	0	0	0.162907	0	0	0.0546694	0	0.0501583	0	0	0.129101	0	0.245825	0	0.103967	0	0.0786078	0.0492504	0.0728828
CGGA_1211	0	0.102528	0	0	0.017505	0.153566	0	0	0	0	0.035991	0	0.0633755	0	0	0.0283887	0	0	0	0.580647	0.0179989	0
CGGA_1212	0.0597633	0	0.00388658	0	0.187053	0.0294558	0.0440939	0	0	0	0.00171479	0	0.159491	0.131128	0	0.27988	0	0.0479188	0.0308332	0.0247816	0	0
CGGA_1214	0.0015522	0.00934212	0	0	0.00446794	0.244672	0	0.00804197	0	0	0.0134036	0.0270921	0.12476	0.249269	0.010319	0.212749	0	0.0301825	0.0530356	0.011113	0	0
CGGA_1215	0.0192566	0	0.0240412	0	0	0.0852288	0.0306895	0	0.00616009	0	0	0.0206517	0.172198	0.0291245	0.00476577	0.456457	0	0	0	0.151427	0	0
CGGA_1216	0.0298683	0	0	0.0136799	0	0.279798	0	0.00764803	0	0	0	0.0540263	0.161564	0.187891	0	0.137813	0	0.0452722	0.0824395	0	0	0
CGGA_1218	0.00802909	0.0195987	0.0441418	0.0255962	0	0.200093	0	0	0.032949	0	0.0264644	0	0.0835794	0.102954	0	0.367704	0	0.0533763	0.00393306	0.0315815	0	0
CGGA_1219	0.027606	0.0233497	0	0	0.0481758	0.298608	0	0	0	0	0.061503	0	0.261414	0	0	0.166414	0	0	0	0.11293	0	0
CGGA_1223	0	0.00645555	0	0	0.0364382	0.175254	0	0.0718957	0	0	0	0.0412416	0.0738482	0.130473	0.0414459	0.214329	0	0.130803	0	0.0778157	0	0
CGGA_1224	0.0278008	0.0550702	0.0373648	0.0483802	0	0.190623	0	0	0.0401745	0	0.00191855	0	0.185593	0.112761	0.000451394	0.240294	0	0	0	0.0595689	0	0
CGGA_1226	0.0875141	0	0.00646193	0	0.0569705	0.122426	0	0	0	0	0	0.0091002	0.229168	0.12796	0	0.254698	0	0	0.105701	0	0	0
CGGA_1227	0.0559924	0	0.00606912	0	0	0.23991	0	0	0	0	0.0756015	0.00220781	0.18593	0.119651	0	0.223918	0	0.0359916	0.0547292	0	0	0
CGGA_1228	0	0.0963026	0.392069	0	0	0.152799	0	0	0	0	0.00224968	0	0.0623615	0	0	0.225879	0	0.00510349	0	0.0632353	0	0
CGGA_1231	0.00405765	0.103948	0.0593756	0.105488	0	0	0.0406328	0.00539163	0.00881928	0.0550692	0	0.0441688	0.160788	0.104625	0.0251476	0.25734	0	0	0.0104688	0.0146793	0	0
CGGA_1232	0	0.0345174	0	0	0	0.21466	0	0	0.0137799	0	0.0788503	0	0.255054	0.00595866	0.000424132	0.168244	0	0	0	0.228512	0	0
CGGA_1234	0.0454594	0	0	0	0	0.278791	0.0248137	0	0	0	0.0150575	0.0294786	0.196941	0.0165479	0.00299847	0.307201	0	0	0.0678834	0.00647476	0	0.00835256
CGGA_1235	0	0.0752158	0	0	0.0941928	0.0729549	0	0	0	0	0.0409755	0	0.203117	0.0134258	0.00921895	0.135156	0	0	0	0.355743	0	0
CGGA_1236	0.0671071	0	0	0	0.0355827	0.241066	0	0	0	0	0.0953338	0	0.124962	0.148872	0	0.226092	0	0.022548	0	0.0384378	0	0
CGGA_1237	0	0	0.122505	0	0	0.252448	0	0	0	0	0.0189245	0.0101536	0.108595	0	0.000100329	0.367335	0	0.096433	0	0.0235059	0	0
CGGA_1238	0.0142718	0	0.00930285	0.014485	0	0.245479	0	0	0	0	0.0148113	0.0152394	0.132264	0.106138	0	0.353681	0	0.0173468	0.0769813	0	0	0
CGGA_1240	0	0.052007	0.0311498	0	0	0.152439	0	0	0	0	0.0645658	0	0.0818083	0.151982	0	0.212436	0	0.0330011	0	0.193534	0.00900196	0.018075
CGGA_1246	0	0.00277204	0.0755793	0	0.243423	0.183404	0	0	0	0	0.040431	0	0.0778963	0	0.0600998	0.131137	0.151141	0	0	0.0341159	0	0
CGGA_1248	0.0585391	0	0.0870656	0	0	0.152472	0	0.093936	0	0	0	0.0518429	0.248048	0	0	0.105667	0.0139122	0.0494423	0	0.139075	0	0
CGGA_1251	0.0107548	0.0809123	0	0	0	0.128026	0	0.0594742	0	0	0.000295906	0.0456766	0.0857553	0.199244	0	0.222865	0	0.0607303	0.106266	0	0	0
CGGA_1255	0	0.0510985	0	0	0	0.223184	0	0	0	0	0.135717	0	0.12722	0.0864425	0	0.253561	0	0.101648	0	0.0211283	0	0
CGGA_1256	0	0	0	0	0.0678236	0.251352	0	0.00739443	0	0	0.0747792	0.105031	0.0132293	0.202718	0.000687077	0.215792	0	0.021661	0.0395322	0	0	0
CGGA_1257	0	0.0809369	0.172644	0	0	0.157484	0	0.0585286	0.0132467	0	0.0255486	0	0.0753495	0	0	0.193651	0	0.0119872	0	0.210624	0	0
CGGA_1258	0.00176931	0.00853317	0	0	0	0.239765	0	0	0	0	0.140478	0.0162521	0.2121	0.113347	0	0.17418	0	0.0694409	0.0151491	0.00898635	0	0
CGGA_1260	0	0.0374748	0.0217931	0.0068665	0	0.268627	0	0.00992805	0	0	0	0.0618933	0.0558951	0.282999	0	0.217407	0	0	0.0147879	0.0223286	0	0
CGGA_1262	0.197175	0	0.0619815	0	0	0.143113	0	0.00661146	0	0	0.000709609	0.00235686	0.0278445	0.157908	0.00127223	0.366951	0	0	0.0327771	0	0	0.00129944
CGGA_1263	0.00963647	0.0976844	0	0	0	0.138924	0	0.097297	0	0	0.0280754	0.00484102	0.113678	0.167833	0	0.308062	0	0	0	0.0339682	0	0
CGGA_1264	0.0310626	0	0.0400725	0	0.217952	0.243817	0.146293	0	0	0	0.0767086	0	0.0632963	0.0201752	0.00231698	0.0847184	0	0	0.00311283	0.0704751	0	0
CGGA_1269	0.0129639	0	0.0671868	0	0.0953967	0.275645	0.0255903	0	0	0	0.0104543	0.0181251	0.0956777	0	0	0.107594	0.0879915	0.00352116	0	0.199853	0	0
CGGA_1270	0	0.0765038	0.0565404	0.046144	0	0.152658	0	0	0.100853	0	0.0383577	0	0.0584293	0.126588	0.0138246	0.217737	0	0.0133415	0	0.0990222	0	0
CGGA_1271	0.0201837	0	0.0195622	0	0	0.198094	0.0977563	0.0428288	0	0	0	0.0161386	0	0.045526	0.00632742	0.480578	0	0.00573592	0.0672689	0	0	0
CGGA_1272	0.0142239	0	0.0786225	0	0	0.422175	0	0	0	0	0.0455161	0	0.146727	0	0	0.16398	0.0134786	0	0	0.115277	0	0
CGGA_1273	0.0592819	0	0.0788661	0	0	0.456587	0	0.0136969	0.0194323	0	0	0.0862285	0	0.0399609	0	0.156844	0	0.0453385	0.0326563	0	0	0.0111071
CGGA_1275	0	0.0613127	0.0581387	0.0221456	0	0.162048	0	0.0195908	0	0	0.0068973	0.0471276	0	0.224891	0.0175099	0.321184	0	0	0.0591546	0	0	0
CGGA_1280	0	0.08814	0	0	0	0.148011	0	0.107054	0	0	0	0.0281055	0.196794	0	0	0.287558	0	0.0516289	0.0927078	0	0	0
CGGA_1281	0	0	0.041795	0	0.440566	0	0	0.0166772	0	0.139296	0	0.0312742	0.252815	0.00440634	0.00763252	0.00695578	0	0	0	0.0585822	0	0
CGGA_1282	0.0415715	0	0.108797	0	0.140147	0.142078	0	0	0	0	0.0178038	0.0106856	0.069143	0.096754	0	0.287913	0	0.0851064	0	0	0	0
CGGA_1283	0.0947698	0	0.0342334	0.00305081	0	0.159386	0.0164427	0.143849	0	0	0	0.101624	0.102098	0.0667437	0	0.125767	0	0.0513026	0.100733	0	0	0
CGGA_1284	0	0	0.0339336	0	0	0.170334	0	0	0.00127639	0	0.0348841	0	0.230112	0.079151	0.0012932	0.312304	0	0.081047	0.0501706	0.0054937	0	0
CGGA_1285	0.00460052	0.0808165	0.038253	0.0232046	0	0.156024	0	0.0877596	0	0	0.0310112	0.027865	0.126383	0.125652	0	0.127537	0	0	0	0.170895	0	0
CGGA_1286	0.0100291	0	0.0216696	0	0.271297	0.0254476	0.0190978	0	0	0	0.0808044	0	0.173224	0.0275326	0.00357847	0.162332	0	0	0	0.204988	0	0
CGGA_1287	0	0.0369886	0	0	0	0.218865	0	0.0196692	0.0486	0	0	0.0095598	0.220654	0	0	0.274886	0	0.0774425	0.0933343	0	0	0
CGGA_1291	0	0	0.208737	0	0.340158	0	0	0	9.82e-05	0.0487572	0	0.0123692	0.120007	0	0.0279143	0.208971	0	0	0	0.0329876	0	0
CGGA_1292	0	0.164249	0	0.0695811	0.0215209	0.152983	0	0	0	0	0.0176647	0	0.0820936	0.15934	0	0.212293	0	0.0537359	0.066539	0	0	0
CGGA_1295	0.0496414	0.0375433	0.140658	0.0306989	0	0.0243793	0.00685269	0.0187773	0.0519203	0	0	0.0508298	0.0724857	0.0149022	0	0.427135	0	0	0	0.0741759	0	0
CGGA_1299	0.0507654	0	0.0643711	0	0	0.316206	0	0.0167208	0	0	0.0386727	0.00638225	0.181596	0.174792	0.00260576	0.0952576	0	0.0518576	0	0.000773475	0	0
CGGA_1300	0.0759146	0	0	0	0	0.164759	0.0998684	0	0	0	0.0276459	0.0578773	0.155864	0.190575	0.00821763	0.155539	0	0	0.0051222	0.0586164	0	0
CGGA_1301	0	0.0994312	0.0957075	0.0378845	0	0.108234	0	0	0.063652	0	0	0.0621532	0.102228	0.0945315	0.000273328	0.276094	0	0.00641635	0.00388651	0.0495081	0	0
CGGA_1303	0.100977	0	0.0549385	0	0	0.451544	0	0.0467845	0	0	0	0.000497378	0.174903	0	0	0.0994165	0	0.00886737	0	0.0620712	0	0
CGGA_1305	0	0.0359603	0	0.00132914	0.0946092	0	0.154376	0	0	0	0	0.0419714	0.146136	0	0.0227539	0.168156	0	0	0	0.334707	0	0
CGGA_1307	0.0248531	0	0	0.00479227	0	0.279634	0	0.0047141	0.00548229	0	0.0319287	0.0247485	0.211046	0.0583644	0	0.221209	0	0.0629771	0.0702503	0	0	0
CGGA_1309	0	0.0218305	0.0434968	0	0.249493	0.116493	0	0	0	0	0.0529287	0	0.0851921	0.0076157	0.043271	0.353617	0	0	0	0.026062	0	0
CGGA_1311	0	0	0.0389419	0	0.178581	0.25544	0	0	0	0	0.0651145	0	0.196353	0.0241212	0	0.167082	0	0.0382564	0.0361101	0	0	0
CGGA_1313	0.018695	0	0.0284801	0	0	0.320852	0.000394482	0	0	0	0.0728112	0	0.0473623	0.115201	0	0.302273	0	0.0218006	0	0.0536661	0	0.0184652
CGGA_1314	0.01195	0.0736344	0	0	0	0.195034	0	0.0170236	0	0	0.0190163	0.0350167	0.171332	0	0	0.234465	0	0.148374	0.06607	0.0280846	0	0
CGGA_1317	0	0	0.0709083	0	0.00152345	0.516559	0	0	0	0	0.0279826	0	0.272046	0	0	0.0560272	0.00993857	0	0	0.0450145	0	0
CGGA_1318	0	0.164335	0.119353	0.0217912	0	0.162838	0	0	0.0585262	0	0	0.0170036	0.106786	0.0371776	0	0.207646	0	0.0373371	0	0.0672062	0	0
CGGA_1319	0	0.199851	0	0	0	0.0983768	0	0	0.0919564	0	0.028876	0	0.301941	0	0.00274891	0.234254	0	0	0.00257885	0.0394165	0	0
CGGA_1320	0	0.049131	0	0	0	0.158098	0	0.187593	0	0	0	0.0585773	0.0165715	0.256308	0	0.195757	0	0.0466075	0.0307781	0	0	0.000578561
CGGA_1321	0	0.0733398	0	0	0	0.219687	0	0.0703351	0	0	0.0394634	0.0277475	0.0971584	0.0586041	0	0.377077	0	0.0137717	0.0228164	0	0	0
CGGA_1322	0	0	0.065563	0	0	0.479538	0	0	0	0	0.0244399	0.0447733	0.0778385	0	0	0	0.228132	0.0185921	0.0547196	0.00640378	0	0
CGGA_1324	0.0379086	0	0.0530742	0	0.0800982	0.0907931	0.210911	0	0	0	0	0.0567853	0.131272	0.0230817	0	0.226418	0	0	0	0.0896575	0	0
CGGA_1326	0	0.0654475	0	0	0	0.159062	0	0.0218424	0.0162698	0	0.0142297	0.0151617	0.0552024	0.0739846	0.00874342	0.470516	0	0.0214807	0	0.0780602	0	0
CGGA_1329	0	0	0.0793181	0	0.121799	0.250193	0.0526246	0	0	0	0.027584	0	0.113282	0	0	0.182976	0	0.0815447	0.0906793	0	0	0
CGGA_1330	0	0.0105239	0.091995	0	0	0.240369	0	0	0	0	0	0.0148733	0.138878	0.0477319	0.023631	0.34762	0	0	0.0843775	0	0	0
CGGA_1332	0.0694718	0	0.012087	0	0	0.337514	0	0.051085	0	0	0	0.0505771	0.0340938	0.240829	0	0.182397	0	0.0219457	0	0	0	0
CGGA_1334	0.0367983	0	0.0164671	0.00414086	0	0.174327	0	0.0765659	0	0	0.0383927	0.043551	0.0483437	0.126786	0.0117073	0.219357	0	0	0	0.203563	0	0
CGGA_1335	0.018601	0	0.038342	0	0.0493785	0.236022	0.0537977	0	0	0	0.00426321	0.0116974	0.251936	0.0142405	0	0.15409	0	0	0	0.167632	0	0
CGGA_1337	0.0180889	0	0.0492137	0.031945	0	0.247939	0	0.0162214	0.0132688	0	0	0.0680714	0.0615649	0.134485	0	0.297551	0	0.0441879	0.0123242	0.00513887	0	0
CGGA_1338	0	0.00502871	0.117622	0	0	0.314431	0	0	0.00452884	0	0.0864552	0	0	0.0714707	0	0.206731	0	0.0477916	0	0.0947579	9.72e-05	0.0510852
CGGA_1339	0.136751	0	0	0	0	0.322659	0	0	0	0	0.0267515	0	0.128681	0.202472	0.00772962	0.131399	0	0	0.0435578	0	0	0
CGGA_1340	0.0651513	0	0	0	0	0.211666	0	0.166728	0	0	0	0.025353	0.269685	0.115037	0	0	0	0	0	0.14638	0	0
CGGA_1342	0	0	0.186592	0	0	0.187338	0	0.00950777	0	0	0.0798477	0	0.0235041	0.143512	0	0.1926	0	0.0412553	0	0.0555102	0.00985424	0.0704778
CGGA_1343	0	0.127908	0.272874	0	0	0.188225	0.0981976	0.0836195	0	0	0.0652632	0	0.00353845	0.0876708	0	0.0663081	0	0	0	0.00639554	0	0
CGGA_1345	0	0.0371393	0	0	0.169876	0.0833436	0	0	0	0.0258905	0	0.00767546	0.181229	0.0587242	0	0.354311	0	0.0331284	0.0486825	0	0	0
CGGA_1346	0.025584	0.0425846	0	0	0	0.24608	0	0.0389181	0.0218227	0	0.0496677	0.0025758	0.120628	0.153419	0	0.199761	0	0.00213449	0.0225298	0.0742949	0	0
CGGA_135	0.0224392	0	0.0767371	0.0106104	0	0.194912	0	0	0.010992	0	0.0398235	0	0.0976078	0.0333728	0	0.319563	0	0.0284025	0	0.122471	0	0.0430688
CGGA_1350	0	0	0.0429231	0	0.0342186	0.446613	0	0	0	0	0.0152313	0	0.273104	0	0	0.0725119	0.0421516	0.0112149	0	0.0620318	0	0
CGGA_1353	0.0383156	0	0.0293616	0	0	0.261711	0.00342621	0	0	0	0	0.0318129	0.211367	0	0.00720525	0.29836	0	0.0650589	0.0533815	0	0	0
CGGA_1354	0.0899376	0	0.0213684	0	0	0.332474	0	0	0	0	0.00701028	0.0268027	0.14882	0.0178522	0	0.302518	0	0	0.0532174	0	0	0
CGGA_1356	0	0.113275	0	0.015408	0	0.176061	0	0.147682	0	0	0	0.0673608	0.100966	0.178074	0.00705979	0.105987	0	0	0	0.0881263	0	0
CGGA_1359	0.00830776	0	0	0	0	0.398296	0	0	0	0	0	0.0493563	0.125365	0.112774	0.010986	0.235884	0	0	0.0590309	0	0	0
CGGA_1361	0.074645	0	0.121348	0.0146659	0	0.324709	0	0	0	0	0	0.00227847	0.168664	0	0	0.234187	0	0.039873	0.00875441	0.0108745	0	0
CGGA_1362	0.0386237	0	0	0	0	0.196619	0.0165965	0	0	0	0.0082614	0	0.372052	0.04551	0	0.149792	0	0.0900179	0.0825284	0	0	0
CGGA_1365	0.097514	0	0.0234331	0	0.115819	0	0.147489	0	0	0	0	0.0564486	0.102714	0.140904	0	0.226044	0	0	0	0.0896339	0	0
CGGA_1368	0	0	0.0108529	0	0.0175174	0.492657	0	0	0	0	0.00614485	0	0.265807	0	0	0.0904627	0.069513	0	0	0.0470454	0	0
CGGA_1369	0	0.0540698	0	0	0	0.296715	0	0	0.00824571	0	0.0178497	0.00233088	0.306877	0	0	0.149785	0	0	0.124109	0.0400174	0	0
CGGA_1370	0.0472421	0	0.0662376	0	0.0191069	0.260563	0	0.0360882	0	0	0	0.06131	0.0716606	0.148533	0	0.258042	0	0	0	0.0312169	0	0
CGGA_1371	0.00755477	0	0.119784	0	0.290073	0.0188823	0.0188077	0	0	0.0112429	0.0385523	0	0.118728	0.0530051	0	0.208265	0	0	0	0.115105	0	0
CGGA_1374	0.030636	0	0.280273	0	0.101712	0.087032	0.0307725	0	0	0.0359831	0.00712701	0	0.108591	0.0726906	0.012945	0.135062	0	0	0	0.0971762	0	0
CGGA_1375	0.143374	0	0.100793	0	0	0	0.278607	0	0	0.0215307	0	0.0345503	0.0901076	0	0	0.208014	0.112128	0	0	0.0108959	0	0
CGGA_1377	0.00537935	0.0198517	0	0	0	0.209392	0.0568815	0	0	0	0	0.0217097	0.279096	0	0.0160194	0.169031	0	0	0	0.22264	0	0
CGGA_1378	0.0275415	0	0.0406071	0	0	0.425403	0	0	0.0248608	0	0.0245297	0	0	0.0710613	0.00504092	0.111774	0	0	0	0.255853	0	0.0133293
CGGA_1380	0.00602903	0	0.0213125	0	0	0.34173	0	0.0192335	0.0383939	0	0.0463255	0.0156466	0.140221	0.0746859	0.0139277	0.221465	0	0	0.0416358	0.0193934	0	0
CGGA_1381	0.0244545	0	0.0437905	0	0	0.29141	0.0494187	0	0	0	0.0446239	0	0	0.146454	0	0.316557	0	0	0	0.0832914	0	0
CGGA_1382	0.0503077	0	0.0943622	0	0.144961	0.0803005	0	0	0	0.0941658	0	0	0.0789952	0.123643	0.00977067	0.252013	0	0.0135084	0.0579727	0	0	0
CGGA_1383	0.0350414	0	0.00750183	0	0	0.19957	0	0	0	0	0.0359383	0.0353419	0.179604	0.11087	0	0.352601	0	0	0	0.0435311	0	0
CGGA_1384	0	0.0751926	0	0	0	0.351525	0	0	0	0	0.0255792	0	0.235085	0	0	0.131445	0.0674888	0	0.057911	0.0557741	0	0
CGGA_1386	0.00135699	0.00267436	0	0	0.158505	0.25261	0	0	0.000192298	0	0.0539292	0	0.275898	0.0216843	0.0112525	0.152728	0	0	0.0205552	0.0486135	0	0
CGGA_1387	0.0304552	0	0.0580002	0	0	0.305799	0	0.0556738	0	0	0	0.0429347	0.0878255	0.0406762	0	0.311214	0	0.0494094	0.00722932	0.0107832	0	0
CGGA_1388	0.00341969	0.0556861	0	0.00471593	0	0.211117	0	0	0	0	0.0275011	0	0.269884	0	0.0117909	0.218772	0	0.0840803	0	0.113033	0	0
CGGA_1389	0.0343514	0	0.381532	0	0.0330713	0.189264	0	0	0	0	0.0355462	0	0.00542431	0.0683014	0	0.197308	0	0	0	0.0552008	0	0
CGGA_139	0.0271668	0	0.0626289	0.000599334	0	0.345381	0	0.0660628	0	0.00309743	0	0	0.162736	0.0931295	0	0.133522	0	0.0292656	0	0.0764109	0	0
CGGA_1390	0.0142275	0	0.0432412	0	0	0.222206	0	0.115161	0	0	0	0.0445577	0.143562	0.0378357	0	0.347465	0	0.026368	0	0.00537504	0	0
CGGA_1391	0.0357424	0	0.0316802	0	0.0329072	0.0662252	0	0.0771659	0	0	0.0107213	0.0516543	0.134551	0.239319	0	0.172575	0	0.0901169	0.0573412	0	0	0
CGGA_1392	0	0.100339	0.0482139	0	0	0.167069	0	0	0.0528421	0	0.0535709	0	0.0836922	0.22417	0	0.221374	0	0	0	0.0487282	0	0
CGGA_1393	0	0.0635572	0.0390923	0	0	0.237139	0	0.0542035	0	0	0.0262262	0.00400714	0.0816395	0.241766	0	0.130596	0	0.0379834	0	0.0837889	0	0
CGGA_1394	0.0926939	0	0.068989	0	0	0.24279	0	0	0.0884747	0	0.00265088	0	0.156215	0	0	0.24296	0	0	0	0.105227	0	0
CGGA_1398	0.0446486	0	0.0553883	0	0.0151697	0.223188	0	0	0	0	0.0204588	0	0.299121	0	0	0.195196	0	0	0	0.146829	0	0
CGGA_1400	0	0.117104	0.0199827	0	0.265201	0.107363	0	0	0	0	0.137289	0.0366064	0.00418359	0	0	0.296528	0	0	0	0.0157432	0	0
CGGA_1401	0.0395838	0	0.0629727	0	0.172171	0	0.182736	0	0	0	0	0.0430157	0.0396399	0	0.0108358	0.102458	0	0	0	0.346588	0	0
CGGA_1402	0.000908764	0	0.0766907	0.00890665	0	0.15871	0	0	0.0198279	0	0.035381	0	0.0468577	0.353478	0.00803702	0.267248	0	0	0	0.0239547	0	0
CGGA_1403	0.0580745	0	0	0	0	0.346093	0.0869114	0	0	0	0.0175059	0.0226482	0.0679506	0	0	0.314859	0	0.0527595	0.00244897	0.0307482	0	0
CGGA_1404	0.00192316	0	0.0512551	0	0.248432	0.242573	0.00388541	0	0	0	0.0425002	0	0.237964	0.0158574	0.00811887	0.098523	0	0	0.048967	0	0	0
CGGA_1406	0.0262129	0	0.0236069	0.0122689	0	0.0215035	0	0.0223498	0.0522432	0	0	0.0225839	0.307391	0	0	0.416209	0	0	0.0896917	0	0.0059389	0
CGGA_1407	0	0.091265	0	0	0.446258	0	0	0	0	0	0.101084	0	0	0.0368332	0.0235811	0.282082	0	0	0	0.0188967	0	0
CGGA_1408	0	0.0812693	0	0.0300593	0	0.178138	0	0	0	0	0.0315475	0	0.188754	0	0.0275917	0.374045	0	0.0548889	0.0337072	0	0	0
CGGA_1409	0.0180358	0	0.0531532	0	0.0379689	0	0.10091	0.0300173	0	0	0	0.0938302	0.203816	0.0194418	0.00890086	0.0204517	0	0	0	0.387766	0.025708	0
CGGA_1410	0.0408686	0	0	0	0	0.273852	0	0.0406538	0	0	0	0.0346272	0.124583	0.157935	0	0.168103	0	0.0680839	0.0912935	0	0	0
CGGA_1411	0.0488999	0.0511195	0.100224	0.0130379	0	0	0	0.032304	0.0644923	0.0346831	0	0.0252907	0.0731203	0.103242	0.00721194	0.423515	0	0	0.0211105	0.00174788	0	0
CGGA_1412	0	0.086302	0.144346	0	0.096192	0.0880178	0	0	0.0396623	0.109478	0.0220109	0	0.0623361	0.114229	0.00323975	0.164021	0	0.0106386	0	0.0595265	0	0
CGGA_1413	0	0	0.0916938	0	0.0338372	0.00321086	0.163049	0	0	0	0	0.0933172	0.045734	0	0.0126465	0.0121394	0	0	0	0.544372	0	0
CGGA_1415	0.000886445	0	0.00614915	0.0107489	0	0.0899903	0	0	0.0222374	0	0.00665014	0	0.250013	0.0587976	0	0.239984	0	0.10763	0	0.199811	0.0071023	0
CGGA_1416	0	0.0306226	0	0	0.2603	0.00146207	0.0593415	0	0	0	0.0769864	0.00746448	0.0703023	0.141117	0	0.197369	0	0	0	0.155034	0	0
CGGA_1417	0.138651	0	0.126414	0	0.103915	0.191609	0.0134863	0	0	0	0.00191384	0	0.152999	0	0.00745575	0.232917	0	0	0.0306381	0	0	0
CGGA_1418	0	0	0.0354067	0	0	0.400858	0	0	0	0	0.019778	0	0.0450405	0.213396	0	0.236751	0	0	0	0.0487705	0	0
CGGA_1419	0	0	0.0701427	0.0154272	0	0.269085	0	0.0582845	0	0	0	0.0970917	0.00551801	0.252865	0	0.205769	0	0.00719471	0.0121199	0.00650235	0	0
CGGA_1420	0	0.000751524	0	0	0	0.218597	0	0.17922	0.0107672	0	0	0.0285221	0.107553	0.233187	0.00636892	0.0482931	0	0	0	0.16674	0	0
CGGA_1421	0	0.121053	0	0	0	0.220614	0	0	0.0693127	0	0.094519	0	0.229727	0.0293747	0	0.0409859	0	0	0	0.194413	0	0
CGGA_1422	0.0477646	0	0.0403584	0	0.0155211	0.383883	0	0	0	0	0	0.0217249	0.0606908	0.166008	0	0.219752	0	0.00422199	0.0375922	0.00248324	0	0
CGGA_1424	0	0	0.0387438	0	0	0.435009	0	0	0	0	0	0.00782155	0.239107	0	0	0.101443	0.104746	0.0136908	0.059439	0	0	0
CGGA_1425	0.0272493	0	0.055616	0	0.0885646	0.246462	0	0	0	0	0.105139	0	0.0169696	0.0601189	0	0.337238	0	0.0462079	0.0164351	0	0	0
CGGA_1426	0	0.0236961	0	0	0	0.30902	0.00906466	0	0	0	0.0302109	0.0157505	0.103519	0.101341	0	0.355653	0	0	0	0.0517442	0	0
CGGA_1427	0.0353235	0.015007	0	0	0.0862843	0.299305	0	0	0.00158793	0	0.093506	0	0.244506	0.0481995	0.000605029	0.140699	0	0	0.00137291	0.0336043	0	0
CGGA_1429	0.0997217	0	0.0555151	0.00776266	0	0.484255	0	0	0	0	0.0256675	0	0.077205	0	0	0.168861	0.0640392	0	0.005833	0.0111395	0	0
CGGA_1430	0.113716	0	0.0214461	0	0	0.593836	0	0	0	0	0	0.0335764	0	0.113512	0	0.106425	0	0	0	0.0174879	0	0
CGGA_1431	0	0.0788895	0.0112862	0.000148417	0.144649	0.119567	0	0	0.0277648	0	0.0537374	0	0.320183	0	0.00536373	0.156953	0.0206792	0	0.0241841	0.036594	0	0
CGGA_1433	0	0.038018	0.00689583	0	0	0.224531	0	0.0516277	0	0	0.0143049	0.00397625	0.125457	0.0177462	0	0.224509	0	0.0640041	0	0.18288	0.0460496	0
CGGA_1434	0.0673766	0	0.0573797	0.0163235	0	0.205645	0	0.00993511	0	0	0	0.062802	0.169225	0.0921948	0	0.207219	0	0.0796932	0.0322065	0	0	0
CGGA_1435	0.0141623	0.000705693	0.02056	0	0	0.149016	0	0	0.00216918	0	0.00930291	0	0.250536	0.0311244	0	0.402683	0	0	0	0.119741	0	0
CGGA_1437	0.0103433	0	0.0516471	0	0.0594141	0.221051	0	0	0	0.00813779	0	0.0389831	0.227593	0.0338695	0	0.143379	0	0	0	0.205581	0	0
CGGA_1440	0.0376102	0	0.0712806	0	0.155172	0.390274	0	0	0	0	0.0781903	0	0.173751	0	0.0131156	0.00574469	0.0285981	0	0.0430756	0.00318835	0	0
CGGA_1441	0.000681494	0.00181787	0.0316136	0	0	0.159619	0	0	0.000703277	0	0.0675803	0.0104704	0.142809	0.117075	0.00117256	0.418988	0	0.0281997	0	0.0192702	0	0
CGGA_1443	0	0.0804074	0.0726129	0.0219242	0	0.0850924	0	0	0.0369469	0.0168033	0	0	0.0378544	0.257321	0.00654313	0.293674	0	0	0	0.0908201	0	0
CGGA_1444	0.00723161	0	0.0129657	0	0	0.151999	0	0	0	0	0.00178761	0.00297678	0.149443	0.101194	0	0.401894	0	0.0711546	0	0.0993532	0	0
CGGA_1445	0.172017	0	0.0415754	0	0	0.3376	0.0300979	0	0	0	0	0.0238044	0.139067	0	0	0.105654	0.0691164	0	0.0810679	0	0	0
CGGA_1446	0	0.0230058	0.0081145	0	0.0904073	0.367246	0	0	0	0	0.00140724	0	0.217037	0	0	0.0862746	0.0872412	0.0307653	0	0.0885012	0	0
CGGA_1447	0.0665601	0	0.0395091	0	0.041087	0.0620504	0.12324	0	0	0.0530063	0	0.067781	0.190177	0	0	0.132185	0	0	0	0.224404	0	0
CGGA_1450	0.0188552	0	0.105221	0	0.154858	0.410317	0	0	0	0	0.0200439	0.0251957	0.147744	0	0	0	0.117766	0	0	0	0	0
CGGA_1451	0	0.0190792	0.0972085	0	0	0.0890703	0	0	0.0516484	0	0.0265773	0	0.103103	0.151741	0.00075601	0.381716	0	0.0522008	0.00514022	0.0217594	0	0
CGGA_1452	0	0.00576497	0.0470393	0	0	0.0741069	0	0.00290531	0.0102095	0	0.0568557	0.00979705	0.229177	0.130134	0	0.285943	0	0.0109108	0	0.102581	0.0345754	0
CGGA_1454	0	0	0.0826079	0.040997	0	0.346978	0	0	0	0	0	0.0544784	0.201892	0.214185	0	0	0	0	0	0.0588621	0	0
CGGA_1455	0	0.0258547	0.011962	0	0.0321411	0.462299	0	0	0	0	0.0266315	0	0.221965	0	0	0.0543367	0.110169	0	0.002024	0.0526174	0	0
CGGA_1457	0	0.0287232	0.123969	0.147936	0	0.194685	0.0637021	0	0	0.0219886	0	0	0.0970463	0.00873655	0.0253879	0.227727	0	0.0323555	0	0.0277442	0	0
CGGA_1458	0	0.0439579	0.0777027	0	0.331617	0	0.118168	0	0	0	0.0990687	0	0.185125	0.0570191	0	0.0771679	0	0	0	0.0101739	0	0
CGGA_1459	0.0397681	0	0.100138	0	0	0.244051	0	0	0	0	0	0.0503229	0.13427	0.0912369	0.0189118	0.190785	0	0.0926879	0.037829	0	0	0
CGGA_1460	0	0.0162263	0.0215022	0	0	0.205256	0	0.151671	0	0	0	0.0419576	0.120809	0.115623	0	0.219578	0	0.090275	0.0171012	0	0	0
CGGA_1461	0.0336858	0	0.0376027	0	0	0.333439	0	0	0	0	0.0627495	0	0.0480083	0.228258	0	0.206591	0	0.00574657	0	0.0439189	0	0
CGGA_1462	0	0.0616052	0	0.0099291	0	0.238153	0	0.0781501	0	0	0	0.0519111	0.141613	0.0541635	0	0.289563	0	0.00718548	0.0677271	0	0	0
CGGA_1463	0.0985274	0	0.0493563	0	0.134361	0.2184	0.0438034	0	0	0	0	0	0.144585	0.0703882	0.00806709	0.196636	0	0	0	0.0358767	0	0
CGGA_1467	0	0.0133117	0.00439684	0	0	0.456912	0	0	0	0	0.0220102	0	0.197293	0	0	0.105195	0.0708503	0.0497447	0	0.0802852	0	0
CGGA_1469	0	0	0.0349612	0	0.0346779	0.330795	0.0213896	0	0	0	0	0.0291355	0.285742	0	0	0.0443713	0.112255	0.0243955	0.0822765	0	0	0
CGGA_1471	0.0279505	0.00985975	0	0.00348777	0.0303506	0.262767	0	0	0	0	0.0287567	0	0.258185	0	0	0.317117	0	0	0.0615259	0	0	0
CGGA_1472	0	0.147783	0	0.0276843	0.0512873	0.159504	0	0.0413905	0	0	0.0989939	0.0218165	0.118009	0.0160014	0.035101	0.218504	0	0	0.063925	0	0	0
CGGA_1473	0.166654	0	0	0	0	0.0850014	0	0.0448874	0.052129	0	0.0569373	0	0	0.102483	0.00514069	0.238895	0	0	0	0.117975	0	0.129896
CGGA_1474	0.110537	0	0.023409	0	0	0.363325	0	0.01281	0	0	0.00542353	0	0.0139011	0.0971214	0	0.322055	0	0	0	0.0499226	0	0.00149555
CGGA_1475	0.00240632	0	0.214669	0	0	0.110226	0.0498055	0	0	0	0.0227829	0.0121531	0.063583	0	0	0.161985	0.0392592	0.0146046	0	0.270949	0.0375755	0
CGGA_1476	0.00678364	0	0.04896	0	0.0297655	0.139977	0	0.0803631	0	0	0	0.0706157	0.077499	0.220904	0	0.170575	0	0.0762335	0.0783238	0	0	0
CGGA_1477	0.0172607	0.051601	0	0	0	0.279934	0	0	0	0	0.130781	0	0.215669	0.0599916	0.008776	0.184475	0	0	0.015272	0.0362401	0	0
CGGA_1478	0.0413535	0	0.021535	0	0.0277941	0.154595	0	0.0710162	0	0	0.0411859	0.00554789	0.117872	0.0519828	0	0.428796	0	0.0301081	0.00571138	0.00250171	0	0
CGGA_1480	0	0.049952	0	0.000151558	0	0.0638276	0.0112677	0	0	0	0	0.025127	0.128008	0.289168	0	0.20724	0	0.0363667	0	0.188891	0	0
CGGA_1481	0.0306383	0	0	0	0.0465789	0.268743	0.0376652	0	0	0	0	0.0312463	0.157165	0.209116	0	0.149455	0	0.00508674	0.0643057	0	0	0
CGGA_1482	0	0.0103799	0.00275973	0	0.167314	0.113842	0	0	0	0	0.0534562	0	0.186536	0.00414868	0.0413652	0.365363	0	0	0	0.0548354	0	0
CGGA_1486	0.168744	0	0.0440049	0	0.0609898	0.159728	0	0	0	0	0.0324729	0	0.0581495	0.105576	0	0.330045	0	0	0.0359273	0.00436226	0	0
CGGA_1487	0.0839277	0	0.0831817	0	0.00385166	0.282913	0	0	0	0	0.0315848	0.029003	0.0793766	0.183706	0	0.194411	0	0.0129723	0	0.0150713	0	0
CGGA_1488	0.0180891	0	0.049469	0	0	0.419085	0	0	0	0	0	0.0248564	0.258352	0	0	0.0835727	0	0	0.146576	0	0	0
CGGA_1491	0.0676436	0	0.0237016	0	0	0.268988	0	0	0	0	0.0720068	0	0.0933902	0	0	0.373491	0	0.0826895	0.0163376	0	0	0.00175156
CGGA_1492	0.0175058	0	0.0518707	0.0103494	0	0.206875	0.0515564	0.0576617	0	0	0	0.0905919	0.134513	0.0296746	0	0.168029	0	0	0	0.153737	0.0129704	0.0146651
CGGA_1494	0	0	0.0140245	0	0.0496281	0.379086	0.00746005	0	0	0	0.0236307	0	0.0529664	0.22994	0	0.204213	0	0	0.0263736	0.0126769	0	0
CGGA_1496	0.0686877	0	0	0	0.0672411	0.370543	0	0	0	0	0.0562688	0	0.153094	0	0	0.11625	0.105456	0.00722148	0.0430328	0.0122051	0	0
CGGA_1497	0	0	0	0	0	0.378602	0.0811472	0	0	0	0.0501667	0	0.156959	0.231611	0	0.0829564	0	0	0.0185573	0	0	0
CGGA_1500	0.0425629	0	0.0445553	0.00773503	0	0.30971	0	0	0	0	0	0.0710081	0.0360256	0.100643	0.014549	0.244378	0	0	0.128833	0	0	0
CGGA_1501	0	0.111064	0	0	0	0.13111	0	0	0.122993	0	0.0396125	0.0295104	0.153153	0.0154804	0.0190541	0.349699	0	0	0.0223205	0.00600321	0	0
CGGA_1502	0	0	0.081115	0	0.26226	0	0.0107794	0	0	0.0136955	0.0260756	0	0.186144	0.0267917	0.0462132	0.310284	0	0	0	0.0366416	0	0
CGGA_1503	0.135574	0	0.0515237	0	0.031137	0.199046	0	0	0	0	0.0345007	0.00511584	0.114355	0.109425	0	0.261838	0	0.02191	0.0251308	0	0	0.0104439
CGGA_1504	0	0.187236	0.137534	0.00900998	0	0.223176	0	0	0	0	0.0197574	0.0283795	0.146808	0	0.0199517	0.188387	0	0	0.0318186	0.00794236	0	0
CGGA_1505	0.0495801	0	0.0355069	0.00932474	0	0.162658	0	0	0	0	0.00668852	0	0.136408	0.0865758	0	0.416779	0	0.0161965	0	0.0746147	0	0.0056672
CGGA_1507	0.0413581	0.00637586	0.126848	0.0244738	0.0295612	0	0.0378549	0.0378201	0	0.067053	0	0.0309152	0.122598	0.117586	0	0.223698	0	0.00105834	0	0.110024	0.0227738	0
CGGA_1508	0.0107153	0.0352663	0	0	0.00497855	0.160896	0	0	0	0	0.061222	0.00589412	0.285423	0.109002	0.0227594	0.143782	0	0	0	0.160062	0	0
CGGA_1510	0	0.024499	0.044721	0	0.0194554	0.265917	0	0	0.0079258	0	0.0209152	0	0.108734	0.0277869	0	0.357273	0	0.00132903	0	0.121444	0	0
CGGA_1513	0	0.0123374	0.0133484	0	0.182203	0.146638	0.0395383	0	0	0	0.0281903	0	0.238949	0.0678207	0.000661259	0.140219	0	0	0	0.130095	0	0
CGGA_1514	0.0441822	0	0.0155647	0.0169823	0	0.543101	0	0	0	0	0.0217016	0.0141721	0.0707061	0.0865525	0.00389885	0.119927	0	0	0	0.0603203	0	0.00289092
CGGA_1516	0.000693597	0	0.0263991	0	0.162024	0.201607	0.18179	0	0	0	0.049475	0	0.0522654	0.0879458	0.0120958	0.0914985	0	0	0	0.134205	0	0
CGGA_1517	0	0	0.0566812	0	0.315223	0.206301	0	0	0	0	0.0750747	0	0.170448	0.0026394	0	0.140013	0	0	0.0336201	0	0	0
CGGA_1518	0.051515	0	0	0	0	0.332284	0	0	0	0	0.111577	0	0.00851899	0.118561	0	0.320469	0	0	0	0.057075	0	0
CGGA_1520	0	0.0160976	0.00255434	0	0.0134185	0.116575	0	0.0376365	0.0187695	0	0	0.0433728	0.33524	0	0.0134091	0.333268	0	0.0147722	0.0512138	0.00367182	0	0
CGGA_1521	0.0485364	0	0.0634394	0	0.0681086	0.155578	0	0.0127826	0.0491133	0.144734	0	0	0.125408	0.034496	0.00144551	0.281615	0	0	0	0.0147426	0	0
CGGA_1523	0.00131898	0	0.0558801	0	0	0.348448	0	0	0	0	0	0.0363707	0.249372	0	0.00754647	0.244076	0	0.00673541	0.0286419	0.0216105	0	0
CGGA_1524	0.0364102	0	0.0860744	0	0.145268	0	0.216566	0	0	0	0	0.0660004	0.0303916	0.00374942	0.0214871	0.151371	0	0	0	0.242682	0	0
CGGA_1525	0	0.152748	0	0	0.0312812	0.155791	0	0	0.0955933	0	0.0445376	0.0464993	0.254625	0.00322502	0.00191249	0.142515	0	0	0.0712725	0	0	0
CGGA_1526	0.0482997	0	0.0291291	0	0	0.326595	0	0	0	0	0.026499	0	0.101739	0.180639	0.00306465	0.163608	0	0.00252807	0.108206	0.00969283	0	0
CGGA_1527	0	0.104518	0	0	0	0.0837539	0.0943418	0	0	0	0.0250202	0	0.195214	0.0223434	0	0.114151	0	0	0	0.360657	0	0
CGGA_1528	0	0.0460135	0	0	0.149208	0.213742	0	0	0	0	0.0310121	0	0.197109	0.0852816	0	0.19722	0	0.0179613	0.0624527	0	0	0
CGGA_1530	0	0.0786134	0	0	0.0431547	0.221191	0	0	0.0698356	0	0.0439625	0	0.209129	0	0.0131204	0.26967	0.0288577	0	0	0.0224662	0	0
CGGA_1533	0	0.0516436	0.0494713	0	0	0	0	0	0.0571294	0	0.0144339	0.0218657	0.0347566	0.278376	0.0650646	0.316745	0	0	0	0.110514	0	0
CGGA_1534	0.025245	0.00103808	0	0.00450705	0	0.197474	0.0102364	0	0	0	0	0.0886537	0.234872	0.0547632	0.00536286	0.148996	0	0	0	0.228852	0	0
CGGA_1535	0	0.0758064	0.0130714	0.0255692	0	0.036948	0.0216629	0	0	0	0.0186298	0.0212041	0.120687	0.0249602	0.0117107	0.367732	0	0.00133607	0	0.260683	0	0
CGGA_1536	0.0438823	0	0.000359223	0.00233446	0.0550061	0.139118	0.0683347	0	0	0	0.0264294	0	0.262694	0	0	0.302939	0	0	0.0513618	0.0475408	0	0
CGGA_1537	0.0236146	0	0.0182102	0.012433	0	0.276682	0	0	0	0	0.0315088	0	0.104156	0.0858821	0	0.409474	0	0.0211083	0.0169307	0	0	0
CGGA_1538	0	0	0.0443778	0	0	0.388157	0	0	0	0	0.00596424	0.0167158	0.117396	0.114325	0	0.18127	0	0.101077	0	0.0307157	0	0
CGGA_1539	0.015268	0	0.061742	0	0.218123	0.226815	0	0	0.0263969	0.0616105	0.0503399	0	0.14742	0	0	0.0828865	0.0051304	0	0	0.104268	0	0
CGGA_1541	0.0146771	0	0.0350852	0.00943348	0	0.148115	0	0.136743	0	0	0	0.113124	0.159845	0.101261	0.00288229	0.21371	0	0	0.0368632	0.0282605	0	0
CGGA_1542	0	0	0.0488503	0	0	0.388734	0	0	0	0	0.0284436	0	0.270919	0	0	0.110972	0.0796508	0.029181	0	0.0432489	0	0
CGGA_1543	0	0.119144	0.0258692	0	0	0.0430027	0	0	0	0	0.0499676	0.0108413	0.153557	0.0983377	0.000410322	0.35901	0	0	0	0.13986	0	0
CGGA_1544	0.0288227	0	0.063334	0	0.231663	0.215723	0.154019	0	0	0	0	0	0.112949	0	0.00676557	0.0354545	0.0791194	0	0	0.0721495	0	0
CGGA_1546	0	0	0.218816	0.00453202	0	0.0865532	0	0	0.0338114	0	0.0525333	0	0.0621839	0.246206	0.0164959	0.232589	0	0.016183	0	0.0300131	0	8.39e-05
CGGA_1548	0	0.0295321	0.217968	0.0273109	0	0.0482011	0	0	0.0606441	0.0492708	0.0165329	0	0.0842823	0.0447772	0.0179252	0.331956	0	0	0	0.0715999	0	0
CGGA_1551	0	0.0452353	0.0797948	0	0	0.124069	0	0	0.0611347	0	0.102695	0	0.0739802	0.242178	0	0.219418	0	0.00719756	0	0.0442979	0	0
CGGA_1552	0.0139207	0	0.0422417	0	0.112581	0.196873	0.0264562	0	0	0	0.0155981	0.00367749	0.159848	0.0785167	0.015812	0.176436	0	0	0	0.158038	0	0
CGGA_1553	0	0	0.0576129	0	0	0.176473	0	0.0665192	0	0	0	0.0955924	0.102478	0.118907	0	0.0844129	0	0	0	0.298005	0	0
CGGA_1554	0	0.00516683	0.0881142	0	0	0.0705211	0	0.0879661	0	0	0	0.0988482	0.147233	0.0378733	0	0.294947	0	0	0	0.16933	0	0
CGGA_1557	0.0283768	0	0.0416124	0	0.247987	0.122005	0	0	0	0	0.00426594	0.0331741	0.020922	0.0374296	0.00774131	0.20039	0	0	0	0.256097	0	0
CGGA_1558	0	0.00878276	0.343908	0	0	0.164973	0	0	0	0.0560327	0	0.0011017	0.0720103	0	0.00964797	0.287915	0	0.0236841	0	0.0319436	0	0
CGGA_1559	0	0.167513	0.171819	0	0	0.178222	0	0	0	0	0.0273147	0.00741118	0.143426	0	0.0174282	0.234759	0	0	0	0.052107	0	0
CGGA_1560	0	0.0500715	0.177905	0	0	0.168107	0	0.0201819	0	0	0.077321	0.0102183	0.0470007	0.0518298	0	0.374733	0	0	0.0161769	0.00645497	0	0
CGGA_1562	0.0362651	0	0.0601092	0	0.155079	0.0602775	0.224824	0	0	0	0	0.0612099	0.0200539	0	0.00978576	0.0116283	0.0884929	0	0	0.267878	0.00245486	0.00194214
CGGA_1563	0	0.000320311	0.408332	0.0332153	0.0441824	0.0490252	0	0.0209232	0	0.0104274	0	0.00316591	0.151807	0	0.00692991	0.20265	0	0.0122511	0	0.056771	0	0
CGGA_1564	0	0.0674016	0	0	0	0.130609	0	0	0	0	0.032336	0.00690201	0.113863	0.173546	0	0.343588	0	0.0661269	0.0656264	0	0	0
CGGA_1565	0.0495936	0	0.0148686	0	0.140048	0.171616	0	0	0	0	0.0599886	0	0.140235	0.0559928	0.00404918	0.279618	0	0.0128153	0.0103928	0.0607829	0	0
CGGA_1566	0.0173938	0	0.0667679	0	0	0.486628	0	0	0	0	0.00327795	0.0598332	0.0762703	0	0	0.0651166	0.181735	0	0	0.042977	0	0
CGGA_1567	0	0.126748	0.0478487	0.0384394	0	0.203832	0	0	0.0439677	0	0.0742383	0	0.120853	0.0762174	0.0465263	0.148353	0	0	0	0.0729754	0	0
CGGA_1568	0	0.134185	0.0159809	0	0	0.216828	0	0	0.0902324	0	0.0842145	0.0041907	0.235826	0	0	0.135389	0	0	0.0111953	0.0719579	0	0
CGGA_1569	0.0118111	0	0.0189835	0	0.222719	0.198863	0	0	0	0	0.0815508	0	0.321923	0.010375	0.0151051	0.045966	0	0	0.0727026	0	0	0
CGGA_157	0	0.185879	0	0	0	0.258513	0	0	0.00421669	0	0.071032	0	0.248587	0	0.00919115	0.0537757	0.0498767	0	0.106939	0.0119893	0	0
CGGA_1571	0	0.0902141	0	0	0.0474679	0.153091	0	0	0	0	0.0428724	0.00290308	0.0836545	0.141547	0.0091	0.257539	0	0	0	0.171611	0	0
CGGA_1572	0	0.101055	0.0250888	0	0	0.110159	0	0	0.0759886	0	0.0674966	0	0.130188	0.0702637	0	0.326838	0	0.00660876	0	0.0863132	0	0
CGGA_1575	0	0	0.0455524	0.00194214	0	0.0931689	0.0102805	0	0	0	0	0.0175568	0.194517	0	0	0.40728	0	0.0421462	0	0.187556	0	0
CGGA_1579	0	0.0704089	0	0	0	0.135672	0	0	0.108122	0	0.0120768	0	0.274796	0.104755	0.0130086	0.0960634	0	0	0	0.185097	0	0
CGGA_1580	0.0341852	0.0145773	0	0	0	0.0425788	0.118465	0	0	0	0	0.0333453	0.240796	0.073884	0.0135858	0.314606	0	0	0	0.113977	0	0
CGGA_1583	0.0241228	0	0.0985798	0	0.284543	0.104006	0.0168969	0	0	0.00753572	0	0.0207977	0.109566	0.0498686	0	0.223437	0	0	0	0.0606469	0	0
CGGA_1586	0	0	0.0171829	0	0	0.174091	0	0	0.0244142	0	0.0716426	0	0.0955174	0.201516	0	0.27517	0	0.0372771	0	0.0921244	0	0.0110636
CGGA_1587	0.0228301	0	0.0651665	0.00133303	0	0.104129	0.00434643	0	0	0	0.0352251	0.0415097	0.269367	0	0.00801844	0.355428	0	0	0.0926462	0	0	0
CGGA_1588	0	0.0820438	0.0742331	0	0	0	0	0	0.198056	0.0115203	0.0256067	0.0211883	0.197083	0	0.0361167	0.330539	0	0	0	0.0236132	0	0
CGGA_1589	0.0560514	0	0.0655905	0	0	0.327661	0	0.0781266	0	0	0	0.0690326	0.0577673	0.0607161	0	0.225313	0	0	0.0549513	0.00478996	0	0
CGGA_1591	0.0765569	0	0.058508	0	0.158765	0.0755601	0.0453812	0	0	0	0	0	0.213566	0	0.00188037	0.311231	0	0	0	0.0585513	0	0
CGGA_1592	0	0.132612	0.29192	0	0	0.206627	0	0	0.0337419	0	0.000442773	0	0	0.0347774	0	0.0867644	0	0.0284905	0	0.184624	0	0
CGGA_1594	0.0575145	0.0347513	0	0	0.0138033	0.0539966	0	0	0.197357	0	0.0900363	0	0.21048	0	0.0261918	0	0.127541	0	0	0.188328	0	0
CGGA_1595	0	0	0.0271627	0	0.0406314	0.116335	0.0354909	0	0	0	0.0236551	0.0401507	0.234726	0	0.0442114	0.424855	0	0	0	0.0127819	0	0
CGGA_1596	0	0.032633	0.00124942	0	0.0483321	0.218917	0	0	0	0	0	0.00161402	0.2656	0.110021	0	0.25294	0	0.0243356	0.022609	0.0217483	0	0
CGGA_1597	0	0.0924817	0.210183	0.0235805	0	0.152503	0	0	0	0	0	0.0204591	0.0426395	0.0578984	0	0.340647	0	0.0296209	0.0299871	0	0	0
CGGA_1598	0	0.0710754	0	0	0	0.09223	0	0	0	0	0.0369264	0	0.0641775	0.199839	0	0.413909	0	0.00937043	0	0.112472	0	0
CGGA_1601	0	0.047754	0.20283	0.000506644	0	0.131789	0	0	0.0379783	0	0.0295328	0	0.153042	0	0.0018299	0.286116	0	0.080642	0.00976826	0.00981507	0	0.00839506
CGGA_1603	0.00358512	0	0.368901	0.0137203	0	0.121299	0	0	0	0	0.0241983	0.0356747	0.0783732	0.125875	0	0.136371	0	0.0875451	0	0	0	0.00445741
CGGA_1604	0.0722462	0	0.165877	0.00499003	0	0.284519	0	0	0	0	0.101103	0	0.0542095	0.0122516	0.0421864	0.207748	0	0	0	0.0268988	0	0.0279708
CGGA_1605	0	0.140647	0	0	0	0.327434	0.00256198	0	0	0	0	0.0259672	0.222196	0.0359866	0	0.171673	0	0	0	0.0735338	0	0
CGGA_1606	0.0434897	0	0.0206403	0	0	0.146284	0.0400794	0.00152881	0	0	0	0.0313052	0.151263	0	0	0.32665	0	0.182549	0.0562099	0	0	0
CGGA_1607	0.0163229	0	0.103258	0	0.109623	0.1272	0	0	0	0	0.0278141	0	0.184474	0	0	0.266545	0	0.0418509	0	0.122911	0	0
CGGA_1608	0	0.0520702	0.0758857	0.199672	0	0.186925	0	0	0	0.0383865	0	0.0249917	0.0669743	0.0712934	0.0268276	0.175926	0	0	0	0.0810475	0	0
CGGA_1610	0	0.138137	0.355765	0.00493951	0	0	0	0	0.172809	0	0.0647484	0	0	0	0.0428662	0.180895	0.014905	0	0	0.0249361	0	0
CGGA_1611	0	0	0.0573856	0	0.122314	0.278052	0	0	0	0	0.0327091	0	0.0716819	0	0	0.298889	0	0.107334	0.015594	0.0160396	0	0
CGGA_1612	0.0413231	0	0.0606839	0.000270808	0	0.156648	0	0	0	0	0.0676051	0	0.136192	0.134687	0	0.304456	0	0.0446656	0	0.0534681	0	0
CGGA_1613	0.0108426	0.0155792	0	0.0444232	0	0.143383	0	0.00665695	0	0	0.00285237	0.0151474	0.143152	0.153086	0	0.351096	0	0.0608508	0.0181045	0.0283728	0	0.0064535
CGGA_1614	0	0.101211	0.0928921	0	0.0112433	0.0625002	0	0	0	0	0.0273246	0.0277077	0.149764	0	0.0137393	0.438737	0	0	0.034547	0.0403339	0	0
CGGA_1615	0	0.220231	0.0167273	0.000601561	0.0376593	0.0434428	0	0	0.0614513	0.123873	0	0	0.129231	0	0.0439964	0.204291	0.109494	0	0	0.00900215	0	0
CGGA_1617	0.0233736	0	0.0373413	0	0.418849	0.0620893	0.0407046	0	0	0	0.0512339	0.00535828	0.0939354	0.0084881	0	0.140968	0	0	0	0.117658	0	0
CGGA_1618	0	0.0571137	0.0158893	0	0.0629014	0.265636	0	0	0	0	0.0447709	0	0.303812	0	0	0.177545	0	0	0.0723315	0	0	0
CGGA_1619	0	0.0821953	0.155258	0	0.00400602	0.172704	0	0.0203539	0	0	0.0267867	0.0212591	0.168185	0	0	0.233323	0	0	0	0.11593	0	0
CGGA_1620	0	0.0178114	0.000228023	0	0.186384	0.192199	0	0	0	0	0.0554463	0	0.182289	0.0616992	0	0.2014	0	0	0	0.102543	0	0
CGGA_1621	0	0	0.0151345	0	0.120668	0.196319	0	0	0	0	0	0.0194783	0.24776	0.00902395	0	0.286944	0	0	0.104672	0	0	0
CGGA_1623	0.0382987	0	0.0293157	0	0	0.27617	0	0.0854382	0	0	0	0.0597639	0.14854	0.177718	0	0.121538	0	0.0420724	0.0183565	0.00278852	0	0
CGGA_1624	0.0775153	0	0.236832	0	0	0.239059	0	0	0.00383345	0	0.0330096	0	0.0667906	0	0	0.316913	0	0	0.00502864	0.021018	0	0
CGGA_1626	0.00585982	0	0.00239736	0	0	0.165529	0	0	0.0206869	0	0.0544163	0	0.110983	0.0966333	0.00246337	0.446808	0	0.0432603	0.0167916	0.0341698	0	0
CGGA_1627	0	0.082874	0	0	0.0708434	0.2206	0	0	0	0	0.0489136	0	0.339372	0.0220105	0	0.148144	0	0	0.0308846	0.0363573	0	0
CGGA_1630	0	0.11766	0	0	0.0396189	0.220091	0	0	0.0794972	0	0.0690719	0	0.246529	0	0.0207239	0.144474	0	0	0.0331742	0.0291596	0	0
CGGA_1631	0	0.133106	0.188521	0.0137431	0	0.10624	0	0	0.00349448	0.0147352	0.0341634	0	0.00940522	0.0476823	0.0110763	0.390562	0	0.00999534	0	0.0372752	0	0
CGGA_1634	0.045879	0.033626	0.0274573	0.0142916	0	0.107192	0	0	0.0212916	0	0.125088	0.0337385	0.139266	0.0667382	0.0521763	0.263647	0	0	0	0.0696093	0	0
CGGA_1635	0.0935997	0	0.0750858	0	0.012394	0.302579	0.0151073	0	0	0	0	0	0.177901	0	0	0.277356	0	0.0150995	0.0308776	0	0	0
CGGA_1640	0.0134411	0	0.0354189	0.0101253	0.0697319	0.0540986	0.0758185	0.0142045	0	0	0	0.14426	0.132348	0.0284822	0.00676224	0.186478	0	0	0	0.228832	0	0
CGGA_1641	0	0.0482462	0.0429498	0	0	0.225871	0	0.0687605	0	0	0	0.119654	0.161742	0.0786375	0	0.203009	0	0.00164017	0.0430022	0.00648817	0	0
CGGA_1642	0	0.0841898	0	0	0	0.304796	0	0	0.0526895	0	0.0718756	0	0.131555	0.00469802	0.00176134	0.256259	0	0	0.0921765	0	0	0
CGGA_1644	0	0.0391686	0.0593399	0.0122191	0	0.111225	0	0	0	0	0.0213777	0.00405709	0.179637	0.104789	0.000101926	0.379951	0	0.0646216	0.0235124	0	0	0
CGGA_1645	0.0652946	0	0.0024858	0	0	0.267483	0	0	0	0	0.00109433	0.00410423	0.302829	0	0	0.23591	0	0	0.120799	0	0	0
CGGA_1647	0	0.0368776	0	0	0.260515	0.116673	0	0	0.00794239	0	0.0851571	0	0.17137	0	0.00682654	0.192696	0.0860536	0	0	0.0358887	0	0
CGGA_1648	0	0.000701297	0.0190333	0	0.321406	0	0	0	0.0397135	0.0111447	0.0329437	0	0.285101	0	0.0331658	0.208134	0	0	0	0.0486568	0	0
CGGA_1649	0	0.140163	0.0183139	0	0	0.169791	0	0	0.0454878	0	0.08361	0	0.0066665	0	0.0815767	0.142764	0.272623	0	0	0.0390034	0	0
CGGA_165	0	0.0756273	0	0	0	0.258445	0	0	0.0751409	0	0.075619	0.0221213	0.14366	0	0.0332702	0.164403	0.0953309	0	0	0.0563826	0	0
CGGA_1650	0.0217607	0.0862517	0	0	0	0.269582	0	0	0	0	0.0506666	0	0.338937	0.0418378	0	0.0978384	0	0.00284687	0.0703594	0.0199197	0	0
CGGA_1651	0	0	0.0503285	0.0509352	0	0.434264	0	0	0	0	0	0.0414679	0.141461	0.0726762	0	0.106387	0	0.0480468	0.0544341	0	0	0
CGGA_1653	0	0.0873402	0.0032762	0	0.097487	0.218328	0	0	0.0378692	0	0.0634873	0.016347	0.26544	0	0.00297042	0.108088	0	0	0.00679807	0.0925697	0	0
CGGA_1655	0	0.010921	0.0179906	0	0.0206028	0.103423	0	0	0.0512568	0	0.027248	0	0.189035	0.0362767	0.0237197	0.417212	0	0	0	0.102313	0	0
CGGA_1656	0.0390098	0	0.0388473	0.0178964	0	0.390057	0	0.0823546	0	0	0.0601513	0.0219841	0.0228758	0.17153	0	0.132024	0	0	0.0164788	0	0	0.00679141
CGGA_1657	0	0.105141	0	0	0	0.215389	0	0	0.0695002	0	0.0147272	0.0166543	0.129435	0	0	0.0618674	0.010184	0	0	0.377102	0	0
CGGA_1658	0	0.0602327	0.0848184	0.00769482	0	0.142271	0	0	0.0227279	0	0.0265583	0.00397859	0.178897	0.0362838	0.00247899	0.369431	0	0.0218865	0.0253475	0.00597133	0	0.0114215
CGGA_1659	0.0222133	0	0.110247	0.0290293	0	0.0215886	0	0.154502	0.0336347	0.000360223	0	0.0599495	0.132173	0.0347281	0	0.25165	0	0.045514	0	0.094461	0.00994886	0
CGGA_1661	0	0	0.0281563	0	0.175806	0.0609512	0	0	0.0143842	0	0.0636784	0	0.235815	0	0.0038758	0.315608	0	0	0	0.101725	0	0
CGGA_1662	0.0236875	0.00666019	0	0	0.17782	0.197939	0	0	0	0	0.0643594	0	0.220354	0.129872	0.00554587	0.140451	0	0	0.0253144	0.00799718	0	0
CGGA_1663	0	0.0306713	0.068474	0.0242502	0	0.101588	0.0177931	0	0	0.0126961	0	0	0.130659	0.0731367	0	0.381205	0	0.0147022	0	0.144825	0	0
CGGA_1664	0	0.0314503	0.0351214	0	0.172941	0.244131	0	0	0	0	0.0206135	0	0.272067	0.0778732	0	0.0632202	0	0	0	0.0825832	0	0
CGGA_1666	0.0610449	0	0.0813002	0	0	0.299024	0	0	0	0	0.0343235	0	0.11674	0.0906067	0	0.212058	0	0.00634626	0	0.0985565	0	0
CGGA_1667	0.0373715	0	0.0158431	0	0	0.304699	0.137455	0	0	0	0	0.0604277	0.162325	0.0799721	0.00439024	0.0497299	0	0	0	0.147786	0	0
CGGA_1669	0.0858638	0	0.0390409	0	0	0.235787	0	0.0212907	0	0	0	0.0409027	0.0700116	0.141852	0.0416743	0.292629	0	0	0.0309477	0	0	0
CGGA_1670	0	0.0853381	0.16455	0.00407665	0	0.168161	0	0	0.0397732	0	0.0266463	0	0.0397237	0.0278847	0	0.288328	0	0.0428114	0	0.112706	0	0
CGGA_1671	0	0.0940929	0	0	0	0.237889	0	0	0	0	0.0237815	0	0.240749	0.0373001	0	0.204867	0	0.0223268	0	0.138993	0	0
CGGA_1673	0	0	0.048828	0	0.179309	0.416695	0	0	0	0	0.0378865	0	0.0340924	0.102986	0	0.171152	0	0	0	0.00905075	0	0
CGGA_1675	0	0.0322822	0.355089	0.0211112	0	0.0110645	0	0	0.0315504	0	0	0.0200969	0.191005	0	0.0101619	0.184082	0	0.011458	0	0.127706	0.00439385	0
CGGA_1678	0.0381843	0	0.0309511	0	0	0.399196	0	0	0	0	0.0125493	0.00962196	0.140121	0.0727416	0	0.244223	0	0	0.0517606	0	0	0.000651001
CGGA_1679	0	0.0609	0.00737147	0	0.412772	0.0377241	0	0	0	0	0.0421725	0.0103344	0.35751	0.00187259	0	0	0	0	0	0.0693435	0	0
CGGA_1680	0	0.140327	0.152318	0.01648	0	0.121822	0	0.00242473	0	0	0.00381199	0.0254783	0.0938575	0.0603654	0	0.301446	0	0.0430483	0.0384043	0.000216559	0	0
CGGA_1681	0	0.0717957	0	0	0	0.298424	0	0.0119975	0.000362372	0	0.00185088	0.0440167	0.221928	0.100476	0	0.177995	0	0.0343207	0.0218191	0.0150144	0	0
CGGA_1682	0.0573024	0	0.0436914	0.0165614	0	0.268508	0	0	0	0	0	0.0626409	0.185063	0	0	0.292922	0	0.0046948	0.0686166	0	0	0
CGGA_1685	0.0532221	0	0	0	0	0.323451	0	0.0409907	0.00788638	0	0.0194512	0	0.0418993	0.00215216	0	0.354254	0	0.0700346	0.085552	0.00110697	0	0
CGGA_1686	0.0213668	0.0149561	0	0	0	0.262884	0	0	0	0	0.0237187	0.0195074	0.271018	0.0745194	0	0.239426	0	0	0.0726043	0	0	0
CGGA_1687	0.0426725	0	0.216378	0.000202481	0	0.0561678	0	0.0497677	0.0335607	0	0	0.0336315	0.0587635	0.131799	0	0.252177	0	0.106774	0.0181052	0	0	0
CGGA_1688	0.0549489	0	0.0215063	0	0	0.296681	0	0	0.0188522	0	0.0785053	0	0.0903597	0.207972	0	0.140241	0	0.0125591	0	0.0783741	0	0
CGGA_1689	0.0118201	0.0359732	0	0	0.0701369	0.205647	0	0	0	0	0.0651904	0	0.358697	0	0	0.199215	0	0	0.0285547	0.0247666	0	0
CGGA_1690	0.0205161	0	0.0145607	0	0	0.0905718	0.0451756	0.0249188	0	0	0	0.0538118	0.20203	0.0704207	0	0.336623	0	0	0	0.131902	0.00947052	0
CGGA_1693	0.00223017	0.00794674	0	0	0	0.16514	0	0.104548	0	0	0.0667141	0.0261538	0.255306	0.0565528	0	0.108679	0	0	0	0.206729	0	0
CGGA_1694	0	0.0493341	0.0224499	0	0.104793	0.128259	0	0	0	0.0421814	0.0158843	0	0.138943	0.127773	0	0.279549	0	0.0516839	0.0391493	0	0	0
CGGA_1695	0	0	0.0448832	0	0.206789	0	0.0710471	0.00784271	0	0	0	0.0790415	0.167333	0.0175414	0.00402221	0.0774151	0	0	0	0.324085	0	0
CGGA_1696	0.0434265	0	0.034356	0	0	0.502861	0	0	0	0	0	0.037052	0.078134	0.0430938	0	0.177758	0	0.0344156	0.0489038	0	0	0
CGGA_1697	0.0507449	0	0.0299506	0.0139963	0	0.225719	0.0179741	0.058034	0	0	0	0.123149	0.101917	0.0838508	0	0.231999	0	0.000189714	0.0434682	0.0190079	0	0
CGGA_1698	0	0	0	0.0046527	0	0.241783	0	0.0193398	0	0	0	0.077608	0.152945	0.139084	0	0.235081	0	0.0407494	0.0887571	0	0	0
CGGA_1699	0	0	0	0	0	0.403219	0	0	0	0	0	0.010284	0.263187	0	0	0.127483	0.0816007	0.0505924	0.0636342	0	0	0
CGGA_1700	0.0493698	0	0.0453639	0	0.0964754	0.033853	0.129396	0	0	0	0	0.0724883	0.136697	0.115961	0.0468517	0.22782	0	0	0.0330087	0.0127147	0	0
CGGA_1701	0	0.00904528	0.0609559	0	0.291423	0.156431	0	0	0	0	0.0687189	0	0.186916	0	0.0154134	0.0974044	0	0	0	0.113692	0	0
CGGA_1702	0.114912	0	0.134832	0	0	0.376342	0	0	0	0	0.00634341	0.0107823	0.0284774	0	0	0.284286	0	0.0272856	0	0.0167386	0	0
CGGA_1703	0.00867415	0	0.0310878	0	0	0.191089	0	0	0.0344841	0	0	0.0252206	0.312327	0	0.0199418	0.309359	0	0	0.0678164	0	0	0
CGGA_1704	0.00618352	0.00160624	0	0	0.219307	0.0626433	0	0	0	0	0.0305684	0	0.288203	0.04578	0.00155579	0.26376	0	0	0.0213253	0.0590675	0	0
CGGA_1706	0.0259962	0	0.0547887	0.0304472	0	0.1149	0	0	0.0342074	0	0.0855076	0	0.0954028	0.20533	0	0.257845	0	0.034705	0	0.0268854	0.0310018	0.0029831
CGGA_1708	0	0	0.25709	0.0452793	0	0.179052	0	0	0.0157284	0.0200288	0	0.00822398	0.0875097	0.0932408	0	0.202536	0	0.0430255	0	0.0482864	0	0
CGGA_1709	0.026712	0	0	0	0	0.22521	0	0	0	0	0.00388412	0.0305852	0.159029	0.11832	0	0.25875	0	0.134559	0.0195309	0.0234198	0	0
CGGA_1713	0.153018	0	0.0721077	0	0	0.184986	0	0.187531	0	0	0	0.0487262	0.050967	0.0803752	0	0.117385	0	0	0	0.104903	0	0
CGGA_1714	0.00131831	0.0460198	0.00846989	0.00531553	0	0.0634903	0.0808457	0.014545	0	0	0.013878	0.0396168	0.091614	0.083407	0	0.210081	0	0	0	0.341399	0	0
CGGA_1715	0	0.0664696	0.0296635	0.0180469	0	0.257378	0	0	0	0	0.0409919	0.000444609	0.211525	0.0502543	0	0.303113	0	0.000837108	0.0190122	0.00226346	0	0
CGGA_1716	0.0898598	0	0.00805526	0.0278726	0	0.345254	0	0	0.0406275	0	0	0.0254872	0.155906	0.0477882	0.0104467	0.229523	0	0	0.0191797	0	0	0
CGGA_1718	0	0.156338	0	0	0	0.266005	0	0.00292144	0.0549959	0	0.0658082	0	0.217928	0	0.00655719	0.185012	0	0	0.017493	0.0269414	0	0
CGGA_1720	0	0	0.0441172	0	0	0.275866	0	0	0	0	0	0.0304874	0.0639616	0.0616131	0.00706912	0.20396	0	0	0	0.312926	0	0
CGGA_1721	0	0.0137433	0.0329974	0	0.2851	0.0917116	0	0	0	0	0	0.0341392	0.147174	0.0870472	0.0380198	0.23151	0	0	0.0385573	0	0	0
CGGA_1722	0.064696	0	0.0320702	0	0	0.353734	0	0	0	0	0.040223	0	0.101254	0.0956632	0	0.255542	0	0.0126735	0	0.041293	0	0.00285128
CGGA_1723	0	0	0.0559003	0	0.360882	0	0	0	0	0	0.0155852	0	0.314816	0	0.01534	0.227419	0	0	0.0100584	0	0	0
CGGA_1725	0	0.015306	0.0368272	0	0	0.506709	0	0	0	0	0.0933203	0	0.0372338	0	0	0.155802	0.0987215	0	0	0.0560801	0	0
CGGA_1727	0	0.0338557	0.0191471	0	0.25989	0.0980687	0	0	0	0	0.126299	0	0.221639	0	0.00458367	0.173519	0	0	0	0.0629977	0	0
CGGA_1728	0.0258528	0.0451824	0	0	0	0.267657	0	0.0413798	0	0	0.0384858	0	0.188308	0.0370928	0.00148049	0.1774	0	0.102739	0	0.074422	0	0
CGGA_1729	0	0.0730332	0.0312583	0	0.027958	0.10138	0	0	0.00670139	0.0570979	0	0.00412487	0.0698761	0.0705073	0.000445883	0.435182	0	0.0174644	0	0.10497	0	0
CGGA_1731	0	0.0683304	0	0	0.0944377	0.0330764	0	0	0	0	0.00466289	0.021026	0.213343	0	0	0.215518	0	0	0	0.349605	0	0
CGGA_1735	0.0748064	0	0.0865469	0	0	0.343221	0	0	0	0	0.0223786	0.0160084	0.134146	0.185218	0.00256202	0.0924679	0	0.0153607	0.0272846	0	0	0
CGGA_1736	0.0414397	0	0.116727	0.0143766	0	0.25574	0	0	0	0	0.0144067	0.0105221	0.16876	0.0315102	0.000319673	0.309992	0	0.00230327	0.0339041	0	0	0
CGGA_1737	0	0.0332506	0	0	0	0.5179	0	0	0	0	0.0265596	0.0091679	0.0393643	0.128971	0.00412138	0.235089	0	0	0.0055759	0	0	0
CGGA_1738	0	0.0648905	0.0119089	0.00536027	0.00413865	0.266438	0	0.0213216	0	0	0	0.0374674	0.151418	0.0399168	0	0.266424	0	0.0393195	0.091396	0	0	0
CGGA_1739	0.00169713	0	0.0519045	0.00882012	0.128985	0	0.140177	0	0	0.0395085	0	0.0406427	0.157138	0.0396801	8.61e-05	0.213287	0	0	0	0.178074	0	0
CGGA_1740	0	0.127024	0	0	0	0.237615	0	0.0485676	0	0	0.18197	0	0	0.0871844	0	0.288349	0	0	0	0.0292904	0	0
CGGA_1743	0.0101523	0	0.11213	0	0	0.553642	0	0	0.0163667	0	0	0.0312484	0.0690358	0	0	0	0.0354277	0	0	0.171997	0	0
CGGA_1744	0	0.0434563	0.0255459	0	0.00990822	0.153531	0	0	0.0203401	0	0.0846282	0	0.0750086	0.311838	0	0.26102	0	0	0	0.0147236	0	0
CGGA_1745	0	0	0.0404593	0	0	0.454922	0	0	0	0	0	0.0075654	0.231555	0	0	0.0867353	0.090237	0.0361988	0.0512127	0	0.00111509	0
CGGA_1747	0	0.043358	0	0	0.0680318	0.0679199	0	0	0.0218123	0	0.00760557	0.00919165	0.27377	0	0.0219645	0.417596	0	0	0.0533423	0.0154082	0	0
CGGA_1749	0.106193	0	0	0	0	0.312009	0	0.0198805	0	0	0.0631537	0	0.0254261	0.134624	0.0151623	0.241556	0	0	0	0.0601733	0	0.0218228
CGGA_1750	0.0585452	0	0.0200056	0	0	0.146594	0.0919266	0.0515099	0	0	0	0.118169	0.110861	0.117317	0.00112835	0.0892025	0	0	0	0.19474	0	0
CGGA_1758	0	0	0.0323252	0	0.0109742	0.353117	0	0.0539911	0	0	0	0.0554521	0	0.213791	0	0.190809	0	0.063046	0	0.0264951	0	0
CGGA_1760	0	0.0284105	0.0324163	0.00230123	0	0.15942	0	0.0444106	0	0	0	0.0880896	0.179386	0.145239	0.0215424	0.162637	0	0.0448707	0.0912764	0	0	0
CGGA_1764	0	0	0.109452	0	0.173746	0.146391	0.0097172	0	0	0	0.0245279	0	0.200917	0	0.0305743	0.286653	0	0	0.000444673	0.0175781	0	0
CGGA_1767	0.0290874	0	0.0642926	0	0	0.273844	0	0	0	0	0	0.00248653	0.0846928	0.135957	0	0.334281	0	0.0285299	0	0.0468283	0	0
CGGA_1769	0.0347119	0	0.0696771	0	0	0.414834	0	0	0.0164684	0	0	0.0437911	0.150226	0.124185	0	0.0777311	0	0.0264253	0.0237937	0.0181564	0	0
CGGA_1770	0	0.0217794	0.150472	0	0	0.165337	0.0602645	0	0	0	0.0778244	0.0207039	0.220247	0.00528129	0	0.196901	0	0.0141726	0	0.0670172	0	0
CGGA_1771	0.0720678	0	0.0699378	0	0	0.239315	0	0.0795639	0.088911	0.00482899	0	0	0.0485448	0.0740244	0	0.227472	0	0	0	0.0953344	0	0
CGGA_1773	0	0	0.0172078	0.00567596	0	0.252956	0	0.00466226	0	0	0.0162414	0.0183529	0.172799	0.0833946	0	0.303606	0	0.10384	0.0142859	0.00697863	0	0
CGGA_1776	0	0.0337501	0.0132524	0	0	0.397269	0	0.10493	0	0	0	0.0811916	0.0658304	0.150786	0.000895294	0.106679	0	0	0.0438532	0	0	0.00156392
CGGA_1780	0	0	0	0	0.0307258	0.41157	0.0565936	0	0	0	0.0338142	0	0.081155	0.163798	0	0.190287	0	0	0.0149924	0.0170645	0	0
CGGA_1785	0	0.0805859	7.1e-05	0	0	0.304181	0	0	0	0	0.0377186	0	0.251817	0	0	0.272325	0	0	0	0.0533021	0	0
CGGA_1786	0	0.0115731	0.020172	0	0.0576966	0.301176	0	0	0.0302383	0	0.0725216	0	0.0740222	0.0106224	0	0.315867	0	0.000961132	0	0.105149	0	0
CGGA_1791	0.0301348	0	0.0553503	0	0	0.411544	0	0	0	0	0.000543131	0.00179036	0.197323	0	0	0.174917	0	0.0798944	0.00506093	0.043442	0	0
CGGA_1809	0	0.0887719	0	0	0	0.270447	0	0	0.00553584	0	0.019932	0	0.118544	0.119952	0	0.187983	0	0.0282367	0	0.155168	0	0.00542859
CGGA_1811	0	0.0635751	0.0990397	0.0297511	0	0.0899132	0	0	0.0501034	0	0	0.031473	0.125378	0.115341	0.000853093	0.306643	0	0.00580914	0	0.0821204	0	0
CGGA_1814	0	0.0423541	0.219803	0.0151136	0	0.155873	0	0.0561187	0.0185325	0	0	0.0174466	0.123121	0.053506	0	0.136067	0	0.0376197	0	0.124444	0	0
CGGA_1815	0.0231476	0	0.0321711	0.00254143	0	0.231509	0	0.00219597	0.0035261	0	0	0.0279109	0.146835	0.0729162	0.0178359	0.311566	0	0.0656847	0	0.0621596	0	0
CGGA_1817	0.063991	0	0.0215394	0.0106053	0	0.113865	0	0.0546716	0	0	0	0.0729954	0.144078	0.106444	0.00079081	0.278565	0	0	0	0.132454	0	0
CGGA_1819	0	0	0.0168899	0.00627485	0.041622	0.182146	0	0.0445206	0	0	0.0223983	0.00846836	0.145986	0.110984	0	0.320177	0	0.0752842	0.0252487	0	0	0
CGGA_1820	0.0554142	0	0.0529191	0	0	0.168403	0	0.0239599	0	0	0	0.0678497	0.0231176	0.184092	0.00394814	0.363474	0	0	0	0.0568225	0	0
CGGA_1826	0.0262433	0	0.0356215	0	0	0.208147	0	0.00931511	0	0	0	0.0681587	0.132181	0.029503	0.0139362	0.168657	0	0.0212563	0	0.286981	0	0
CGGA_1829	0	0.00899957	0.0380798	0	0	0.092541	0.00414023	0.0606573	0	0	0	0.0870429	0.148729	0.170235	0	0.257831	0	0	0	0.131744	0	0
CGGA_1833	0	0	0.0116328	0	0	0.3603	0	0.0577026	0.0124753	0	0	0.00768139	0.0769675	0.00528735	0	0.175952	0	0.0788662	0	0.213135	0	0
CGGA_1840	0	0.0605027	0.0127002	0	0	0.243828	0	0.0793178	0	0	0	0.0879308	0.114955	0.11074	0.00427199	0.191225	0	0.0317485	0.0217328	0.0410474	0	0
CGGA_1850	0.0143302	0.0514013	0	0	0	0.210949	0.0163717	0	0	0	0.0171528	0	0.283968	0.00990966	0	0.204694	0	0.0574851	0.133739	0	0	0
CGGA_1854	0	0.0507127	0	0	0	0.0518068	0	0	0	0	0	0.0486015	0.296313	0.0251014	0	0.288948	0	0	0	0.238517	0	0
CGGA_1857	0	0.032073	0.0423153	0	0	0.189812	0	0	0.0060701	0	0.0549892	0.0102658	0.122834	0.129165	0.011113	0.359163	0	0	0.0028152	0.0393836	0	0
CGGA_1862	0.0428123	0	0.0854336	0	0.0676782	0.181707	0	0	0	0	0	0.0684124	0.107246	0.157594	0	0.158067	0	0.0982878	0.0327619	0	0	0
CGGA_1863	0	0.0168365	0.0690435	0	0.370187	0.18455	0	0	0	0	0.112446	0	0.0666192	0.0352552	0	0.128514	0	0	0	0.0165494	0	0
CGGA_1865	0.036779	0	0.0130917	0.00876829	0	0.230299	0	0.047046	0	0	0	0.0494218	0.0490413	0.286948	0	0.183719	0	0.0621337	0.0327518	0	0	0
CGGA_1866	0.0579753	0	0.051766	0	0	0.14737	0	0.112644	0	0	0	0.0147008	0.127882	0.0825505	0	0.148097	0	0.0598905	0	0.197124	0	0
CGGA_1870	0	0	0.0630309	0	0.227508	0.000176747	0.0709007	0	0	0	0	0.0591514	0.131261	0.172987	0	0.209248	0	0	0	0.0657362	0	0
CGGA_1875	0	0.0434427	0.0192804	0.00544859	0	0.0739195	0	0.0377561	0.0325472	0.000305919	0	0.00343476	0.316123	0	0	0.394139	0	0.0287442	0.00330323	0.0415558	0	0
CGGA_1880	0	0.0205298	0.031618	0	0.142032	0.142408	0	0	0	0	0.025811	0.0109328	0.140701	0.103941	0	0.261569	0	0	0	0.120457	0	0
CGGA_1882	0.0392906	0	0.0484824	0	0.242288	0	0.218001	0	0	0	0	0.100218	0.11718	0	0	0.12898	0.0266461	0	0	0.0789136	0	0
CGGA_1886	0.00860167	0	0.0855278	0	0	0.213785	0	0	0	0	0.00401167	0.00837282	0.192049	0.0141421	0	0.38897	0	0	0	0.0845395	0	0
CGGA_1899	0	0	0.0487792	0.00563422	0.00115291	0.0335903	0	0.0203923	0	0	0	0.0531296	0.164507	0.0777917	0	0.382511	0	0	0	0.212512	0	0
CGGA_1901	0	0.0265796	0.183248	0.013051	0	0.150534	0	0	0.0167022	0	0.0317668	0	0.107287	0.0749647	0.000796758	0.364611	0	0.00542202	0.0250374	0	0	0
CGGA_1902	0	0.00440827	0.057416	0	0.263714	0.194107	0	0	0	0	0.0545339	0.00353405	0.210868	0	0.00975878	0.116914	0	0	0	0.0847465	0	0
CGGA_1903	0	0	0.0370152	0	0.111821	0.023803	0.266998	0	0.0210952	0	0	0.0999799	0.0796444	0	0.0173505	0.103106	0.0918295	0	0	0.147356	0	0
CGGA_1906	0	0.152536	0.218757	0.0208059	0	0.178181	0	0	0	0	0	0.0378513	0.0937894	0	0	0.250402	0	0.00510365	0.0371836	0.00539035	0	0
CGGA_1908	0.0459686	0	0	0	0	0.298097	0	0	0	0	0.00615468	0.0135129	0.11178	0.0433858	0	0.41452	0	0.00938291	0.0571978	0	0	0
CGGA_1911	0.0449802	0	0.238817	0.0546811	0	0.174786	0	0	0	0	0	0.0164739	0.0167167	0.110272	0	0.22912	0	0.102797	0	0.0113564	0	0
CGGA_1912	0	0.0294872	0.0235766	0	0.0525287	0.0371136	0	0	0.0118299	0	0.0682411	0.00124509	0.107261	0.179265	0	0.376744	0	0	0	0.112707	0	0
CGGA_194	0.00666987	0	0.0813894	0	0.153657	0.28758	0	0	0	0	0.0389822	0	0.179919	0.0402118	0	0.15232	0	0.00282738	0	0.0564435	0	0
CGGA_1946	0	0.0336485	0.0148825	0	0	0.266532	0	0	0	0	0.0937274	0	0.0969577	0.11594	0	0.227047	0	0.0766666	0	0.0713209	0.00327691	0
CGGA_1953	0	0.0101175	0.0363534	0.0112929	0.0207151	0.172978	0	0	0	0	0.0341873	0.00530572	0.153774	0.201187	0	0.251115	0	0.0617948	0.0411786	0	0	0
CGGA_1955	0	0.0859893	0.0411786	0	0	0.178746	0	0.129756	0.0217386	0	0	0.0981014	0.148865	0.0518618	0.0106988	0.125257	0	0	0	0.107808	0	0
CGGA_1972	0	0.0326321	0.173643	0	0	0.192565	0	0	0.0342654	0	0.0652415	0	0.0529066	0.10028	0.00180773	0.215476	0	0.0334927	0	0.0542731	0.0354542	0.00796203
CGGA_1976	0.0908637	0	0.0724577	0	0	0.230917	0	0	0.0443677	0	0.0287462	0	0.0164023	0.153412	0	0.291598	0	0.0150505	0	0.0418939	0	0.0142917
CGGA_1994	0	0.111801	0.333921	0	0.168659	0.057318	0	0	0	0.0226338	0.0470505	0	0.00650742	0.0391155	0	0.132039	0	0	0	0.0809551	0	0
CGGA_2002	0.0520196	0	0.000539767	0	0	0.337079	0	0	0	0	0.00997427	0.0286274	0.243626	0.0787983	0	0.107717	0	0	0.141618	0	0	0
CGGA_2003	0	0.0759985	0.0355934	0	0.0375982	0.178838	0	0	0.000354296	0.00717415	0.0590525	0	0.224602	0.0899376	0.014894	0.224858	0	0	0.0126032	0.0384961	0	0
CGGA_2006	0.0266805	0.0179869	0.127956	0.031162	0	0.112095	0	0	0.0646202	0	0.00994506	0	0.0991409	0	0.00410712	0.486455	0	0	0.0198514	0	0	0
CGGA_2039	0	0.104573	0	0	0	0.27085	0	0	0.000885748	0	0.1364	0	0.285776	0	0	0.0794486	0	0	0	0.122067	0	0
CGGA_2046	0.0419453	0	0.0385583	0.0486524	0	0.178988	0	0.0377066	0	0	0	0.0530142	0.167897	0.0135238	0	0.305591	0	0.0480054	0.0661189	0	0	0
CGGA_2047	0	0.104165	0.0485567	0.012135	0	0.0820183	0	0.0289974	0	0	0.00797767	0.00871012	0.168061	0.110554	0	0.182981	0	0.0391649	0	0.206679	0	0
CGGA_2053	0	0	0.112859	0.0348624	0	0.362406	0	0.0313646	0	0	0	0.0398652	0.0278962	0.167969	0	0.125074	0	0.0432182	0.0544852	0	0	0
CGGA_2056	0	0.0688284	0.122705	0.00442185	0	0.17452	0	0	0	0	0.0587855	0	0.158558	0	0	0.348109	0	0.0314152	0.0300905	0.00256593	0	0
CGGA_2062	0.067214	0	0.00756297	0.0113469	0	0.313913	0	0	0	0	0.00626124	0.0254474	0.139962	0.121911	0.0032647	0.223203	0	0	0.0799139	0	0	0
CGGA_2075	0	0.0563388	0.153829	0.00829649	0	0.187149	0	0.00898631	0.036803	0	0.00613154	0.00127057	0.21186	0.0791312	0	0.198556	0	0.0316559	0.00914963	0.0108427	0	0
CGGA_2078	0	0.026788	0.11313	0.0142631	0	0.158313	0	0	0	0	0.0182938	0	0.085282	0.111645	0	0.361419	0	0.0555497	0.0313154	0.0240014	0	0
CGGA_2079	0.0456342	0	0.0785603	0	0	0.210528	0	0.0766553	0	0	0	0.0399431	0.150026	0	0	0.347257	0	0	0	0.0513958	0	0
CGGA_2081	0.0535941	0	0.0896421	0	0.18566	0.248524	0	0	0	0	0.0607234	0	0.104514	0.1297	0	0.118515	0	0	0	0.009128	0	0
CGGA_2082	0	0.0442217	0	0.0108078	0	0.165312	0	0.0225912	0.0145714	0	0.0125025	0.0275488	0.173061	0.0961986	0	0.274072	0	0.0321455	0.126967	0	0	0
CGGA_2106	0	0.0820261	0.0859091	0.0275482	0	0.324201	0	0	0	0	0.144254	0	0	0.0540085	0.00207818	0.242373	0	0	0	0.00345427	0	0.0341471
CGGA_2115	0.00891466	0	0.0305048	0.070965	0	0.2106	0	0.0416031	0	0	0	0.0935919	0.0611381	0.0826258	0	0.31422	0	0.0170015	0.0688349	0	0	0
CGGA_2121	0.0801713	0	0.0544028	0.0334705	0	0.0996624	0.0493285	0.0118961	0.042355	0	0	0.0322322	0.113139	0.0971278	0	0.267926	0	0	0	0.118288	0	0
CGGA_2129	0.0737319	0	0	0	0	0.322093	0	0	0	0	0.00370603	0	0.239742	0	0	0.327507	0	0	0.0188517	0.014369	0	0
CGGA_235	0.0111393	0	0.0883441	0	0.205665	0.247993	0	0	0	0	0	0.0580544	0.145738	0.104324	0	0.103166	0	0	0.0355753	0	0	0
CGGA_236	0.18187	0	0.0866354	0	0.287675	0	0.0807567	0	0.0485373	0	0.00313226	0.0277929	0.0739681	0	0	0.157725	0.0316735	0	0	0.0202347	0	0
CGGA_241	0.0604772	0	0.0458862	0.0127658	0.147445	0	0.179816	0	0	0.0148407	0	0.031762	0.0443265	0.0586924	0.07928	0.0129159	0	0	0	0.311793	0	0
CGGA_243	0.0455968	0	0.0100796	0	0.056088	0.247388	0.112397	0	0	0	0.0298005	0	0.131648	0	0	0.0655218	0.137803	0	0	0.163676	0	0
CGGA_245	0.0205778	0.030517	0.139515	0.0387401	0	0.0336093	0.101839	0	0	0.0083055	0	0.032774	0.163264	0	0.00767247	0.18908	0	0	0	0.234106	0	0
CGGA_247	0.147756	0	0.0194848	0	0	0.149827	0	0.0938005	0.101825	0	0	0.103239	0.0998384	0	0	0.091089	0.139993	0.0177056	0	0.0354417	0	0
CGGA_251	0.0513423	0	0.154049	0	0.113692	0.0232248	0.00535231	0.00884843	0	0	0	0.147188	0.0892025	0	0.00755377	0.0039333	0.0685221	0	0	0.317385	0.00970737	0
CGGA_252	0.00080459	0	0.0412254	0	0	0.350995	0	0	0	0	0.0044581	0.00130343	0.296465	0	0	0.184904	0.0163871	0	0.103457	0	0	0
CGGA_254	0.0580302	0	0.0744672	0	0.131329	0.370413	0.0240444	0	0	0	0.0408545	0	0.229747	0.0552954	0	0	0	0	0.000204926	0.0156136	0	0
CGGA_256	0.0543761	0	0	0	0.195129	0.0892295	0.101426	0	0	0.0740919	0.0502472	0	0.0903732	0.10678	0.0582224	0.10882	0	0	0.03224	0.0390646	0	0
CGGA_261	0	0.0807014	0	0	0	0.225083	0	0	0.0438977	0	0.0311247	0	0.348652	0	0	0.144524	0	0	0	0.126016	0	0
CGGA_265	0.0142943	0.0147797	0	0	0.0854606	0.00230947	0.0945727	0	0	0	0.000132044	0.00684286	0.260368	0.00746542	0.0132902	0.256559	0	0	0	0.243926	0	0
CGGA_267	0	0.0273974	0.0252766	0	0.621779	0	0	0	0	0	0.0465059	0	0.179662	0.0265968	0	0.040709	0	0	0	0.0320731	0	0
CGGA_269	0	0.023181	0.029842	0.0135436	0.0170725	0.0481914	0.158524	0	0	0	0	0.0332007	0.0645121	0.0398236	0	0.132054	0	0	0	0.440055	0	0
CGGA_272	0	0.0694582	0.0872712	0	0	0.223868	0	0	0	0	0.0660804	0	0.238703	0	0	0.186074	0	0.00889081	0	0.119654	0	0
CGGA_273	0	0.0758375	0	0	0	0.0457049	0.116326	0	0	0	0	0.0166113	0.120523	0	0	0.0466437	0.0220189	0	0	0.556334	0	0
CGGA_274	0.0198965	0	0.195089	0	0	0.18323	0.139821	0	0	0	0	0.0263829	0.0821112	0	0	0.119766	0.025505	0.0103425	0	0.193875	0	0.00398001
CGGA_276	0.0236673	0.0461163	0	0	0.220197	0.0816236	0.0304806	0	0	0.0357863	0.0542696	0	0.126952	0.134319	0	0.209206	0	0	0.0301811	0.00720139	0	0
CGGA_279	0	0.0421424	0.0229216	0.00560723	0.00659333	0.000620953	0.26443	0	0	0	0	0.0504633	0.00996897	0.0354966	0.00964313	0.111446	0	0	0	0.440667	0	0
CGGA_28	0.0265228	0	0.0243644	0	0.213453	0.10735	0	0	0	0	0.0344957	0	0.158398	0.136482	0	0.234006	0	0.0298339	0.0166745	0.0184202	0	0
CGGA_283	0	0.0951399	0	0	0	0.254537	0	0	0	0	0.0679948	0	0.136136	0	0	0	0.113983	0	0	0.33221	0	0
CGGA_288	0.0309133	0	0.0113457	0.0113256	0.104807	0.0795612	0.047545	0	0	0	0.0150259	0	0.173231	0.131342	0.0126884	0.27869	0	0	0	0.103524	0	0
CGGA_290	0.0744843	0	0.194271	0	0.0549986	0.206669	0	0.0339636	0	0	0	0.0956634	0.00452463	0.0578675	0	0.112289	0	0	0	0.135466	0	0.0298032
CGGA_300	0.0548169	0.00973654	0	0	0	0.177951	0	0	0	0	0.114846	0	0.343455	0	0	0.139473	0	0	0	0.159722	0	0
CGGA_314	0.0455363	0.0334021	0	0	0.021095	0.240994	0.0204577	0	0	0	0.041869	0	0.214153	0.0265373	0	0.278807	0	0	0.077148	0	0	0
CGGA_318	0.00306812	0.00241632	0.076791	0	0	0.184878	0	0.00316822	0.0372388	0	0.0946357	0	0.073414	0.195405	0	0.0236882	0	0.0910241	0	0.113072	0.0589331	0.0422678
CGGA_320	0	0.0506555	0	0	0.0680204	0.266438	0	0	0	0.0706434	0.0192553	0	0.0979028	0.0493294	0	0.0216098	0	0	0	0.356145	0	0
CGGA_323	0.0525821	0	0.0260339	0	0.165604	0	0	0.136999	0.030952	0.14044	0	0.0607534	0	0.227052	0	0.0204739	0	0	0	0.13911	0	0
CGGA_330	0.000991291	0.0206181	0	0.0100134	0	0.197189	0	0.04533	0	0	0.0118205	0	0.160741	0	0.0233784	0.317068	0	0	0	0.195451	0.017399	0
CGGA_333	0	0.0247363	0.000448022	0	0.151593	0.131469	0.104216	0	0	0	0.0270852	0	0.0867198	0.00531926	0	0.122749	0	0	0	0.345665	0	0
CGGA_336	0	0.0381494	0.124344	0.0201577	0	0.176717	0	0.105379	0	0	0.0426106	0.00986612	0.180436	0	0	0.109463	0.0711977	0.0447263	0	0.0649257	0.0120284	0
CGGA_358	0	0.17351	0.221409	0	0.0210541	0.0511972	0	0	0	0.0700293	0	0	0.0851206	0	0	0.11799	0	0	0	0.25969	0	0
CGGA_369	0.00520063	0.0479406	0.0435256	0	0	0.201604	0	0.0992098	0.017492	0	0	0.00611579	0.105009	0.10089	0.0197517	0.169156	0	0	0	0.184106	0	0
CGGA_374	0	0	0.0872464	0	0.129762	0.194657	0.0123369	0	0	0	0.0681045	0	0	0	0	0.262814	0.207396	0	0	0.037684	0	0
CGGA_400	0.0310075	0.0877077	0.17803	0.00560478	0	0.118389	0	0	0.0541821	0	0	0.000134141	0.118921	0.0501331	0.00458183	0.330007	0	0	0.0211441	0.000158064	0	0
CGGA_406	0.0919257	0	0	0.0116325	0	0.228948	0.0875524	0.105532	0	0	0	0.0370082	0.137596	0.0283131	0	0.261149	0	0	0.010343	0	0	0
CGGA_413	0.110105	0	0	0.023763	0	0.255926	0	0	0	0	0.014682	0.0407641	0.163984	0.0747042	0	0.197882	0	0.0624332	0.0557573	0	0	0
CGGA_42	0.0343747	0	0.0304492	0	0.265058	0.183373	0	0	0	0	0.0639895	0	0.107223	0.0862063	0	0.155193	0	0.016051	0	0.0580824	0	0
CGGA_420	0	0	0.0416346	0	0	0.338828	0	0	0	0	0	0	0	0	0	0.438504	0.155356	0	0	0.0256775	0	0
CGGA_426	0.0182184	0	0.309498	0	0	0.0954601	0	0	0.0504241	0	0	0.0255511	0.135757	0.139879	0	0.13237	0	0.0678126	0	0.0250303	0	0
CGGA_431	0	0	0.2943	0	0	0.334437	0.0369914	0	0	0	0.000191208	0	0.108402	0	0	0.0866559	0.0926366	0	0	0.0463855	0	0
CGGA_446	0	0	0.0352827	0	0.118234	0.308028	0	0	0	0	0	0.038385	0.215018	0	0	0.0765959	0	0.0540529	0.139934	0	0	0.0144696
CGGA_448	0.00316199	0.0504535	0	0	0	0.128432	0	0.0190307	0	0	0.0805095	0	0.247844	0.0858766	0.00843964	0.26423	0	0	0	0.112022	0	0
CGGA_457	0	0	0.0548864	0.016014	0	0.451535	0	0	0	0	0.0253745	0	0.0684762	0	0	0.233079	0.125066	0	0	0.0255683	0	0
CGGA_458	0.00165781	0.025707	0	0	0.11908	0.225135	0	0	0.0080814	0.0268263	0.0692674	0	0.278123	0.0239574	0.0166987	0.124408	0	0	0.069531	0.0115272	0	0
CGGA_479	0.0921857	0	0.0682292	0	0.235163	0	0.120075	0	0	0	0	0.0332752	0.105884	0.0706119	0.0175107	0.187331	0	0	0	0.0697351	0	0
CGGA_482	0.0386922	0	0.113736	0.0178085	0.087672	0.133168	0.12979	0	0	0	0	0.0389582	0.106305	0.0141525	0.0329127	0.212358	0	0	0	0.0744469	0	0
CGGA_483	0	0.0730302	0.0142659	0.0828857	0	0.168832	0	0.00477173	0	0	0	0.00752224	0.211995	0	0.00166434	0.295969	0	0.120876	0.0181886	0	0	0
CGGA_485	0.0163447	0	0.073858	0	0.291861	0.160994	0.000455603	0	0	0	0	0	0.204718	0	0	0.211063	0	0	0.0302977	0.0104093	0	0
CGGA_487	0.0885401	0	0.029773	0	0.047812	0.0207833	0.194973	0	0	0	0	0.0938896	0.107164	0.105956	0.00223416	0.275194	0	0	0.0104861	0.0231948	0	0
CGGA_488	0.0156459	0.0365144	0	0	0.168585	0.100271	0.0490657	0.0494052	0	0	0	0.0422731	0.0618337	0.0197044	0	0.0417877	0.0662129	0.0163172	0	0.332384	0	0
CGGA_490	0.0456646	0	0.0118011	0	0.115057	0.263047	0.128917	0	0	0	0.0574975	0	0.12382	0.0548101	0.0219576	0.0200972	0	0	0	0.157332	0	0
CGGA_491	0.0308485	0	0.028445	0	0.231108	0.0901824	0	0	0	0.0937319	0	0	0.172339	0.128177	0	0.165839	0	0	0.0340589	0.0252698	0	0
CGGA_492	0.0177499	0.129124	0.117539	0.02914	0	0.10113	0.0299688	0	0.0311112	0	0.0367786	0	0.0852631	0.0597551	0.01241	0.29372	0	0	0	0.0563103	0	0
CGGA_493	0	0.0110426	0.0294835	0	0.074742	0.0486846	0.20291	0	0	0	0	0.024909	0.0569136	0.0279974	0.0035017	0.0126452	0	0	0	0.507171	0	0
CGGA_494	0	0.0580345	0.0404487	0.0396204	0	0.157218	0	0.0717442	0	0	0	0.0883518	0.0210871	0.27053	0	0.138588	0	0	0.114378	0	0	0
CGGA_499	0.123276	0	0.00579306	0	0	0.402313	0	0.0787641	0	0	0.00118833	0.025173	0.0265685	0.0733912	0	0.253357	0	0	0.0101754	0	0	0
CGGA_501	0	0	0.0349894	0	0.185284	0	0.145447	0	0	0.0183245	0	0.0348624	0.103004	0.0587639	0.0111148	0.175541	0	0	0	0.232669	0	0
CGGA_502	0.0344373	0	0.00151413	0	0	0.324635	0	0	0.0190335	0	0.0401326	0	0.208017	0	0	0.208938	0	0.0348813	0.128411	0	0	0
CGGA_503	0.0508231	0	0.029138	0	0.0742633	0.108651	0.114717	0	0	0	0.00246158	0.00726723	0.163593	0.118949	0.00168384	0.0107314	0	0	0	0.317723	0	0
CGGA_507	0	0	0.0341227	0	0	0.395343	0	0.0251237	0	0	0.0604234	0	0.108092	0.0614335	0.000917838	0.122751	0	0	0	0.191792	0	0
CGGA_509	0	0.136433	0	0.0182813	0	0.170871	0	0.173047	0	0	0.0406155	0	0.0319467	0.191321	0	0.191219	0	0	0	0.0462655	0	0
CGGA_510	0.0229171	0.0157025	0.00870673	0	0.158288	0.0895394	0.135252	0	0	0	0.0120136	0	0.249352	0	0.0463714	0.241411	0	0	0.0103185	0.0101277	0	0
CGGA_521	0.0449634	0	0.00200302	0	0	0.33934	0	0	0.0171837	0	0.059655	0.00278432	0.266616	0.00522006	0	0.18752	0	0.0361919	0.0218482	0.0166747	0	0
CGGA_525	0.0333107	0.000272652	0.0824502	0.0178562	0	0.185742	0	0	0.00503122	0	0.0815354	0	0.129024	0.0307587	0.0125029	0.40448	0	0	0.00628006	0.0107569	0	0
CGGA_530	0.0348292	0	0.0449867	0.0125389	0	0.322974	0	0	0.0175663	0	0	0.0539303	0.113197	0.0837805	0	0.285121	0	0.0112412	0.0062046	0.012294	0	0.00133627
CGGA_541	0.0820049	0	0.0485126	0	0.228964	0	0	0.0104734	0.181051	0.0981386	0	0.0133629	0.129718	0.183803	0.00954279	0	0	0	0	0.0144286	0	0
CGGA_543	0.0302597	0	0.0677841	0	0.10698	0.338619	0	0	0	0	0	0.0409738	0.269843	0.0362002	0	0.0553352	0	0.00354055	0.0504654	0	0	0
CGGA_545	0.0180171	0.000876437	0.0180397	0	0.0459336	0.0864259	0	0	0.00251698	0	0.0631663	0	0.268255	0	0.0167166	0.368894	0	0.042533	0.0472304	0.0213955	0	0
CGGA_551	0	0	0.024661	0	0.307167	0.169354	0	0	0	0	0.0249712	0	0.295003	0	0	0.0170965	0.00796537	0	0	0.153782	0	0
CGGA_554	0	0.018717	0.0322752	0.013566	0	0.0176186	0.0345031	0.0736353	0	0	0	0.172451	0.155722	0.0734645	0.00237983	0.238182	0	0	0	0.161427	0.00605899	0
CGGA_560	0.0146559	0	0.0654221	0	0.438873	0.165561	0	0	0	0	0.0473441	0	0.125642	0	0.0183395	0.033279	0.031143	0	0	0.0597403	0	0
CGGA_564	0.0177752	0.0609628	0	0	0	0.323635	0	0	0	0	0.0282424	0.0272184	0.160653	0.112136	0.0113261	0.141192	0	0.0847589	0.0138617	0.0182392	0	0
CGGA_565	0	0.123534	0	0	0	0.293187	0	0.0861058	0	0	0.0247597	0.0365172	0.118067	0.0900646	0.00154064	0.19459	0	0	0.0109871	0.0206472	0	0
CGGA_568	0	0.121684	8.33e-05	0	0	0.122778	0	0	0.0510786	0.0011836	0.0368956	0	0.176774	0	0	0.0384546	0.0118094	0.0293464	0	0.305865	0.0100532	0.0939948
CGGA_578	0.0684271	0	0.0903938	0.00650144	0	0.313145	0	0.00273574	0.0665232	0	0	0.0755392	0.0911357	0.0667264	0	0.103955	0	0.0775872	0.0373304	0	0	0
CGGA_580	0	0	0	0	0.250822	0	0.154513	0	0	0.0401333	0	0.00573507	0.0893654	0	0.0174034	0.0862395	0.0897937	0	0	0.246045	0.01995	0
CGGA_583	0	0	0.033103	0	0.0480729	0.418607	0	0	0	0	0.0208253	0	0.212722	0	0	0.0999352	0.0708748	0.0313741	0	0.0644853	0	0
CGGA_591	0	0	0.0541994	0	0.12686	0	0.0535521	0.00895332	0	0	0	0.0715084	0.209024	0.0334282	0.032712	0.127645	0	0	0	0.282118	0	0
CGGA_598	0.0397328	0	0.0444153	0	0.139562	0.327046	0	0	0	0	0.0479751	0	0.107277	0.0608692	0	0.137281	0	0.0186089	0.0341036	0.0431284	0	0
CGGA_599	0.0792095	0	0	0	0.126595	0	0	0	0.0503071	0.0107424	0.0134354	0	0.097161	0.11408	0.112393	0.325205	0	0	0.0109053	0.0599664	0	0
CGGA_601	0.0888329	0	0.0151381	0	0.213719	0.0272061	0	0	0.186059	0.055108	0	0	0.379892	0.0154284	0.0043907	0	0	0	0	0.0142262	0	0
CGGA_603	0.000677734	0.0802409	0.04348	0.0129954	0	0.142166	0	0	0.0768179	0	0	0.0110219	0.213547	0	0	0.322816	0	0.0370454	0.0591018	8.99e-05	0	0
CGGA_604	0.0473591	0	0.046515	0	0	0.0656458	0.0604546	0	0	0	0.0145687	0.0279497	0.165884	0	0.000133926	0.420651	0	0	0	0.0960998	0.0268176	0.0279209
CGGA_605	0.020419	0	0.125743	0.0124121	0	0.0910887	0.0577278	0	0	0	0	0.00517704	0.132129	0	0.0105857	0.390484	0	0	0	0.154233	0	0
CGGA_607	0	0.0494049	0	0	0.148112	0.0906012	0	0	0.0187382	0.0577534	0.0375419	0	0.24651	0	0.0392765	0.160213	0.0256176	0	0.101493	0.0247374	0	0
CGGA_616	0.0246854	0	0.0389441	0	0	0.252846	0	0.0229671	0.0080637	0	0.013821	0.00100399	0.215951	0.0580753	0	0.28467	0	0	0.00484519	0.074127	0	0
CGGA_619	0.0282185	0.00210967	0	0.0124102	0	0.285605	0	0	0	0	0.0181265	0.00800153	0.277736	0.0386377	0	0.288853	0	0.00226812	0.0380338	0	0	0
CGGA_625	0.00363697	0.001112	0	0	0.216694	0.113506	0.0429032	0	0	0	0.0621448	0	0.194406	0.0655038	0	0.146966	0	0.00696883	0	0.146159	0	0
CGGA_630	0.0626757	0	0.0488298	0	0.0175659	0.0675422	0.0980314	0.0586494	0	0	0	0.091927	0.017487	0	0	0.124182	0	0	0	0.41311	0	0
CGGA_632	0	0.00236165	0.0285393	0	0	0.208575	0	0.0309197	0	0	0.0119185	0	0.125943	0	0.0150792	0.315943	0.00390341	0	0	0.256817	0	0
CGGA_633	0.115304	0	0	0	0.211916	0.0700067	0	0.110584	0	0	0	0.0598448	0	0.230261	0	0.0837424	0	0	0	0.118342	0	0
CGGA_634	0.0487695	0	0.122418	0	0.107166	0	0.230525	0	0	0	0	0.114011	0.0223737	0.0693925	0.0163431	0.0375687	0	0	0	0.231432	0	0
CGGA_635	0.0640111	0	0.135222	0	0.319623	0	0	0.00385379	0	0.0199706	0	0.0173112	0.250852	2.86e-05	0	0.140566	0	0.0228924	0	0.0256689	0	0
CGGA_638	0.0693947	0	0	0	0.00915508	0.225115	0.0528678	0	0	0	0.0272306	0	0.149559	0.140913	0.0143749	0.210658	0	0	0.0658944	0.0348379	0	0
CGGA_641	0.0656421	0	0.0634984	0	0.384747	0.0864077	0	0	0	0	0.0734565	0	0.0335662	0.0757221	0	0.182036	0	0	0	0.0349232	0	0
CGGA_642	0.0145718	0	0.159983	0	0.0984549	0.117934	0.0140311	0	0	0	0	0.11708	0.177923	0	0.0222895	0.0160964	0.0446634	0	0	0.209795	0.00717719	0
CGGA_643	0	0.160819	0	0.00120319	0.236448	0.0840186	0	0.0665698	0	0	0	0.017759	0	0.11759	0.00854848	0.193829	0.00385355	0.00290665	0.106455	0	0	0
CGGA_652	0.0418884	0.0287533	0	0	0	0.269208	0	0.0174912	0	0	0.0340841	0	0.277762	0.0728588	0	0.124036	0	0.0372478	0	0.0966698	0	0
CGGA_655	0.0751286	0	0	0	0.110493	0.070748	0.255995	0	0	0	0	0.0442153	0.147592	0	0	0.153163	0.0783204	0	0.0224697	0.0418753	0	0
CGGA_658	0.0606472	0	0.0508189	0	0	0.190523	0	0	0.0243456	0	0.00959992	0.0141597	0.170839	0.0311766	0.00603115	0.426584	0	0	0.00919636	0.00607937	0	0
CGGA_659	0.103785	0	0.0922336	0.0331021	0	0	0	0.12251	0.0618191	0.00856131	0	0.184151	0.0498111	0.0863044	0	0.0146884	0	0.0322531	0	0.210782	0	0
CGGA_662	0.0265449	0	0.0352916	0	0.228273	0.125108	0.114041	0	0	0	0.0289499	0	0.226035	0	0	0.0917103	0	0	0	0.124046	0	0
CGGA_663	0.0211313	0.0917436	0	0	0.0176987	0.385384	0	0	0	0	0.0505994	0	0.0531578	0.0864547	0	0.179317	0	0	0	0.114513	0	0
CGGA_666	0.0116651	0.0764756	0	0	0.117849	0.26977	0	0	0	0	0.0494395	0	0.161196	0.104225	0	0.158087	0	0	0	0.0512928	0	0
CGGA_669	0	0	0.118941	0	0	0.38505	0	0.0609611	0	0	0	0.0957425	0.197824	0.0225916	0	0.03151	0	0	0	0.0873798	0	0
CGGA_671	0	0	0.0771722	0	0.328885	0.0766806	0	0	0	0.0648588	0	0	0.257318	0.000692094	0	0	0	0	0	0.194393	0	0
CGGA_675	0.0236475	0	0.111341	0	0.0564446	0.11469	0.182892	0	0	0	0	0.090516	0.0325697	0	0.00952251	0.0976451	0.00789546	0	0	0.272835	0	0
CGGA_676	0.0465549	0	0	0	0	0.167858	0.014099	0	0	0	0.0395591	0.00806381	0.143543	0.0718528	0.0026894	0.389713	0	0.046739	0.0438594	0.0254683	0	0
CGGA_678	0	0	0.0660792	0	0	0.183247	0	0.0347937	0	0	0	0.072707	0.067604	0.102664	0.000555556	0.137945	0	0.0203054	0	0.3141	0	0
CGGA_679	0.0410656	0.0539317	0.049353	0.0133993	0	0.126058	0	0.00634931	0.00377826	0	0.0058861	0.00264456	0.147598	0.0639898	0	0.398885	0	0.0492747	0.0377862	0	0	0
CGGA_680	0	0.049553	0.0883939	0.0189296	0	0.164338	0	0.148985	0	0	0	0.103523	0.140172	0.0935766	0	0.063172	0	0.0430655	0.0862914	0	0	0
CGGA_685	0.10231	0	0.094089	0	0.104938	0.168888	0	0	0	0	0.0305878	0	0.229885	0	0	0.194432	0	0	0.0748697	0	0	0
CGGA_689	0.0246543	0	0.137401	0	0.130846	0.134205	0	0.0745789	0	0.0138434	0	0	0.070404	0	0.00311785	0.11875	0.0996666	0	0	0.192533	0	0
CGGA_694	0.0343047	0.0521572	0.107829	0.012834	0	0.139114	0	0	0	0	0	0.061193	0.151032	0.0679133	0	0.202858	0	0	0	0.170765	0	0
CGGA_698	0.00921849	0.0670713	0	0.000643822	0	0.373183	0	0	0	0	0.0476969	0	0.295546	0	0.00673527	0.131931	0	0	0.0460513	0.0219229	0	0
CGGA_700	0.0208942	0.000935916	0	0	0	0.302807	0	0	0	0	0.0288108	0.0299155	0.220973	0	0	0.130567	0	0.0181848	0.246912	0	0	0
CGGA_703	0.0120959	0	0.186057	0.0715438	0	0.128424	0	0.0389065	0.00402223	0	0.0234441	0.0091926	0.105679	0.0418389	0.00136406	0.233738	0	0.0679268	0	0.0702468	0	0.00552019
CGGA_704	0.0170318	0.0438873	0	0	0	0.228213	0	0	0.0499998	0	0.0400856	0	0.163878	0.0090608	0	0.306457	0	0.0079089	0.133477	0	0	0
CGGA_705	0.0271426	0.00585139	0.207305	0	0.0684517	0	0.0642003	0	0	0	0.00662794	0.0153009	0.179825	0	0.0140647	0.289887	0	0	0	0.121343	0	0
CGGA_707	0.188889	0	0	0	0	0.256531	0.0510701	0	0	0	0.038325	0	0.242364	0	0.00497227	0.12257	0	0	0	0.0952797	0	0
CGGA_710	0	0.0975202	0.0909336	0.0326327	0	0.0159841	0.0855866	0	0	0.0361238	0	0	0.135771	0	0.0105443	0.4114	0	0	0	0.0835036	0	0
CGGA_715	0.0205089	0	0.0619506	0	0.493536	0.0397997	0.0146293	0	0	0.0383933	0	0	0.172832	0.111604	0.0145391	0	0	0	0	0.0322079	0	0
CGGA_720	0	0	0.0607091	0	0.113467	0.256074	0	0	0	0	0.0722562	0	0.243193	0.0301824	0	0.133655	0	0	0	0.0904627	0	0
CGGA_721	0	0.00650039	0.00895907	0	0	0.190267	0	0	0.0376849	0	0.0365364	0	0.296506	0.050514	0.00465083	0.0932136	0	0.00129712	0	0.27387	0	0
CGGA_724	0	0.0155307	0.0231099	0	0.130807	0.296249	0	0	0	0	0.0350239	0	0.315363	0.0687991	0.000856665	0.0776941	0	0	0	0.0365667	0	0
CGGA_725	0.0452718	0	0.0167575	0	0.276422	0.143727	0	0	0	0.0569783	0.0296947	0	0.156718	0.0758062	0	0.103981	0	0.0468909	0.0477525	0	0	0
CGGA_727	0	0.0514168	0	0	0	0.0793627	0	0.0810801	0	0	0	0.0544335	0.0636534	0.1391	0.00585585	0.0969891	0	0	0	0.428109	0	0
CGGA_730	0.0503841	0	0.0232324	0	0.14737	0	0.228389	0	0	0	0	0.0542745	0.0799289	0.055947	0.00713561	0.13831	0	0	0	0.215029	0	0
CGGA_731	0.0313018	0	0.0729851	0.00331401	0	0.195572	0	0	0.00790459	0	0.00689011	0.00939286	0.139592	0.119266	0	0.375863	0	0.021431	0.0164877	0	0	0
CGGA_738	0.0233489	0	0	0	0.0944311	0.0921647	0	0	0	0	0.00200598	0.0145584	0.2931	0	0.0486525	0.326189	0	0.0593229	0.0167727	0.0294539	0	0
CGGA_747	0.00283258	0	0	0	0	0.360855	0	0	0	0	0.101471	0	0	0	0.0324557	0.271725	0.118759	0	0	0.111901	0	0
CGGA_752	0.00807111	0	0	0	0.097026	0.175911	0	0	0	0	0.0503657	0	0.10498	0.0181652	0.00340707	0.373208	0	0	0.159057	0.00980896	0	0
CGGA_757	0.0420642	0	0	0	0	0.14037	0.100143	0	0.00888665	0	0	0.109163	0.268629	0.097017	0.00446713	0.00929469	0	0	0	0.219965	0	0
CGGA_759	0	0.0903394	0.146343	0	0	0.0926303	0	0	0	0	0.0375251	0	0.258496	0	0	0.310872	0	0	0.0637942	0	0	0
CGGA_760	0.128167	0	0.0715995	0	0.0922689	0.0531136	0.129839	0	0	0	0	0.0356659	0.0787929	0.0707526	0.00948027	0.139954	0	0	0	0.190367	0	0
CGGA_761	0.0270633	0.00424347	0	0.00340847	0	0.189217	0	0.147778	0.0859643	0	0	0.0558541	0.0764212	0.0633251	0.00479619	0.341929	0	0	0	0	0	0
CGGA_762	0.0286301	0	0.119483	0	0.212293	0.242254	0	0	0	0.0413117	0.0528633	0	0.0534254	0.0915596	0	0.053851	0	0.0287128	0.0756158	0	0	0
CGGA_763	0.132078	0	0	0	0	0.187696	0	0	0.117096	0	0.0578651	0.0074691	0.216474	0.0987292	0	0.178768	0	0	0	0.00382406	0	0
CGGA_766	0.0815603	0	0.0928242	0	0.251721	0.0569485	0.0418964	0.0214744	0	0	0	0.0662254	0.0626312	0	0.00111223	0.226617	0.0497763	0	0	0.026803	0.02041	0
CGGA_773	0.0775279	0	0.132432	0.0354761	0.0866408	0	0.0719841	0	0	0	0	0.108301	0.134537	0.1149	0.0139858	0.163708	0	0	0	0.0605076	0	0
CGGA_777	0.0808522	0	0.000885829	0.00359826	0	0.136663	0	0	0	0	0	0.0258939	0.154519	0.119422	0	0.38767	0	0.0108136	0.0659162	0	0	0.0137665
CGGA_780	0.0270601	0	0.0483149	0.0126285	0	0.321534	0	0.0306364	0.00669665	0	0	0.0698943	0.104711	0.112812	0	0.214344	0	0.0284667	0.0229023	0	0	0
CGGA_782	0.0357042	0	0.0422664	0	0	0.230068	0	0	0.0102621	0	0.0104921	0.00684503	0.218577	0.0479814	0	0.368398	0	0	0	0.0294058	0	0
CGGA_785	0	0.042814	0.00963765	0	0.119112	0.0348308	0	0	0.00942317	0	0.0091803	0	0.226604	0	0	0.0369454	0	0	0	0.511453	0	0
CGGA_789	0.0186976	0.0665133	0.116705	0.0235283	0	0.153731	0	0.00385539	0.0195035	0	0.0414181	0	0.118394	0.108962	0.00125978	0.298504	0	0.000195119	0	0.0287335	0	0
CGGA_791	0.0151302	0	0.0291438	0	0	0.214068	0	0.0374584	0	0	0.0047782	0.0391362	0.134543	0.118189	0.0312793	0.269561	0	0.0457606	0.0609511	0	0	0
CGGA_796	0.0300591	0	0.0124322	0	0	0.387497	0	0	0.0365998	0	0	0.0298452	0.193814	0.121794	0.0151266	0.0970854	0	0.0412715	0.0281883	0.00628599	0	0
CGGA_799	0	0.0676333	0.12397	0	0	0.31997	0	0.0303739	0	0	0	0.056627	0.0187477	0.0738067	0	0.285975	0	0	0.022896	0	0	0
CGGA_802	0.0832349	0	0.0283045	0	0	0.252051	0	0	0.0202749	0	0.064787	0	0.103543	0.051178	0	0.288226	0	0.0241941	0	0.0603276	0	0.0238792
CGGA_804	0.0146558	0.078338	0	0	0	0.142022	0	0.0234791	0.0440367	0	0.0916414	0	0.225731	0	0.02374	0.253612	0	0.0245318	0.0454204	0.0327916	0	0
CGGA_807	0.0263898	0.0275899	0	0	0.132703	0.296138	0	0	0.0744614	0.011205	0.000520185	0	0	0.196973	0	0.179146	0	0.0496399	0	0.00523506	0	0
CGGA_808	0.0248618	0.00805537	0	0.0106043	0	0.154619	0	0	0	0	0	0.0156146	0.107825	0.229594	0.00165195	0.335439	0	0	0.0411517	0.0705843	0	0
CGGA_809	0	0.0304444	0.0159313	0	0.0322414	0.257659	0	0	0.0126218	0	0.0556247	0	0.366807	0	0	0.145342	0	0	0.0618607	0.021468	0	0
CGGA_810	0	0.042984	0	0	0	0.176743	0	0	0.00434202	0	0.107214	0	0	0.0903755	0	0.134852	0	0	0	0.15127	0.0982716	0.193947
CGGA_812	0.0244817	0	0.0400758	0.0265585	0	0.146354	0.0966182	0	0	0	0	0.0505353	0.102065	0	0.0288154	0.241474	0	0	0	0.243022	0	0
CGGA_815	0.0349048	0	0	0.000756447	0	0.10183	0	0	0.00542838	0	0.0289056	0	0.197414	0.170236	0.00569092	0.383187	0	0.0279558	0.0436907	0	0	0
CGGA_818	0	0.0880003	0.0735082	0	0.0104624	0.318348	0.0245342	0	0	0.069221	0	0	0.159573	0	0	0.0706677	0.117511	0.0137542	0.0100594	0.0378426	0.00651798	0
CGGA_822	0.0234393	0	0.0588823	0	0.095601	0.297072	0.0489363	0	0	0	0.0222988	0	0.116959	0.0851353	0	0.191726	0	0	0	0.0599488	0	0
CGGA_825	0.141696	0	0	0	0	0.202045	0.0548014	0	0	0	0	0.0358785	0.178642	0.121044	0	0.196499	0	0.0220411	0.0350095	0.0123427	0	0
CGGA_831	0	0.0116218	0.356573	0.0153135	0.0893945	0.0853817	0	0	0	0.0073906	0.00919917	0	0.069515	0.108232	0	0.218208	0	0	0	0.0291716	0	0
CGGA_834	0.0339947	0	0.0532925	0.0152279	0	0.37982	0	0.00344663	0	0	0.0238596	0.0388483	0.120377	0	0	0.277179	0	0.0184945	0.0354604	0	0	0
CGGA_837	0	0	0.0481439	0	0	0.352062	0	0.0318694	0	0	0.0654457	0	0.0430224	0.0613685	0	0.118895	0	0.0927136	0	0.0802105	0	0.106268
CGGA_838	0.0313175	0	0.0609429	0	0.0492065	0.077276	0.21347	0	0	0	0	0.126582	0.0671534	0	0.00388849	0.0148917	0.0208228	0	0	0.334449	0	0
CGGA_842	0	0.0343673	0.023229	0.0119274	0	0.270761	0	0	0	0	0.0412373	0	0.137114	0.109207	0	0.155278	0	0.156579	0	0.0527271	0	0.00757322
CGGA_843	0.107969	0	0.0409695	0	0.344994	0.0984875	0	0	0.035236	0.0134684	0.0554875	0	0.120261	0	0.0128547	0.0533672	0.00941896	0	0	0.107487	0	0
CGGA_846	0	0.0970797	0	0	0	0.180403	0	0.0269964	0.0108654	0	0.0630952	0	0.235422	0.146619	0	0.123866	0	0.013677	0	0.101977	0	0
CGGA_848	0	0	0.0260186	0	0	0.269507	0	0	0	0	0	0.0276847	0.145213	0.0767655	0	0.368492	0	0.042881	0.0255566	0.0178819	0	0
CGGA_850	0	0	0.0241024	0	0	0.242866	0	0.0985309	0	0	0.0103178	0.0617732	0.0407277	0.094161	0.00789921	0.29519	0	0.0616125	0.062819	0	0	0
CGGA_852	0.0310551	0	0.0100903	0	0	0.238612	0	0	0	0	0.011868	0.0346014	0.221547	0.0989612	0	0.203343	0	0.0662294	0.0836918	0	0	0
CGGA_858	0.00542904	0	0.10589	0	0.368701	0.0573579	0	0	0.0772751	0.087164	0	0	0.0998075	0.141244	0	0	0	0	0	0.0571316	0	0
CGGA_859	0	0	0.0855135	0.00138022	0	0.0931938	0	0.0522188	0	0	0.0149951	0.0105266	0.138519	0.2172	0	0.22729	0	0.06537	0	0.0522834	0.0228097	0.0186996
CGGA_861	0.107988	0	0	0	0	0.192048	0.0553861	0.0103952	0	0	0	0.0727455	0.0448639	0.150175	0	0.283394	0	0	0.0377982	0.0452065	0	0
CGGA_863	0.0994051	0.0229593	0	0	0	0.209914	0	0	0	0	0.0876171	0	0.348598	0.0212101	0	0.160081	0	0.0165756	0.00576265	0.0278772	0	0
CGGA_864	0.119527	0	0.087292	0	0.0836466	0.328821	0	0	0.0196851	0.0130393	0.0778016	0	0.0965404	0	0.0113701	0.154082	0	0	0.00478202	0.00341384	0	0
CGGA_867	0	0.0460654	0.00263687	0.0290689	0	0.159314	0	0	0.0233369	0	0.0492053	0	0.156298	0	0	0.414773	0	0.0130089	0	0.106293	0	0
CGGA_871	0.058414	0	0.0612869	0	0.135739	0.230845	0	0	0.0118797	0	0.0391599	0	0.152666	0.07048	0.0226241	0.198802	0	0	3.02e-05	0.0180737	0	0
CGGA_878	0	0.0196056	0	0.00580777	0	0.305494	0	0.0163608	0	0	0	0.0404705	0.155704	0	0.0139815	0.300143	0	0.114623	0.0278095	0	0	0
CGGA_881	0.0580158	0	0	0	0	0.202387	0.0587023	0.00911885	0	0	0.00547797	0	0.185151	0.021074	0	0.393158	0	0.0363802	0.030536	0	0	0
CGGA_882	0	0	0.100457	0	0	0.412136	0	0.00652633	0	0	0	0.111344	0.114222	0.0555485	0	0.0781798	0	0.0523942	0	0.069193	0	0
CGGA_884	0.0471216	0	0.0442481	0	0.469886	0	0	0	0	0.018	0.060343	0	0.203241	0	0	0.124943	0	0.00273253	0.0098441	0.0196402	0	0
CGGA_888	0.105729	0	0.0442464	0	0	0.37603	0	0	0	0	0.0320937	0.014644	0.0829345	0	0	0.33072	0.000922632	0	0.0126802	0	0	0
CGGA_889	0.0353689	0	0.129919	0	0	0.269873	0	0	0.0987214	0	0	0.00672683	0.311852	0.0713314	0.000390291	0	0	0	0	0.0758171	0	0
CGGA_890	0.0962299	0	0.121658	0	0.276367	0.17572	0	0	0.00709037	0	0.0317159	0	0.108206	0.0561374	0	0.0517241	0	0.0444559	0.0306958	0	0	0
CGGA_893	0	0	0.0862069	0	0	0.416158	0.0717186	0	0	0	0	0.0487206	0.143329	0	0	0	0.0105908	0	0	0.223276	0	0
CGGA_899	0.0622656	0	0.00970164	0	0	0.130656	0.176848	0	0	0	0.033712	0.023197	0.158647	0	0	0.318214	0	0.0182815	0.0684782	0	0	0
CGGA_901	0	0.0841176	0	0	0	0.224568	0	0.0234427	0.0248028	0	0.0431775	0	0.216107	0	0	0.126716	0.0176194	0	0	0.239449	0	0
CGGA_903	0.0827839	0	0	0	0	0.314343	0	0	0	0	0.0395619	0	0.225027	0	0	0.299985	0	0	0.0314954	0.00346842	0	0.00333482
CGGA_904	0.0435726	0	0.0538064	0	0.0436433	0.390899	0	0	0	0	0.0242024	0	0.218637	0	0	0.115576	0.0691423	0	0	0.0405208	0	0
CGGA_905	0.0732069	0	0.0139301	0	0.0789811	0.232625	0	0	0.0406893	0.0401538	0.0619465	0	0.101442	0.0408611	0.0180752	0.252047	0	0	0.0460422	0	0	0
CGGA_909	0.106111	0	0.0786456	0	0	0.26845	0	0	0	0	0.0246371	0	0	0.225581	0	0.184399	0	0	0	0.112177	0	0
CGGA_D02	0.0359716	0	0.150847	0	0.243342	0.0367934	0	0	0	0	0.0408434	0.000416803	0.108125	0.117054	0	0.232483	0	0.0271066	0.0070169	0	0	0
CGGA_D03	0	0	0	0	0	0.406548	0	0	0.0390622	0	0.0035187	0.0266297	0.139696	0.0904055	0	0.155959	0	0.0975044	0.0406766	0	0	0
CGGA_D04	0	0	0.104227	0	0.124155	0	0.226893	0	0	0	0	0.117078	0.0477295	0	0.023723	0.0178572	0.0299777	0	0	0.308359	0	0
CGGA_D07	0	0	0.0442611	0	0.230177	0.187371	0	0	0.0323367	0	0.0265299	0	0.157804	0.0999319	0.018661	0.0801754	0	0	0	0.122752	0	0
CGGA_D09	0	0.0592865	0.028543	0	0	0.22309	0	0.0967357	0	0	0.000343313	0.105623	0	0.244926	0	0.182229	0	0	0.0592229	0	0	0
CGGA_D11	0	0.103588	0	0	0	0.16511	0.0600784	0.0340921	0	0	0.0167633	0.0389314	0.165022	0.104488	0.0362605	0.14723	0	0.0582818	0	0.0701548	0	0
CGGA_D15	0.0538314	0	0.06873	0	0.199006	0.398167	0	0	0	0	0.0773214	0	0.130713	0	0	0	0.0435981	0	0	0.0286336	0	0
CGGA_D16	0.0437403	0.000479037	0	0.00194036	0	0.123375	0	0.00859132	0.0327203	0	0.0416525	0.00359689	0.205484	0.0800934	0.00241899	0.232096	0	0	0	0.223813	0	0
CGGA_D19	0	0.00966657	0.0498447	0	0.24891	0	0.180935	0.0555014	0	0	0	0.0258931	0.0686349	0	0	0.222958	0	0.005843	0	0.131814	0	0
CGGA_D20	0	0	0.157232	0	0.261991	0.0756372	0	0.0418985	0	0	0	0.103679	0.0956566	0.0910044	0	0.00509453	0	0.0405175	0	0.12729	0	0
CGGA_D21	0	0.0268462	0	0.0220968	0	0.26265	0	0	0	0	0.0590488	0.0025674	0.219442	0	0	0.324491	0	0.0309321	0.0519251	0	0	0
CGGA_D24	0.0742386	0	0.10239	0	0.0329836	0.206909	0	0	0.0145997	0.0769061	0	0	0.237268	0.0280422	0	0.153659	0	0.0209203	0.0520832	0	0	0
CGGA_D26	0	0	0.0465246	0	0.261319	0.0217117	0	0	0	0	0.0378645	0	0.175626	0.292178	0	0.0808901	0	0.0838863	0	0	0	0
CGGA_D27	0	0.0592147	0.0752672	0	0.204241	0.0502562	0.130471	0	0	0	0.105176	0	0.0895861	0	0.00292723	0	0.15151	0	0	0.13135	0	0
CGGA_D28	0.0463902	0	0.00850784	0	0.24331	0.149421	0.0396626	0	0	0	0.020967	0	0.33852	0.0374209	0	0.0565373	0	0	0.0260269	0.0332364	0	0
CGGA_D29	0.0652318	0	0.00950828	0	0.355279	0.165127	0.0537102	0	0	0	0.104097	0	0.122857	0.0619209	0	0.0210652	0	0	0.0197372	0.021466	0	0
CGGA_D30	0	0.119214	0.108376	0.0201726	0	0.15821	0	0	0.0321301	0	0.0588559	0	0.101779	0.0534306	0.0212557	0.27842	0	0	0	0.0481559	0	0
CGGA_D32	0.0383481	0	0.167757	0.00643549	0	0.392696	0	0	0	0	0.0100277	0.00687492	0.0624113	0.0230157	0.00857122	0.234482	0	0.0304094	0	0.0176239	0	0.00134738
CGGA_D33	0.00790799	0	0.136298	0	0	0.228178	0	0.0200232	0	0	0.0217995	0	0.159488	0.23869	0	0.156942	0	0	0	0.0306736	0	0
CGGA_D34	0	0.0547576	0	0	0	0.113739	0.00638113	0.0192661	0	0	0	0.0291158	0.218309	0	0.00434355	0.167115	0	0.117663	0	0.269309	0	0
CGGA_D35	0.0270709	0.0396728	0.00734943	0.0170154	0	0.210686	0	0	0.0107147	0	0.102709	0	0.120787	0.122689	0	0.257765	0	0.0260566	0.0379625	0.0195214	0	0
CGGA_D36	0	0.0456606	0	0.0168686	0	0.227907	0	0.00271125	0.0141847	0	0	0.0314803	0.0780256	0.264313	0	0.158721	0	0.109118	0.0133489	0.0211035	0	0.0165574
CGGA_D37	0.00674937	0	0.188142	0.157118	0	0.184018	0	0	0	0.0238535	0	0	0.0420411	0.07334	0.00897274	0.298963	0	0	0.0168018	0	0	0
CGGA_D38	0	0	0.0525251	0	0.436116	0.231995	0	0	0	0.00523309	0.0442876	0	0	0	0	0.055846	0.0135203	0	0	0.150278	0	0.0101993
CGGA_D40	0.0937249	0	0.164578	0	0.125167	0.12516	0.182362	0	0	0	0	0.10663	0.0370768	0.0338024	0.0195039	0.0322136	0	0	0	0.0797824	0	0
CGGA_D44	0.0694567	0	0.0493527	0	0.0472245	0.246232	0.0243605	0	0	0	0.0211741	0	0	0	0.0692082	0.150991	0.00662143	0	0	0.31189	0	0.00348865
CGGA_D45	0.0187622	0	0.115482	0	0.342277	0	0.154174	0	0	0.0531171	0	0	0.0161403	0.0603086	0.0166049	0.172606	0	0	0	0.0505271	0	0
CGGA_D46	0.111022	0	0	0	0.00730226	0.145564	0.0503242	0.114629	0	0	0	0.0370847	0	0.0167082	0	0.424672	0	0	0.0926945	0	0	0
CGGA_D47	0	0	0.274809	0	0.104985	0.124199	0.0157755	0	0	0	0.0566343	0	0.129816	0	0	0.131191	0.0529899	0	0	0.1096	0	0
CGGA_D48	0.109365	0	0	0	0.0107035	0.0479442	0	0	0.0460585	0	0	0.00875643	0.137731	0	0.086531	0.417901	0	0.00955639	0.125453	0	0	0
CGGA_D50	0.0439938	0	0.0939719	0.019098	0	0.42501	0	0	0	0	0.0697933	0	0.126518	0.0443053	0	0.134257	0	0.0206986	0.0223537	0	0	0
CGGA_D51	0.0218383	0	0.0187755	0.0373486	0	0	0.0439476	0.0282944	0.0335971	0	0	0.0797419	0.115762	0.103385	0.00301114	0.173504	0	0	0	0.331992	0.00880302	0
CGGA_D52	0	0	0.0415167	0	0.408306	0.105404	0	0	0	0.105132	0	0.00184249	0.177129	0.0848248	0	0.0561165	0	0	0	0.0197296	0	0
CGGA_D56	0.0120927	0	0.267186	0	0.00395689	0.123952	0.0458095	0	0	0.0035418	0	0.0198362	0	0.0298352	0	0.23436	0	0	0	0.25943	0	0
CGGA_D57	0	0.00803852	0.0715627	0	0.079303	0.107512	0	0	0	0	0.0510599	0	0	0.184896	0.00375575	0.484231	0	0	0.00964071	0	0	0
CGGA_D58	0	0	0.0194658	0.0316423	0	0.115526	0	0.0277066	0	0	0	0.102026	0.161554	0.185329	0.00270033	0.269339	0	0.0201433	0.0492608	0.015307	0	0
CGGA_J023	0	0.0699848	0	0	0	0.275642	0.195728	0	0	0	0	0	0.103268	0	0.0429938	0.207189	0.0868372	0	0.0183576	0	0	0
CGGA_J024	0	0.10301	0	0	0.053573	0.0543106	0.060572	0	0	0	0.000920157	0.0013786	0.219485	0.00372325	0	0.203846	0	0	0	0.299182	0	0
CGGA_J030	0.00721197	0.0274772	0	0	0.00291735	0.360655	0.0831905	0	0	0	0.0455383	0	0.241867	0.0684211	0.000834983	0.0601262	0	0	0	0.10176	0	0
CGGA_J042	0.0617599	0	0.0809662	0.0181796	0	0.260529	0	0	0.00682041	0	0	0.0324906	0.164342	0.0496919	0.012397	0.241312	0	0	0	0.071511	0	0
CGGA_J130	0	0.00786742	0.0583401	0.0554215	0	0.131646	0	0.109042	0.03866	0.0364361	0	0.0850418	0.023194	0.119624	0.00227464	0.283424	0	0.0133362	0.035692	0	0	0
CGGA_J50	0.06355	0.0458879	0	0	0	0.15476	0	0.0458311	0	0	0.0301074	0.0019881	0.302935	0.0660689	0	0.217461	0	0	0.0167963	0.0546147	0	0
CGGA_J73	0	0	0.0488886	0	0.200324	0.140683	0	0	0	0	0	0.0648815	0.0606122	0.23761	0.00365901	0.206967	0	0	0	0.0363741	0	0
CGGA_P102	0	0.0696606	0.100759	0.0663386	0	0.233043	0	0.0492574	0	0	0.0778892	0	0.0883578	0	0	0.00607975	0	0.0102633	0	0.200187	0.09138	0.00678413
CGGA_P103	0.0867489	0	0.0748879	0	0.158861	0.363821	0	0	0	0	0.0203134	0.00935538	0.0169285	0.0983666	0	0.103038	0	0	0	0.06768	0	0
CGGA_P104	0	0	0.0473366	0	0	0.424202	0.0264648	0	0	0	0.0318038	0.00863455	0.22215	0	0	0.101473	0.0677429	0.0227498	0.0474428	0	0	0
CGGA_P106	0.0803234	0	0.283777	0.0436313	0	0.0543615	0	0.122069	0.0134211	0	0	0.0543333	0.00195512	0.109962	0.00917249	0.167266	0	0	0.0489834	0	0	0.0107441
CGGA_P108	0	0.0357943	0	0	0	0.336763	0	0	0	0	0.00277784	0.0209846	0.183877	0	0	0.331034	0	0.0356902	0.0422087	0.0108711	0	0
CGGA_P109	0	0.0545704	0	0	0	0.256894	0	0	0	0	0.0114748	0.00742201	0.213955	0.0694955	0	0.293798	0	0.00844503	0.0322311	0.0517149	0	0
CGGA_P110	0.0238614	0	0.0120509	0.0135575	0	0.100777	0.278767	0	0	0	0	0.0968266	0.120135	0	0	0.0687812	0.0979023	0	0	0.167571	0.0197705	0
CGGA_P111	0.0566234	0.0578662	0	0	0	0.302343	0	0	0	0	0.0775171	0	0.236654	0	0.106045	0.0164297	0.0772066	0	0.0232794	0.0460343	0	0
CGGA_P112	0	0.0324669	0	0	0	0.37411	0	0.0374868	0.00667344	0	0.0502924	0	0.130702	0.03627	0	0.092876	0	0	0	0.239122	0	0
CGGA_P113	0.0734775	0	0.0206057	0	0	0.365609	0.0221048	0	0.00218622	0	0.0364912	0	0.099478	0.0986397	0.00523563	0.257087	0	0	0	0.0190854	0	0
CGGA_P115	0.0707775	0	0.0335955	0	0.058596	0.291907	0.0530439	0	0	0	0.00204661	0.00136951	0	0.190757	0	0.23476	0	0	0.0507641	0	0	0.0123827
CGGA_P121	0	0.0733278	0.0345315	0	0.0980109	0.191327	0	0	0	0	0	0.032671	0.15689	0.0779169	0	0.151553	0	0	0	0.183772	0	0
CGGA_P122	0.0958932	0	0.0587709	0	0.210066	0	0.101771	0.0200506	0	0	0	0.0234645	0.203055	0	0	0.167177	0	0	0	0.119752	0	0
CGGA_P128	0.0925005	0	0.0425268	0	0	0.42823	0	0	0	0	0.0344535	0	0.10848	0.0896602	0	0.150226	0	0	0	0.0539227	0	0
CGGA_P13	0.0227863	0	0.102838	0	0.237091	0.173895	0.138002	0	0	0	0	0.0349769	0.00285307	0.050877	0	0.0718359	0	0	0	0.164844	0	0
CGGA_P131	0.0711878	0	0	0	0.0428239	0.243922	0	0	0.000565553	0	0.067375	0	0.125253	0.0939801	0	0.260284	0	0.0245336	0	0.0700745	0	0
CGGA_P132	0.0486299	0	0.0460055	0	0.204119	0.134531	0	0	0.00380988	0.102192	0	0	0.139175	0.0552888	0	0.209591	0	0.0210279	0.0113514	0.0242779	0	0
CGGA_P136	0.0714466	0	0.0809551	0	0	0.505434	0	0	0	0	0	0.039124	0.0627527	0.0424316	0	0.114071	0	0.0176526	0.0473222	0	0	0.0188107
CGGA_P137	0	0	0.0534521	0	0.10831	0	0.171358	0	0	0	0	0.0415405	0.0640114	0	0.0145763	0.0440875	0.0473644	0	0	0.455299	0	0
CGGA_P142	0.00175674	0	0.0132074	0	0.126638	0.042719	0.168133	0	0	0	0	0.0463538	0.123398	0.0518251	0.00999765	0.19609	0	0	0	0.219882	0	0
CGGA_P143	0	0.0269536	0.139328	0.00165221	0	0.170658	0	0.0531759	0.0071389	0	0.0338623	0	0.0709283	0.0916766	0	0.0874087	0	0.0756622	0	0.181651	0.0534965	0.00640764
CGGA_P144	0	0.074829	0	0	0	0.195896	0	0.0583467	0	0.0201746	0.000713429	0	0.158605	0	0.0171132	0.05578	0.0108098	0	0	0.407732	0	0
CGGA_P145	0	0.0219571	0	0	0.120922	0.161348	0.0627282	0	0	0.00931424	0.0671937	0	0.0895566	0.0672938	0	0.094589	0	0	0	0.305098	0	0
CGGA_P147	0.00396974	0	0.00491503	0	0.021865	0.0847166	0.230435	0	0	0	0	0.0724882	0.0696851	0.033194	0.00731247	0.172645	0	0	0	0.298774	0	0
CGGA_P15	0.0184688	0.0263341	0	0	0.120553	0.188495	0	0	0.0171024	0	0.136712	0	0.308691	0	0.0328953	0.0869435	0.00799537	0	0.0413875	0.0144225	0	0
CGGA_P151	0.0199835	0.00604727	0	0	0.060178	0.210476	0	0	0	0	0.0371354	0.015867	0.195611	0.0889291	0.0169794	0.207292	0	0	0	0.141501	0	0
CGGA_P153	0	0.0133382	0.0238236	0	0.0121645	0.330794	0.0202573	0	0	0	0	0.0225008	0.286629	0	0	0.0303287	0.0977349	0.0216692	0	0.14076	0	0
CGGA_P155	0	0	0.104807	0	0.0547568	0.317801	0	0	0	0	0.043793	0.0160329	0.227122	0.112754	0.0582959	0.0410854	0	0	0.0235529	0	0	0
CGGA_P156	0.032643	0.0178052	0	0	0	0.359048	0	0	0	0	0.0465016	0	0.256481	0	0	0.104396	0	0	0	0.183125	0	0
CGGA_P157	0	0.0668489	0	0.00873123	0	0.262825	0	0.0170256	0	0	0.00501637	0.000632633	0.160178	0.163058	0.00599059	0.221903	0	0.0287701	0.0534041	0.00561672	0	0
CGGA_P158	0	0	0.0280295	0	0.0006233	0.47375	0	0	0	0	0	0	0.190437	0	0	0.131431	0.113222	0.00110515	0.0614017	0	0	0
CGGA_P159	0.0296044	0	0.0484693	0.0147151	0	0.172586	0	0.0134494	0	0	0	0.0497421	0.188285	0.00987186	0	0.393255	0	0.0530833	0.026938	0	0	0
CGGA_P160	0.0218618	0	0	0	0	0.195264	0	0.109653	0	0	0	0.0543309	0.0276696	0.00434016	0.00481282	0.207059	0	0	0	0.349618	0.00632818	0.0190632
CGGA_P163	0.0422058	0	0.0732392	0.00864769	0	0.0706813	0.125756	0.00653478	0	0.0640293	0	0.0418062	0.109215	0.0530954	0.0414858	0.266687	0	0	0	0.0966154	0	0
CGGA_P164	0.118386	0	0.012938	0	0.00669572	0.322803	0	0	0	0	0.0137839	0	0.0423375	0.194785	0	0.223314	0	0.00699846	0	0.057959	0	0
CGGA_P165	0	0.00922047	0.0113986	0	0.0067082	0.457685	0	0	0	0	0	0	0.211579	0	0	0.133964	0.113225	0	0.0355259	0.0206939	0	0
CGGA_P17	0.0243097	0	0	0	0.122408	0.267639	0.000152521	0	0	0.0097891	0.0665073	0	0.195842	0.154163	0.00115326	0.0939419	0	0	0.0570241	0.00706958	0	0
CGGA_P172	0.00975535	0	0.0666832	0	0.000537065	0.369277	0	0	0	0	0	0.0406615	0.347476	0	0	0.0520378	0.0606779	0.00424679	0	0.0486476	0	0
CGGA_P173	0.0442139	0	0.0031474	0	0.0855955	0.249221	0	0	0.00893241	0.051404	0.0679566	0	0.151554	0	0.0162443	0.244636	0	0	0.0464514	0.0306427	0	0
CGGA_P174	0.0960578	0	0	0	0.147388	0.144973	0.018508	0	0	0	0.00270355	0.00293018	0.227906	0.110324	0	0.204963	0	0	0	0.0442461	0	0
CGGA_P175	0.0230427	0	0.0327059	0	0	0.39858	0	0	0.00756178	0	0	0.0300097	0.0538643	0.174457	0.00296514	0.23731	0	0	0	0.0395036	0	0
CGGA_P176	0.0554257	0	0.122218	0	0	0.471027	0	0	0	0	0	0.0428285	0.0331663	0	0	0.0496021	0	0	0	0.217115	0	0.00861696
CGGA_P177	0.0296626	0.0327438	0	0	0	0.220969	0.0538788	0	0	0	0.0311121	0	0.221276	0	0	0.250243	0	0.00780412	0	0.15231	0	0
CGGA_P178	0	0	0.0492198	0	0.0262247	0.329073	0	0	0	0	0	0.0243352	0.145956	0.217849	0	0.158627	0	0	0.00263405	0.0460817	0	0
CGGA_P179	0.117231	0	0	0	0	0.389713	0	0	0.0150302	0	0.0200911	0	0.108966	0.163982	0	0.174459	0	0	0.0105275	0	0	0
CGGA_P18	0.0157761	0	0.0932262	0	0.124476	0	0.0871405	0.0389974	0	0	0	0.104625	0.126597	0	0.0139699	0.125546	0	0	0	0.242339	0.0273057	0
CGGA_P180	0.0628259	0	0.0336245	0	0.00829456	0.319009	0	0	0	0	0.0127617	0	0.0522969	0.194815	0	0.244428	0	0.0193415	0	0.0526023	0	0
CGGA_P182	0	0	0.0305064	0	0	0.120916	0.0452987	0.0572746	0	0	0	0.0504927	0.0793158	0.0149917	0.0017189	0.219571	0	0.00788124	0	0.344075	0.0183436	0.0096156
CGGA_P183	0.0795599	0	0.182014	0	0.0195285	0.469805	0	0	0	0	0	0.0973729	0.0190961	0	0	0.02901	0.0221756	0	0	0.0787721	0	0.00266582
CGGA_P185	0.0503381	0	0.0985599	0	0	0.307993	0	0	0	0	0	0.0259052	0.154616	0	0	0.334284	0	0	0.0283042	0	0	0
CGGA_P19	0	0.00816578	0.0229244	0	0	0.320816	0	0	0.0375248	0	0.0274742	0	0.075036	0.0572165	0.00642624	0.0964827	0	0	0	0.347933	0	0
CGGA_P199	0	0.0563669	0	0	0	0.224214	0	0	0	0	0.0768949	0	0.0999349	0.163766	0	0.323305	0	0	0	0.055518	0	0
CGGA_P20	0	0	0.0809155	0	0	0.438827	0	0	0.0195385	0	0	0.0457855	0.123343	0.0912386	0	0.106422	0	0.0324939	0.0614357	0	0	0
CGGA_P205	0.00177895	0	0.00909022	0	0.0577238	0.372015	0	0	0	0	0.0239048	0	0.0406097	0.224433	0	0.233881	0	0	0.0264368	0.0101266	0	0
CGGA_P21	0	0.0691941	0	0	0	0.260204	0	0	0	0	0.0330534	0.0140085	0.25153	0.0393544	0	0.282108	0	0	0.0505487	0	0	0
CGGA_P22	0.00674316	0.00343451	0	0	0.138544	0.143801	0	0	0	0	0.0286786	0	0.161659	0.0858523	0	0.342063	0	0.0440702	0	0.0451536	0	0
CGGA_P23	0	0	0.031685	0.0173547	0	0.48354	0	0	0	0	0.00675165	0.0140589	0.157758	0.0105238	0	0.157449	0	0.0265729	0.0595433	0	0.0347624	0
CGGA_P25	0.153957	0	0.0820556	0	0	0.285441	0	0	0	0	0.00574392	0.00693441	0.0846417	0.135518	0	0.223296	0	0	0.0224123	0	0	0
CGGA_P265	0.0147967	0	0	0	0.0612209	0.353352	0	0	0	0	0.0033774	0	0.0584687	0.21215	0	0.250546	0	0.00278215	0.0245883	0.0187186	0	0
CGGA_P266	0	0	0.0366214	0	0.00689285	0.476124	0	0	0	0	0.0137059	0	0.158293	0	0	0.136886	0.104761	0.00362899	0.00627438	0.0568126	0	0
CGGA_P269	0	0.103917	0.0362456	0	0	0.0292344	0.053099	0.0476994	0	0	0	0.0487063	0.156115	0.044916	0	0.243404	0	0	0	0.236664	0	0
CGGA_P27	0.0309286	0	0.116498	0	0.0162902	0.519852	0	0	0.0397908	0	0	0	0.110072	0.0799804	0	0	0	0.0238388	0	0.0627493	0	0
CGGA_P271	0	0	0.0425117	0	0	0.477685	0	0	0	0	0.0192738	0	0.209638	0	0	0.0929612	0.0761712	0.0267915	0	0.0549676	0	0
CGGA_P279	0.00159518	0	0.124941	0	0.337902	0.147826	0	0	0	0	0.0336404	0.0238811	0.102506	0.0269795	0.00855128	0.14406	0	0	0	0.0481176	0	0
CGGA_P28	0.0586499	0	0.0307739	0	0	0.154957	0.0782193	0.0413317	0	0	0	0.0895645	0.125747	0.0872345	0	0.138218	0	0	0	0.195305	0	0
CGGA_P280	0	0.0465386	0	0	0	0.317141	0	0.0599525	0	0	0	0.0194607	0.300738	0.0377241	0.00500884	0.182073	0	0	0	0.0313627	0	0
CGGA_P283	0.0277419	0	0.0872902	0	0	0.145845	0	0.0227476	0	0	0	0.0283244	0.157883	0.0356093	0	0.322825	0	0.141051	0.0306827	0	0	0
CGGA_P286	0.0591399	0	0.0399308	0	0.12541	0.360587	0	0	0	0	0.0897922	0	0.0425686	0.067959	0	0.193525	0	0.00540162	0.00974905	0.00593718	0	0
CGGA_P29	0.00533599	0	0	0	0	0.548249	0	0	0	0	0	0.00398443	0.126748	0	0	0.145703	0.081247	0	0	0.0887321	0	0
CGGA_P295	0	0.0385349	0.0609384	0	0.0620361	0.136206	0	0.0220681	0	0	0	0.0168107	0.123169	0.13079	0	0.298557	0	0.0520762	0.0588123	0	0	0
CGGA_P3	0	0	0.0393518	0	0.0607746	0.352389	0	0	0	0	0	0	0.260881	0	0	0.105137	0.097497	0.0129477	0.000536476	0.0704853	0	0
CGGA_P30	0	0	0.0181779	0	0.129298	0.247855	0.0276796	0	0	0	0	0.0312581	0.315252	0.00292057	0	0.157725	0	0	0.0698343	0	0	0
CGGA_P306	0.0272249	0	0.0361532	0	0.230588	0.195794	0.121856	0	0	0	0.000751935	0	0.0548827	0.118483	0.000610646	0.191861	0	0	0	0.0217944	0	0
CGGA_P308	0.0828677	0	0.0945698	0	0	0.171241	0	0	0	0	0	0.0180932	0.1966	0.0448826	0.00746564	0.350072	0	0	0.0170219	0.0171868	0	0
CGGA_P31	0	0.0382983	0.178113	0.0114682	0	0.206345	0.0109665	0	0	0	0.00174432	0.0247371	0.0932357	0.0547429	0.0185552	0.184937	0	0	0	0.176856	0	0
CGGA_P310	0.0122341	0.0228064	0	0	0	0.1795	0	0	0.0812444	0	0.091394	0	0.230439	0.0432122	0.024628	0.218892	0	0	0	0.0956497	0	0
CGGA_P311	0	0.168844	0.188511	0	0	0.0891077	0	0	0.0849897	0.00239903	0	0.0155097	0.0758053	0.000782774	0.0330901	0.295719	0	0	0.0452413	0	0	0
CGGA_P314	0.0110192	0	0.114091	0	0.174502	0.175598	0	0	0	0	0.0943125	0.0122438	0.107023	0	0	0.305543	0	0	0.00566858	0	0	0
CGGA_P319	0.0226007	0	0.145441	0	0	0.196942	0	0.072693	0	0	0	0.0326213	0.139521	0	0	0.360256	0	0	0.0133818	0.0165433	0	0
CGGA_P326	0	0.0568671	0	0	0.0394113	0.1532	0.0734224	0	0	0	0.00599729	0.00849284	0.146859	0	0	0.13401	0	0	0	0.38174	0	0
CGGA_P328	0	0.0699427	0.0144164	0.000165011	0	0	0.116428	0.0176205	0	0	0	0.0390956	0.184763	0	0.00333805	0.201498	0	0	0	0.352733	0	0
CGGA_P335	0	0.0296586	0.0228925	0	0.168315	0	0	0.0437678	0	0.00028836	0	0.0402767	0.219713	0.0481107	0	0.327866	0	0	0	0.0991111	0	0
CGGA_P337	0	0.0214237	0.0976824	0	0.0224047	0.189531	0	0	0.0150897	0.0539485	0.0230293	0	0.0581032	0.100833	0.0069463	0.366122	0	0	0.0283835	0.0165021	0	0
CGGA_P338	0.0158489	0.0274053	0.0838534	0	0	0.182493	0	0.00884195	0.0374186	0	0.0283699	0	0.160543	0.117749	0.00942121	0.279166	0	0	0.0349117	0.0139783	0	0
CGGA_P346	0	0.0268313	0.0407992	0	0.0804575	0.0994051	0	0	0	0	0.00969473	0.0026253	0.209832	0.0865363	0	0.231423	0	0	0	0.212396	0	0
CGGA_P356	0	0.0353636	0	0	0	0.229647	0	0	0	0	0.0826771	0	0	0.196735	0	0.395798	0.00555294	0	0.0510646	0.00316144	0	0
CGGA_P358	0.0217116	0.0864794	0.0427853	0.0419672	0	0.2488	0	0	0	0	0	0.0342989	0.125699	0.0298795	0	0.282729	0	0.0354404	0.0425424	0.00766665	0	0
CGGA_P364	0	0.0214383	0	0	0	0.0591249	0	0	0.0174386	0	0	0.0184613	0.205561	0.192125	0	0.340571	0	0.0492862	0.0353967	0.0369378	0.0236601	0
CGGA_P385	0	0.00963397	0.045347	0	0	0.24296	0	0.0905148	0.020578	0	0	0.0504551	0.101578	0.0899695	0	0.16246	0	0	0	0.186503	0	0
CGGA_P388	0.00644763	0.00495017	0.226907	0.0472562	0	0.105154	0	0	0	0	0	0.0439449	0.189688	0	0	0.338469	0	0.00424682	0.025058	0.00787816	0	0
CGGA_P392	0.0296887	0	0.155464	0	0.0120257	0.226765	0	0.020751	0	0	0	0.0491244	0.0976061	0.0381686	0.00439424	0.318807	0	0	0	0.047205	0	0
CGGA_P399	0.0716113	0	0.0304661	0	0.0734048	0.297114	0	0	0	0	0.0994613	0	0.0944251	0.053202	0	0.150088	0	0	0	0.130228	0	0
CGGA_P411	0	0.00687547	0.00512363	0	0	0.156323	0	0.0899648	0.006956	0	0	0.0417106	0.185379	0	0	0.38338	0	0.0407819	0.0835056	0	0	0
CGGA_P415	0	0.0595221	0.135096	0.0152716	0	0	0.067838	0.0311991	0.000561073	0	0	0.0444817	0.0777039	0.088813	0.00316634	0.0797867	0	0	0	0.384392	0.0121678	0
CGGA_P416	0.0497302	0	0.163438	0	0.139507	0.391485	0	0	0.00417635	0.0499373	0	0.000621511	0.0495395	0	0	0.0928505	0	0.0260325	0.0258118	0.00687004	0	0
CGGA_P421	0.0299717	0	0	0	0	0.100914	0	0.0610443	0	0	0	0.00172609	0.122592	0.211932	0	0.379271	0	0.0491478	0.0391367	0.00426493	0	0
CGGA_P422	0.0343842	0	0.099822	0.0292396	0.106623	0.336905	0	0	0	0	0.0104793	0	0.158783	0.0243674	0	0.106862	0	0.0245042	0.0496335	0.0183965	0	0
CGGA_P437	0.0432719	0	0.119854	0	0.0700928	0.39156	0	0	0	0	0.0259561	0.0143619	0	0	0	0.269185	0.0371667	0	0	0.0285521	0	0
CGGA_P438	0.0867112	0	0.0460752	0	0.17997	0.136568	0	0	0.00803014	0.126381	0	0	0.0303526	0.112176	0.00582212	0.229529	0	0	0.0209819	0.0174035	0	0
CGGA_P439	0	0	0.0135354	0	0.0474139	0.110723	0	0	0	0	0.0409123	0	0.239797	0.115735	0	0.215479	0	0.0670596	0	0.149345	0	0
CGGA_P446	0	0	0.0582747	0	0	0.648616	0	0	0	0	0	0.0391264	0.133918	0	0	0.100487	0.00905809	0	0	0.0105194	0	0
CGGA_P461	0	0.0619011	0.0410817	0.0163938	0	0.16321	0	0.028715	0.0184309	0	0	0.0336722	0.263474	0.0369971	0.0295493	0.251173	0	0	0.034201	0.0211999	0	0
CGGA_P468	0.00320204	0	0.364888	0	0.0334756	0.180457	0	0	0.00301698	0.00507486	0	0	0	0	0	0.368313	0	0.0199292	0	0.0216431	0	0
CGGA_P483	0.0284462	0	0.0129007	0.016231	0	0.169587	0	0	0	0	0	0.0149195	0.20887	0	0	0.405959	0	0.0271914	0.115896	0	0	0
CGGA_P492	0.0452501	0	0.0954326	0.00427668	0.0689755	0.401697	0.0184498	0	0	0	0	0	0.0625616	0	0	0.109017	0.062197	0	0	0.131773	0	0.00036978
CGGA_P5	0	0.0115745	0.0139888	0	0	0	0.0695225	0.0223564	0	0	0	0.0345909	0.192365	0	0	0.260893	0	0	0	0.394709	0	0
CGGA_P500	0	0	0.0607552	0	0	0.429274	0	0	0	0	0	0.0210263	0.237522	0	0	0.127367	0	0.00700951	0	0.117046	0	0
CGGA_P501	0.0250834	0	0	0	0	0.167279	0.0087425	0	0	0	0.0164915	0	0.235108	0.0710252	0	0.33897	0	0.0358886	0.101412	0	0	0
CGGA_P505	0	0.0384202	0	0	0	0.303416	0	0	0	0	0.0490471	0	0.294521	0.055907	0	0.174925	0	0.0166985	0.064605	0.00246016	0	0
CGGA_P508	0.00434899	0	0.0349933	0	0	0.36425	0	0	0.0192733	0	0	0	0.323417	0.0603115	0.00991788	0.149853	0	0	0.0249367	0.00869796	0	0
CGGA_P510	0.0202653	0.0054355	0.0672841	0.0363376	0	0.0884537	0	0.00552098	0.00408044	0	0.00386646	0	0.171809	0.0457712	0.0126211	0.413172	0	0	0	0.125382	0	0
CGGA_P512	0.0267988	0	0.0216738	0	0	0.158026	0	0	0	0	0.0062358	0.0126208	0.150525	0	0	0.46455	0	0.0770995	0.0618723	0.0205975	0	0
CGGA_P520	0	0.16643	0.119433	0.0122724	0	0.133224	0.014044	0	0	0	0	0.0196465	0	0.13299	0	0.349384	0	0	0.033769	0.0188078	0	0
CGGA_P568	0	0	0.0805498	0	0	0.434055	0	0	0	0	0.0776224	0.0173156	0.073754	0.0947663	0	0.214623	0	0	0.00731425	0	0	0
CGGA_P585	0	0.0696863	0.145501	0.0323459	0	0.149398	0	0.0319176	0	0	0.0235385	0	0.109957	0.00622748	0	0.207344	0	0.0470193	0	0.177066	0	0
CGGA_P594	0	0.0103201	0.0301226	0	0	0.285559	0	0	0	0	0	0.0497134	0.148552	0.141729	0	0.224671	0	0.0392271	0.0701059	0	0	0
CGGA_P596	0	0.0288648	0.0365148	0	0	0.400233	0	0	0	0	0.0354313	0	0.0991411	0	0	0.296256	0.0437073	0	0	0.0598523	0	0
CGGA_P604	0.0887091	0	0.0320678	0	0	0.264422	0	0	0	0	0.073792	0	0.0903781	0.0050659	0	0.328981	0	0.089938	0	0.026646	0	0
CGGA_P609	0	0.0904965	0.00323687	0	0	0.146991	0.0844014	0	0	0	0	0.0273422	0.22344	0.102346	0	0.160059	0	0.0932905	0.0232436	0.045153	0	0
CGGA_P610	0	0.0774312	0	0	0	0.237821	0	0	0.00380271	0	0.0247587	0	0.18556	0.0801953	0	0.198151	0	0.0565258	0	0.135754	0	0
CGGA_P619	0.0465811	0.0169604	0	0.034651	0	0.14638	0	0	0	0	0	0.0289625	0.0793493	0.140965	0.00540808	0.37664	0	0.0561436	0.047192	0.0207672	0	0
CGGA_P633	0	0	0.0461348	0	0.0501448	0.185762	0	0	0	0	0.0100859	0	0.124862	0	0	0.397854	0	0.0103729	0	0.174784	0	0
CGGA_P7	0	0.0691356	0.14458	0.00520891	0	0.199236	0	0.00669771	0.00892769	0	0.064308	0	0.0934808	0.0427734	0.00396827	0.127594	0	0.0201015	0	0.189965	0.0240234	0
CGGA_P83	0	0.11301	0.0151893	0	0.0353443	0.073689	0.0013551	0	0	0	0.0279909	0	0.294754	0	0.00179818	0.318092	0	0	0.0966556	0.0221218	0	0
CGGA_P84	0.0456225	0	0	0	0.0724286	0.2408	0	0	0.000914786	0.0214914	0.064504	0	0.143834	0.0939874	0.0149571	0.249684	0	0	0.0371539	0.0146221	0	0
CGGA_P86	0.0943701	0	0.106904	0	0.341339	0.0954536	0	0	0	0	0.0379612	0	0.109778	0	0	0.192127	0	0	0	0.0220669	0	0
CGGA_P87	0	0.143536	0.33741	0.00516474	0.012745	0	0.011672	0.0177426	0	0	0.00576844	0.00419406	0.020571	0.0999618	0	0.249447	0	0	0	0.0917876	0	0
CGGA_P89	0.00976475	0	0.00295465	0.00995686	0	0.35246	0	0.0494486	0	0	0.0200531	0	0.0990673	0.00435883	0	0.106079	0	0.0147468	0	0.320926	0.00605003	0.00413419
CGGA_P93	0.0788481	0	0	0	0	0.250821	0.023012	0	0	0	0.0232495	0.0179292	0.245043	0.0649918	0	0.213247	0	0.00352135	0.0435913	0.0357462	0	0
CGGA_P98	0	0.0900148	0	0	0.153927	0.114682	0.133297	0	0	0	0.0324509	0	0.170727	0.0502679	0.0125246	0.132498	0	0	0	0.109611	0	0
CGGA_P99	0	0.0830575	0	0	0	0.169772	0	0	0.0585533	0	0.0253553	0.00219894	0.240868	0.126895	0.0121658	0.174038	0	0	0	0.107096	0	0
GSM405201	0	0	0.0526631	0	0.377354	0.0946893	0	0	0.0515593	0	0.0497437	0.0179764	0.0619093	0	0.0401249	0	0.115526	0	0	0.115698	0.0227561	0
GSM405202	0.0598861	0	0.011627	0.0439315	0	0.0117451	0.0893342	0.0150823	0	0.0299113	0	0.0379189	0.23296	0	0.0308458	0.361465	0	0	0	0.0752924	0	0
GSM405203	0.0605663	0	0.0745279	0	0.197083	0.236845	0	0	0.0154155	0.12089	0	0	0.130065	0	0.0250231	0.0291215	0.080373	0	0.0232106	0.00687972	0	0
GSM405204	0.0121766	0	0.0896103	0	0.0666977	0.114971	0.0771639	0	0	0	0.0276799	0.0113576	0.190206	0	0	0.263919	0.0439233	0.0296621	0.0726318	0	0	0
GSM405205	0.00196859	0	0.0815575	0	0.00831985	0.192791	0.00694481	0	0	0	0.0282909	0	0.0257975	0	0.0113212	0.229611	0.364592	0.000391231	0	0.0410876	0	0.00732719
GSM405206	0	0	0.0509316	0	0.170228	0	0.147457	0	0	0	0	0.0626393	0.128383	0	0.0335694	0	0.0805826	0	0	0.326209	0	0
GSM405207	0	0	0.111919	0	0.469999	0.126471	0	0	0	0	0.0197931	0	0.150162	0.0635515	0.00109031	0.0158879	0	0	0	0.0411257	0	0
GSM405208	0	0	0.111764	0	0.185079	0	0	0	0.209785	0.0604922	0	0.0427016	0.00926431	0.205743	0	0.0933202	0	0	0	0.0818502	0	0
GSM405210	0	0	0.0242311	0	0.00300911	0.629695	0	0	0	0	0	0.0196851	0.17905	0	0	0.0505642	0.0838245	0	0	0.00994083	0	0
GSM405211	0.0159334	0.00301884	0	0.0136795	0.0432584	0.123175	0.115346	0	0	0	0.0134574	0	0	0.0622359	0	0.23091	0.337258	0	0	0.0417271	0	0
GSM405212	0	0.040608	0	0	0.00881699	0.249838	0	0	0	0	0.12462	0	0.232879	0	0	0	0.23328	0.0222986	0	0.0397066	0	0.0479525
GSM405213	0.0143691	0.0254144	0	0.014073	0	0.164525	0.015279	0	0	0	0.0381879	0.0113486	0.185881	0.0263429	0	0.36659	0	0.0468029	0	0.0911854	0	0
GSM405214	0.00377372	0.0141909	0	0.0193586	0	0.340401	0.0631035	0	0	0	0.0494721	0	0.00891365	0.137447	0.0107556	0.287331	0.0461638	0	0.0076869	0.0114034	0	0
GSM405215	0	0	0.0352632	0	0	0.446544	0.0109967	0	0	0	0.0947727	0	0.16304	0	0.0330692	0.188727	0	0	0.0161871	0.0114004	0	0
GSM405216	0.111945	0	0.0812089	0.00972603	0.0205278	0.0102758	0.189718	0.0862706	0	0	0	0.162374	0.00198303	0.136989	0.0169823	0.0586086	0	0	0	0.108992	0.00439945	0
GSM405217	0	0.0412799	0.00189454	0.0928917	0	0.141939	0	0	0.00259716	0.0271804	0	0	0.36728	0	0	0.250169	0.0148914	0.0428864	0.000813938	0.00149182	0.0146853	0
GSM405218	0	0	0.0714998	0	0	0.190536	0	0	0	0	0.0096083	0	0.275178	0	0.039871	0.30715	0	0.0543944	0.0377702	0.0139924	0	0
GSM405219	0	0	0.0457461	0.00362544	0	0.204229	0	0	0	0	0.0482697	0	0.110609	0.114379	0	0.350468	0	0.0271387	0.0706449	0.0222209	0	0.00266876
GSM405220	0	0	0.0549122	0	0.101817	0.189433	0	0	0.0291009	0.0221523	0.059057	0	0.0713904	0.233599	0	0	0	0.0456116	0	0.159924	0	0.033003
GSM405221	0	0.00918162	0.0133345	0	0	0.28748	0	0	0	0	0.0603053	0	0.0947448	0.172063	0	0.202588	0	0.0694058	0	0.0837471	0.00714989	0
GSM405222	0	0	0.192157	0	0.133089	0.0835261	0	0	0	0	0	0.0576423	0.130936	0.0324124	0	0.325003	0	0	0.0423701	0.00286392	0	0
GSM405223	0	0	0.0439309	0	0	0.296734	0	0	0	0	0	0.00260912	0.165008	0.158086	0	0.162782	0	0.120739	0	0.0501101	0	0
GSM405224	0	0.034757	0.00543312	0	0	0.217705	0.0531462	0	0	0	0.0452355	0.0265818	0.14356	0.0509846	0	0.168897	0	0.0381052	0	0.215595	0	0
GSM405225	0.0331008	0	0	0	0	0.342758	0	0	0	0	0.0552317	0	0.28075	0	0.00123054	0.124391	0.069296	0	0.030564	0.0626775	0	0
GSM405226	0.104508	0	0	0	0	0.24781	0.0304407	0	0	0	0	0.0329157	0.01846	0.0327039	0	0.300605	0	0	0	0.174389	0	0.0581687
GSM405227	0	0	0.0804338	0	0.138692	0.279751	0	0	0	0	0.0281048	0	0.128709	0	0	0.157711	0.125983	0	0	0.0606151	0	0
GSM405228	0	0.017908	0	0	0.0166565	0.125432	0.181446	0	0	0	0	0.0413268	0.186611	0	0.00952211	0.0460152	0.0541334	0	0	0.297894	0.0230548	0
GSM405229	0.0589605	0	0.0301807	0.0346616	0	0.325025	0.0337966	0	0	0	0.000153975	0.0049256	0.0896503	0.146653	0.00492007	0.21639	0	0	0.0546814	0	0	0
GSM405230	0	0	0	0	0	0.396833	0	0.0617661	0	0	0	0.0717544	0.0193712	0.165882	0	0.145475	0	0.0595079	0.0794103	0	0	0
GSM405231	0.0389662	0	0.0214744	0	0.124198	0.24566	0	0	0	0	0.0771863	0	0.221566	0.0917058	0	0.04718	0	0.0563694	0	0.0756931	0	0
GSM405232	0	0.0309704	0.0209348	0	0.090187	0.233412	0.156414	0	0	0	0.0201413	0.00064058	0.11777	0	0	0.0264046	0.289399	0	0.0137254	0	0	0
GSM405233	0	0.0250789	0	0	0	0.129216	0	0	0	0	0.0192066	0	0.195749	0.113438	0	0.383441	0	0.00736589	0.0640441	0.0451033	0.0173576	0
GSM405234	0.0201189	0.0178764	0	0	0	0.378103	0	0	0	0	0.0575725	0	0.05102	0.173498	0	0.194983	0	0.00343239	0.0287307	0.0746652	0	0
GSM405235	0.0302728	0	0	0	0	0.146033	0	0	0	0	0.0136996	0	0.260641	0.0335691	0.00917084	0.404593	0	0.0429613	0	0.0590589	0	0
GSM405236	0	0.0483799	0.181884	0.00242495	0	0.216291	0	0	0	0	0.0807979	0	0.0577624	0.149502	0	0.127903	0	0.0520026	0	0.0777348	0	0.00531766
GSM405237	0.00722533	0.0429783	0	0	0	0.245525	0	0	0	0	0.10877	0	0.120615	0.106348	0	0.284004	0	0.0151295	0.0332115	0.0262037	0.00998987	0
GSM405238	0.076673	0	0	0.02094	0	0.244474	0	0	0	0	0	0.0517922	0.118469	0.101494	0	0.286264	0	0.0171553	0.0827379	0	0	0
GSM405239	0	0.0558554	0	0.0402661	0	0.286401	0	0	0	0	0.0824583	0	0.161313	0.044952	0	0.273762	0.00350812	0.0276819	0.00901971	0.0147819	0	0
GSM405240	0	0.00609446	0.0541081	0	0	0.233434	0	0	0	0	0.0438199	0	0.0229061	0.280024	0	0.193438	0	0.00890448	0	0.129145	0	0.028126
GSM405241	0	0.187734	0.283304	0.0748809	0	0.142436	0	0	0	0	0.00131709	0.0164219	0.0401646	0	0	0.155169	0.0629836	0.000298021	0	0.0319908	0	0.00329982
GSM405242	0.0267666	0.0447098	0	0	0	0.169368	0.0650053	0	0	0	0.0270937	0.00517737	0.179814	0	0	0.280398	0	0.0375588	0	0.164108	0	0
GSM405243	0	0	0.0233521	0	0.0208698	0.065145	0.0576112	0.018118	0	0	0	0.0350865	0.143985	0	0	0.342998	0	0.0552752	0	0.229421	0.00813828	0
GSM405244	0	0.0276835	0	0.0109001	0	0.0575167	0.140982	0	0.00272113	0	0	0.0318377	0.0332941	0.0254502	0.00488461	0.140848	0	0	0	0.520053	0	0.0038282
GSM405245	0	0.0441019	0.210858	0.00458209	0	0.0856902	0.00506959	0	0.00447943	0.0192412	0.023819	0	0.210548	0	0.011277	0.274048	0	0.0365246	0.06976	0	0	0
GSM405246	0	0	0.128862	0	0.107014	0.49365	0	0	0	0	0.0470828	0	0.0162488	0.0894169	0	0	0	0	0	0.117726	0	0
GSM405247	0.0567058	0	0.0319612	0	0.0442225	0.0745533	0.112706	0	0	0	0	0.0629975	0.130753	0.0572509	0.0254263	0.298658	0	0.0769095	0	0.0278558	0	0
GSM405248	0.0219889	0	0.0484736	0	0	0.307057	0	0	0.0012069	0	0	0.00510435	0.112025	0.0229813	0.0199578	0.401937	0	0.0435908	0.0156766	0	0	0
GSM405249	0.0290944	0	0.00590162	0	0.0745938	0.194673	0	0	0	0	0	0.0171873	0.33367	0	0.00388517	0.0993744	0	0.145478	0.0961425	0	0	0
GSM405250	0	0	0.0547228	0	0.0897402	0.0618014	0.0462232	0	0	0	0	0.0637792	0.21291	0	0.0302617	0.167851	0.0558209	0	0	0.21689	0	0
GSM405251	0	0.0784797	0	0	0.14801	0.0272264	0.0611478	0	0	0.021367	0.0215807	0	0.137338	0	0.0125006	0.219503	0	0	0	0.272846	0	0
GSM405252	0	0	0.0540678	0	0.00477097	0.131407	0	0	0	0	0.00616757	0.00818798	0.194829	0.0847163	0	0.280613	0	0.0272475	0	0.183164	0.0248285	0
GSM405253	0.034636	0	0	0	0	0.32388	0	0	0	0	0.0347642	0	0.274505	0	0	0.203915	0	0.127184	0	0.00111609	0	0
GSM405254	0	0.0470935	0	0	0	0.184631	0	0	0	0	0.0520639	0	0.15384	0.201197	0.0195338	0.157485	0	0.0763589	0.107796	0	0	0
GSM405255	0	0	0.0881221	0	0	0.234685	0	0	0	0.0376876	0	0	0.237379	0.023743	0.0219138	0.272734	0	0.0109989	0	0.0706951	0.00204131	0
GSM405256	0.0684508	0.0368376	0	0	0	0.289131	0	0.037637	0	0	0.00921132	0	0.328098	0.0703632	0	0.0663609	0	0	0	0.0939099	0	0
GSM405257	0	0	0.125307	0	0	0.497139	0	0	0	0	0	0.0250548	0.22936	0	0	0	0.113305	0	0	0.00983358	0	0
GSM405258	0	0.035334	0.0201029	0	0.180342	0	0.0967878	0	0.000293404	0.021773	0.00472731	0	0.281229	0	0.0132966	0.124936	0	0	0	0.221177	0	0
GSM405259	0	0.0706245	0	0	0	0.0755406	0	0.00185448	0	0	0.0347423	2.89e-05	0.212804	0	0	0.419527	0	0.0374819	0.147396	0	0	0
GSM405260	0	0	0.0655676	0	0	0.235709	0	0	0	0	0.00651624	0.00380635	0.192408	0.0886111	0	0.296061	0	0.0618062	0.0205254	0.0289886	0	0
GSM405261	0.00559376	0	0.0536739	0	0.146344	0.039065	0.0318739	0	0	0.00554818	0	0.015908	0.167037	0.0347407	0.0124454	0.367459	0	0	0.0493976	0.0215999	0.0493145	0
GSM405262	0.0601109	0	0.0668831	0	0	0.226271	0.0221845	0	0	0	0	0.0283953	0.098827	0.125374	0	0.289469	0	0	0.0824864	0	0	0
GSM405263	0.0753459	0	0	0	0	0.121218	0	0.0158077	0.00204465	0	0.058932	0	0.162027	0.0146557	0.00922356	0.439276	0	0	0.101469	0	0	0
GSM405264	0	0	0.040356	0	0	0.0897326	0	0.0562534	0	0.022464	0	0.0571781	0.0452576	0.22017	0	0.251753	0	0.142949	0.0738866	0	0	0
GSM405265	0.0298426	0.0182635	0.0503065	0.0636337	0	0	0.0524146	0.00682135	0	0	0	0.00991087	0.199723	0	0.00205704	0.42638	0	0	0	0.140647	0	0
GSM405266	0	0	0.0178878	0	0	0.286545	0	0	0	0	0.0582582	0	0.105279	0.054764	0	0.31079	0	0.0930074	0.0537033	0.0197655	0	0
GSM405267	0.0171774	0	0.0173568	0	0.070943	0.152336	0.176646	0	0	0	0	0.0683783	0.070273	0	0.0114111	0.0797228	0.0664284	0	0	0.263681	0.00564598	0
GSM405268	0.027452	0.0318037	0	0.0152596	0	0.124672	0	0.00953515	0	0	0.00115564	0.0196908	0.22758	0	0.00672836	0.295669	0	0.0989704	0.141483	0	0	0
GSM405269	0	0.047598	0	0	0	0.168934	0	0	0	0	0.00640238	0.00315681	0.116803	0.227888	0.00201714	0.299711	0	0.0138089	0.108023	0.00565715	0	0
GSM405270	0.0620859	0	0	0	0	0.210743	0	0	0.00566312	0	0.012373	0.00368353	0.197916	0	0	0.4738	0	0	0.033735	0	0	0
GSM405271	0	0.0551878	0.0464193	0	0	0.214913	0	0	0	0	0.0365182	0	0.0491858	0.169231	0	0.238409	0	0	0	0.180016	0	0.0101199
GSM405272	0	0	0.0241127	0.00193385	0	0.12064	0	0	0	0	0.0147492	0.0160949	0.24082	0.0412253	0.0157763	0.402517	0	0.0339008	0.0882299	0	0	0
GSM405273	0	0.0354447	0	0	0	0.250071	0	0	0.0214063	0	0.0318419	0	0.25315	0	0.00433787	0.265129	0	0.0773805	0	0.0612384	0	0
GSM405274	0	0.0789551	0	0	0	0.237497	0	0	0	0	0.0749796	0	0.166265	0.093789	0	0.0752477	0	0.0792692	0	0.193998	0	0
GSM405275	0	0.0678523	0.0189248	0	0	0.136348	0	0	0	0	0.0834415	0	0.192403	0.042311	0	0.36982	0	0.0161015	0.0727977	0	0	0
GSM405276	0	0.0139762	0	0	0	0.202883	0	0	0	0	0.0585938	0	0.155739	0.0687255	0	0.362637	0	0.0391783	0.0894981	0.00876878	0	0
GSM405277	0	0.0245502	0	0.00124349	0	0.148747	0	1.46e-05	0	0	0.119077	0.0170949	0.246135	0	0	0.29793	0	0.0678039	0.0550377	0	0.022366	0
GSM405278	0	0.0746638	0.210596	0.0340015	0	0.0147361	0.0646257	0.00126627	0	0	0	0.0406939	0.0876924	0.0520794	0.00260958	0.261958	0	0	0	0.149233	0.00584422	0
GSM405279	0	0	0.0565327	0	0	0.543548	0	0	0	0	0.0221779	0.0137655	0.116694	0.0573514	0	0.0780259	0	0.0295643	0	0.0823401	0	0
GSM405280	0.027583	0	0	0	0.0227132	0.136502	0.0444671	0	0	0	0.00342393	0.00708697	0.224501	0.151498	0	0.294403	0	0.019472	0.06835	0	0	0
GSM405281	0	0.0864735	0	0	0.0186519	0.117769	0.0425052	0	0.016313	0	0.047877	0	0.324593	0	0	0.223837	0	0.00119226	0.120788	0	0	0
GSM405282	0	0.00702624	0	0	0	0.175607	0	0.0097148	0	0	0	0.0235119	0.201349	0.118413	0.00628173	0.30313	0	0.00111428	0	0.152219	0.00163239	0
GSM405283	0	0	0.044217	0	0.172518	0.224818	0.0355921	0	0	0	0.0513565	0	0	0	0	0.0867253	0.226119	0	0	0.158654	0	0
GSM405284	0.083074	0	0	0	0	0.195179	0	0.0767238	0	0	0	0.087835	0.0196176	0.0991977	0	0.304506	0	0	0.133867	0	0	0
GSM405285	0.0132499	0	0.00477417	0	0	0.316415	0	0	0	0	0.0141993	0.0259459	0.264237	0	0	0.166909	0	0.0517621	0.131457	0.0110505	0	0
GSM405286	0.012538	0	0	0	0	0.351291	0	0	0.0538336	0	0	0.0484076	0.102304	0	0.0202319	0.148595	0.063941	0.123389	0	0.0754682	0	0
GSM405287	0.0523474	0.00230689	0	0	0.0546319	0.266474	0.243669	0	0	0	0.0168892	0	0.107348	0	0	0.0276766	0.055746	0	0	0.172911	0	0
GSM405288	0	0.0948366	0.00746866	0	0	0.0915358	0.0189089	0.0172427	0	0	0.0363825	0.00814789	0.141567	0	0	0.192095	0	0	0	0.374186	0.0176301	0
GSM405289	0.0456901	0.00605775	0	0	0.0542352	0.22591	0	0.00538573	0	0	0.073768	0.00275971	0.236175	0.0131027	0.020894	0.160391	0	0.0490275	0.106604	0	0	0
GSM405290	0	0.00238765	0	0	0.107709	0.0754743	0.012299	0.0272713	0	0	0	0.0460347	0.0558336	0.216566	0	0.179008	0	0.000953307	0	0.276462	0	0
GSM405291	0.0341669	0.0282745	0	0	0.0726914	0.11227	0	0	0	0.00483698	0.0299423	0	0.369089	0	0	0.247069	0	3.14e-05	0.101629	0	0	0
GSM405292	0.0500242	0.0397429	0	0	0.0198003	0.155378	0	0.0220569	0	0	0.0649173	0.00761695	0.263425	0.028473	0.0141216	0.175057	0	0.0581673	0.10122	0	0	0
GSM405293	0	0.120072	0.107883	0	0	0.237164	0	0	0	0	0.113952	0	0.131418	0	0	0.0741847	0	0.0857386	0	0.129587	0	0
GSM405294	0.0197187	0	0.0727389	0	0	0.344513	0	0	0	0	0	0	0.116338	0.13556	0	0.17401	0	0.0823505	0	0.0547705	0	0
GSM405295	0	0	0.0930043	0.0736652	0	0.121032	0	0	0.00129422	0.0068294	0	0.0152293	0.184487	0	0.025038	0.451345	0	0.0138222	0.014253	0	0	0
GSM405296	0	0	0	0	0	0.369988	0	0.024402	0	0	0.0823992	0	0.0773852	0.0912297	0	0.247352	0	0.0415279	0.039131	0.0265851	0	0
GSM405297	0	0.00861491	0.0145498	0	0.187315	0.13548	0	0	0	0.0648478	0	0	0.135332	0.0784424	0	0.23538	0	0.0583977	0.035553	0.0460881	0	0
GSM405298	0	0.12286	0	0	0	0.0534099	0.168152	0	0	0	0	0.0250799	0.0832008	0	0	0.0362095	0.0297039	0	0	0.481384	0	0
GSM405299	0	0.0670485	0.000129137	0	0	0.317938	0	0	0	0	0.134447	0	0	0.191919	0	0.105072	0	0.0401114	0	0.125004	0	0.0183314
GSM405300	0.0466387	0	0.038795	0.00189778	0.060515	0	0.136669	0	0	0	0	0.0572331	0	0.0736663	0.00578894	0.218902	0.0198411	0	0	0.340053	0	0
GSM405301	0	0	0.0986406	0	0.0650271	0.0962007	0	0.0183938	0	0.0302559	0.012484	0	0.253611	0.0220189	0.00462326	0.257102	0	0.0335815	0	0.10427	0.00379136	0
GSM405302	0.00229277	0	0.0443551	0	0	0.37156	0	0	0	0	0.0660409	0	0.10194	0.154278	0	0.206112	0	0.00709933	0	0.0463212	0	0
GSM405303	0.0420431	0.0107615	0	0	0	0.218146	0	0.0450879	0	0	0.048023	0.0391995	0.140882	0.218052	0	0.168222	0	0	0.0695826	0	0	0
GSM405304	0	0.0168215	0.000317804	0	0	0.416272	0	0	0	0	0.0332912	0	0.196801	0.0821433	0	0.123791	0	0.0385725	0	0.0919888	0	0
GSM405305	0	0.0580942	0	0	0	0.295208	0	0	0.0122086	0	0.102858	0	0.118504	0.0101253	0	0.332086	0	0.00849193	0.00764471	0.0547791	0	0
GSM405307	0	0.00449711	0.0134117	0	0	0.229262	0	0	0.0362128	0	0.109298	0	0.190571	0.0280868	0	0.312792	0	0.0393522	0	0.0365159	0	0
GSM405308	0.0668887	0	0.0455339	0	0	0.0102321	0.166836	0.0326869	0	0	0	0.0667373	0.0720904	0	0	0	0.131533	0	0	0.216068	0	0.191393
GSM405309	0.0337757	0.0384098	0	0	0.0698881	0.197111	0	0	0	0	0.0644644	0	0.321532	0.059243	0	0.170473	0	0.0219985	0.011816	0.0112884	0	0
GSM405310	0.00718353	0	0.0388777	0	0.266478	0	0.158284	0	0	0	0	0.0261852	0.0395262	0	0.00285944	0.16576	0.00145082	0	0	0.293395	0	0
GSM405311	0.0514757	0.095986	0	0.00401418	0	0.261424	0	0	0.0120499	0	0.177724	0	0.239433	0	0	0.110103	0	0	0.0477906	0	0	0
GSM405312	0	0.00863427	0.0247115	0	0	0.174076	0	0.0959675	0.00303802	0	0	0.0852804	0.144369	0.214376	0.00556183	0.216643	0	0.0184364	0.00890597	0	0	0
GSM405313	0.00984587	0	0.00531158	0.00440916	0.0099771	0	0.145503	0.0218426	0	0.00389386	0	0.039908	0.0851832	0	0.00990701	0.105674	0.0146486	0	0	0.543896	0	0
GSM405314	0.0399988	0	0.00233305	0	0	0.24115	0	0	0	0	0.0493553	0	0.145459	0.113035	0	0.355804	0	0	0.0177716	0.0350933	0	0
GSM405315	0.0996907	0	0.00636178	0	0.0686133	0.151666	0	0	0.00462752	0.0672492	0	0	0.0119782	0.123126	0	0.429842	0	0	0	0.0368456	0	0
GSM405316	0	0.0744769	0	0	0	0.360692	0	0	0	0	0.0542305	0	0.177729	0	0	0.265426	0	0	0.0302271	0.0372183	0	0
GSM405317	0	0.0586231	0	0	0	0.207034	0	0	0	0	0.0771947	0	0.125738	0.047434	0	0.357503	0	0.00174537	0.0621814	0.038789	0.0237572	0
GSM405318	0	0	0.048999	0	0.395674	0	0	0	0.0678063	0	0.0281871	0.0239889	0.0428184	0	0	0.33683	0.0196934	0	0	0.0360035	0	0
GSM405319	0	0	0.0334741	0	0	0.41389	0	0	0.011218	0	0.0343822	0	0.0271849	0	0.0589495	0.172416	0.197224	0	0	0.0512611	0	0
GSM405320	0	0.0295985	0.00970658	0	0.0457137	0.0908971	0	0	0	0	0.0277422	0	0.236779	0.0549035	0	0.456509	0	0.0122925	0.0358578	0	0	0
GSM405321	0.0215197	0	0.0415567	0	0	0.126178	0	0	0	0	0.0294005	0.00559355	0.202592	0	0	0.451287	0	2.16e-05	0.0648697	0	0.0569817	0
GSM405322	0	0.0359066	0	0.0218614	0	0.123746	0	0.00540591	0	0	0.0588221	0	0.0542127	0.153244	0	0.41629	0	0.0320505	0.0301314	0.06833	0	0
GSM405323	0.0855946	0	0.0595076	0	0	0.309353	0	0	0	0	0	0.0379664	0.0116427	0.193016	0	0.263753	0	0	0	0.039167	0	0
GSM405324	0	0.0075103	0	0.019719	0	0.255598	0	0	0.0302111	0	0.0221804	0	0.318345	0.00889073	0.0840265	0.173175	0	0	0.0461133	0.0342306	0	0
GSM405325	0.0116906	0	0.0367069	0.0010718	0	0.152008	0	0.00108916	0.052156	0	0.0178081	0.0302103	0.00368012	0	0.0887343	0.352607	0.197952	0	0	0.0542857	0	0
GSM405326	0	0.0463164	0.0498013	0	0.097012	0.0988546	0.0726095	0	0	0	0	0.0401154	0.145442	0	0	0.209798	0	0.0297223	0	0.210329	0	0
GSM405327	0	0.0818666	0.115803	0	0.333396	0.0222882	0	0	0.0616817	0	0	0.0680216	0.136898	0	0	0.119089	0.0313971	0	0	0.0295586	0	0
GSM405328	0	0.0198775	0	0	0	0.198959	0	0	0	0	0	0.0287007	0.167754	0.0458984	0	0.418431	0	0.0657272	0.0546526	0	0	0
GSM405329	0	0	0.0552604	0	0.217288	0.222025	0	0	0.00159381	0	0.010599	0.0464101	0.0825749	0	0.033303	0.235313	0.0544435	0	0	0.0411899	0	0
GSM405330	0.0503223	0	0.000639143	0.000761173	0.0610154	0.0418995	0.266231	0	0	0	0	0.063124	0.0593566	0	0	0.10709	0.168896	0	0	0.180665	0	0
GSM405331	0	0	0.0248722	0.00587208	0.125852	0	0.187515	0	0	0	0	0.0688636	0.0726435	0	0.011714	0.0617973	0.0647484	0	0	0.376122	0	0
GSM405333	0	0.0431622	0.0939488	0	0.332185	0.176857	0.0167134	0	0	0	0.0335665	0	0.019647	0.0484867	0.00123034	0.148178	0.0488087	0	0	0.0372164	0	0
GSM405334	0	0	0.0186673	0.0139676	0.159037	0.0112816	0	0.00377806	0	0.0853137	0	0	0.0522727	0.233141	0.000333026	0.33475	0	0.0482733	0.0391845	0	0	0
GSM405335	0.0589058	0	0	0	0.532346	0	0	0	0	0.0645079	0	0	0	0	0.016882	0.0165674	0.0960159	0	0	0.214775	0	0
GSM405337	0	0.108664	0	0	0	0.336219	0	0.106022	0	0	0.027433	0.0559859	0.0119796	0.0962372	0	0.155878	0	0.0485696	0.0211494	0	0	0.0318631
GSM405338	0	0	0.0298921	0	0.396228	0.131507	0.0635839	0	0	0	0.040251	0	0.0716662	0	0	0	0.053046	0	0	0.213826	0	0
GSM405340	0	0.00291724	0.0565125	0	0.031096	0.115732	0	0	0	0	0.072865	0	0.136604	0.0485368	0	0.462654	0	0.0175801	0.0555019	0	0	0
GSM405341	0	0.0468063	0.0107792	0.00511477	0	0.324315	0	0.155155	0	0	0.0789442	0	0.0400569	0.0662538	0	0.0522638	0	0.0198042	0	0.200507	0	0
GSM405342	0	0.0247575	0	0	0.329977	0.0371421	0.0241873	0	0	0.0770116	0.0482304	0	0.160691	0.0406429	0.0107729	0.0378446	0	0	0	0.208743	0	0
GSM405344	0.0633915	0	0	0	0.23539	0.172903	0	0	0	0	0.0586066	0	0.153109	0	0	0.12464	0.170179	0	0.0212498	0.000530742	0	0
GSM405345	0	0.106741	0	0.0230026	0	0.210669	0	0.00611382	0	0.00834153	0.0152998	0	0.221144	0.0304067	0.0591917	0.255668	0	0	0	0.0634219	0	0
GSM405347	0.00716238	0.0884991	0	0	0	0.301709	0	0.0637256	0	0	0.0310582	0.067733	0.155901	0.00512587	0	0.251278	0	0.0082992	0.019508	0	0	0
GSM405349	0.103795	0	0	0	0	0.498317	0	0	0	0	0.0340856	0	0	0.0215549	0.0201222	0.136519	0.150941	0	0	0	0.0346664	0
GSM405350	0.112882	0	0	0	0.0148865	0	0	0	0.103669	0	0	0.0521819	0.300799	0	0.0444665	0.19091	0.00312894	0.013713	0.163362	0	0	0
GSM405351	0.0425349	0	0.0133371	0.00383252	0.06625	0.146425	0	0	0	0	0.0156	0	0.240362	0	0	0.352188	0	0.0171981	0.102271	0	0	0
GSM405352	0.0754752	0	0.00831809	0	0	0.334671	0	0.0564323	0	0	0	0.0282219	0.0645844	0.199415	0.00989951	0.156672	0	0.0267639	0	0.0395464	0	0
GSM405353	0	0.143988	0.235007	0.0136578	0	0.140694	0	0	0	0	0	0.0123602	0.179903	0.0162671	0	0.150633	0	0.0448713	0	0.0626185	0	0
GSM405354	0	0.0667761	0	0.0328611	0	0.166756	0	0	0	0	0.021559	0	0.224292	0	0.0755759	0.328125	0	0.0101971	0	0.0738568	0	0
GSM405355	0	0.0303647	0	0	0	0.196053	0.0490013	0	0	0	0	0.00942535	0.31467	0.0422438	0	0.17694	0	0.0251224	0	0.156179	0	0
GSM405356	0	0.043182	0.0595119	0	0	0.0336207	0	0	0.0326154	0	0.0153862	0.0224763	0.30225	0	0	0.408819	0	0	0.0547054	0.0274335	0	0
GSM405361	0.107995	0	0.0122581	0	0.174212	0.0708077	0.0464906	0	0	0.0235068	0	0.00912668	0.140157	0.0576986	0.000892979	0.306366	0	0	0.050489	0	0	0
GSM405362	0	0	0.00397898	0	0.129591	0.124044	0	0	0	0	0	0.0406244	0.111266	0.278931	0.0175898	0.236266	0	0	0	0.0577089	0	0
GSM405363	0.00929419	0.0886989	0	0	0	0.116127	0.00258623	0.0423237	0	0	0.0624284	0	0.20781	0.0155027	0	0.131573	0	0	0.0154505	0.0524997	0	0.255706
GSM405364	0.00454361	0	0.0215515	0	0.215768	0.102227	0	0	0.0059314	0.172886	0	0	0.16543	0.0267136	0	0.197457	0	0.0735928	0.0138994	0	0	0
GSM405365	0.029762	0.0184362	0	0	0.023633	0.0822464	0	0.0354841	0	0.0130004	0.0421053	0	0.181517	0	0	0.343009	0	0.111042	0	0.119765	0	0
GSM405366	0.0710291	0	0.0420627	0	0	0.164037	0.168448	0	0	0	0	0.0689778	0.204691	0	0	0.250145	0	0	0	0.0306087	0	0
GSM405367	0	0	0.045669	0	0	0.244676	0	0	0	0	0.0708499	0	0.134388	0.0141539	0.0341055	0.35488	0	0.0277414	0	0.0634581	0	0.0100786
GSM405368	0	0.0181199	0.00211748	0	0.0619195	0	0.0835317	0	0	0	0	0.0284668	0.156001	0.0322359	0	0.293518	0	0	0	0.32409	0	0
GSM405369	0	0.0456856	0.0727367	0	0.507378	0	0.0595693	0	0	0	0	0	0.138405	0.0234836	0	0.14171	0	0	0	0.011032	0	0
GSM405370	0.0698224	0	0.0538274	0	0.353784	0.316716	0	0	0	0	0.0156803	0	0.0827017	0	0	0.0348796	0	0	0	0.0725889	0	0
GSM405371	0.0207469	0.126287	0.337385	0.0285764	0	0.109047	0	0	0.0276807	0	0	0.0124023	0.0838999	0	0	0.218089	0	0.0217836	0.0116941	0.00240775	0	0
GSM405372	0	0.0235353	0	0	0	0.311456	0	0.0856991	0	0	0	0.113853	0.151638	0	0	0.193456	0	0.0548558	0.0655057	0	0	0
GSM405373	0	0	0.0197174	0	0.0227059	0.150554	0.0697175	0	0	0	0.0198282	0.00233814	0.262488	0	0.00521688	0.245005	0	0	0	0.202429	0	0
GSM405374	0.00882836	0	0	0	0	0.227269	0	0	0	0	0.0806403	0	0.107016	0.183769	0	0.290012	0	0.011763	0	0.0644606	0	0.0262419
GSM405375	0	0	0.0333066	0	0.0484475	0.206042	0	0	0	0	0.0663293	0	0.151796	0.227913	0	0.15239	0	0.0444706	0	0.0693049	0	0
GSM405376	0.0453295	0	0.194495	0.0561639	0.0276951	0.0545043	0.0239577	0	0	0	0	0.00677927	0	0.148703	0.0101288	0.213882	0	0	0	0.218361	0	0
GSM405377	0	0	0.0516998	0	0	0.478954	0	0	0	0	0.0384942	0.0346519	0.116224	0.105428	0	0.0743812	0	0.0634935	0.0347619	0.00191069	0	0
GSM405379	0.0296498	0.0731636	0.0787672	0.0139699	0	0.120332	0	0.0175896	0.0169169	0	0.0484594	0	0.139898	0.0407917	0.0228754	0.364073	0	0	0.017106	0.016407	0	0
GSM405380	0	0.073992	0.0923301	0	0	0.104888	0	0.121924	0.0220373	0	0.00380641	0.00994178	0.0420317	0	0	0.347286	0.119679	0	0	0.0620833	0	0
GSM405381	0.0577125	0	0	0	0	0.135378	0	0	0	0	0.042069	0	0.291873	0	0.00118965	0.158185	0.0358879	0	0	0.277704	0	0
GSM405382	0.0775908	0	0.11906	0	0.5291	0	0.0465387	0	0	0	0.00912142	0.00848497	0	0.0933972	0	0.0752379	0	0	0	0.0414689	0	0
GSM405383	0	0.0752649	0	0	0	0.358158	0	0.00316998	0	0	0.0441532	0.0147025	0.117592	0.0513925	0	0.178699	0	0.0137371	0.14313	0	0	0
GSM405384	0	0.0758223	0	0	0	0.297898	0	0	0	0	0.134215	0	0.0904094	0.119912	0	0.113671	0	0.0612936	0	0.106779	0	0
GSM405385	0.0208184	0	0.0541091	0.0183958	0	0.255021	0	0	0.0492503	0	0	0.104101	0.103234	0.0535105	0.00850613	0.20171	0	0	0	0.131343	0	0
GSM405386	0	0	0.13952	0	0.250147	0.0860598	0	0	0	0	0	0.0869046	0.107362	0	0	0.151982	0.158417	0	0	0.0196088	0	0
GSM405387	0	0.0250837	0	0	0.0422099	0.280124	0.102199	0	0.0176749	0	0.0300511	0	0.193145	0	0.00578661	0.13672	0.0757977	0	0	0.0912075	0	0
GSM405388	0	0.0117209	0.0114051	0.00159902	0.166379	0.260732	0	0	0	0	0.0122271	0.0614192	0	0.222163	0	0.160915	0	0.0632922	0.0175521	0.000798497	0	0.00979677
GSM405389	0.0748988	0	0.09074	0	0.0673255	0.42406	0	0	0	0	0.0586035	0	0	0.174382	0.0228571	0.0607442	0	0	0	0.026389	0	0
GSM405390	0.0111102	0	0.012626	0.00882151	0	0.175492	0	0.0293089	0.0145608	0	0.000460076	0.0190538	0.112507	0.113856	0	0.353479	0	0.0764759	0.0553553	0.0168919	0	0
GSM405391	0.0151602	0	0.0347516	0.00221229	0	0.579178	0	0	0	0	0.0489471	0	0.00996422	0.134023	0	0.0328626	0	0.0390031	0	0.092099	0	0.0117983
GSM405392	0	0.0553715	0.0221898	0	0	0.342413	0	0.0278473	0	0	0.00383784	0.0214125	0.0218208	0.308696	0	0.135873	0	0.0302798	0.0206786	0.00958028	0	0
GSM405393	0	0	0.082386	0	0.0167598	0.195753	0	0	0	0	0.0107037	0.00311066	0.182595	0.177911	0.0268937	0.252271	0	0.0247253	0.0268906	0	0	0
GSM405394	0	0.0234361	0	0	0.157488	0.0900541	0	0	0	0	8.03e-05	0	0.259458	0.0445963	0.0289262	0.103077	0	0	0	0.292883	0	0
GSM405395	0.0267595	0	0.0324999	0	0.239172	0.233236	0.0953246	0	0	0	0.0688876	0	0.133617	0	0	0	0.100358	0	0	0.0701457	0	0
GSM405396	0.0406283	0	0.0265506	0	0.18082	0.187163	0.112845	0	0	0	0.0238847	0.0117824	0.0573832	0.0550746	0.0107272	0.0651676	0	0	0	0.218402	0	0.00957224
GSM405397	0.0550622	0	0.0484689	0	0.000677686	0	0.00290037	0.1961	0	0	0	0.136672	0.0610305	0.107996	0.00102084	0.186211	0	0	0	0.203861	0	0
GSM405399	0.0935448	0	0	0	0.0171305	0.278586	0	0.0891704	0	0	0	0.0715965	0.011136	0.145788	0.0431552	0.192732	0	0	0.057161	0	0	0
GSM405400	0	0.0907993	0	0	0	0.270843	0	0.114294	0	0	0	0.0364549	0.0250211	0.103471	0	0.215125	0	0.024344	0	0.119648	0	0
GSM405401	0.167743	0	0	0	0	0.233181	0	0	0	0	0.0401349	0	0.263786	0	0	0.22361	0	0	0.0483269	0.0232179	0	0
GSM405402	0.0502622	0.0162065	0	0	0	0.233952	0	0.0192749	0	0	0.0489803	0	0.168656	0.0814285	0	0.175087	0	0	0	0.204634	0	0.00151943
GSM405403	0.0485314	0	0.231336	0.0778815	0	0	0	0.033849	0.00422582	0.0815297	0	0.0148809	0.0799493	0.125962	0	0.257299	0	0.0304305	0.0106405	0.00348352	0	0
GSM405404	0.258005	0	0.0112467	0	0.0849018	0.0982362	0.149886	0	0	0	0.0868173	0	0	0	0	0	0.0770213	0.0288729	0	0	0.0437619	0.161252
GSM405405	0.00164376	0	0.0530231	0	0	0.250545	0	0.071399	0	0	0	0.0976373	0.0642742	0.186115	0	0.207133	0	0.0120821	0.0561479	0	0	0
GSM405406	0	0.00821912	0.139754	0	0.507003	0.139146	0	0	0.0337408	0	0	0.0678593	0.0444813	0	0	0	0.0178079	0	0	0.0419887	0	0
GSM405407	0.0370435	0	0.0366684	0	0.0282084	0.120948	0	0.142659	0	0	0	0.0351102	0.200103	0	0	0.250076	0	0.0457545	0	0.103428	0	0
GSM405408	0.120029	0	0	0.00478026	0.161736	0.212672	0	0	0	0	0.0187128	0.0203598	0.245644	0	0	0.201189	0	0	0	0.0148772	0	0
GSM405409	0	0	0.072638	0	0.128884	0	0.0908744	0	0	0	0	0.0605263	0.0525548	0.0148984	0.00849498	0.178859	0	0	0	0.392271	0	0
GSM405410	0	0.0395256	0	0	0.0672652	0.281331	0	0.0187911	0	0	0	0.00828949	0.122899	0	0	0	0.246948	0	0	0.21495	0	0
GSM405411	0	0.00144284	0.0198594	0.0221706	0.0409839	0.0528598	0	0.0640344	0	0	0	0.0352149	0.116154	0.273647	0	0.16949	0	0.144613	0.0207882	0.0387421	0	0
GSM405412	0.00854846	0.0121484	0.200958	0	0.063522	0	0	0.0843368	0	0.0415952	0	0	0.156878	0	0.0232437	0.388799	0	0.00500368	0	0.0149668	0	0
GSM405413	0.0527742	0	0.0286136	0	0	0.247206	0.133224	0	0	0	0	0.156688	0.145274	0	0.000516611	0.0305838	0.0810871	0	0	0.124032	0	0
GSM405414	0	0.0163012	0.0297351	0.0377579	0	0.362645	0	0	0	0	0	0.0518213	0.218699	0	0	0.172465	0	0.0421126	0.014094	0.0543686	0	0
GSM405415	0	0.0443364	0.0696635	0	0.117186	0	0.0111529	0	0.00687839	0.0137792	0	0	0.250443	0.0667273	0.00709266	0.132876	0	0	0	0.279864	0	0
GSM405416	0.046256	0	0.0249319	0	0	0.204884	0	0	0	0	0	0.00959127	0.164541	0.138614	0	0.370874	0	0.0197168	0.0205909	0	0	0
GSM405417	0.0326169	0	0.0520904	0	0.11226	0.164514	0	0.0214635	0	0.014529	0	0.0207926	0.118817	0.0660432	0.048587	0.202014	0	0.0427245	0.103548	0	0	0
GSM405418	0.0565951	0	0.139833	0	0.193148	0.0485035	0	0	0.0930404	0	0.0046202	0.00538962	0.0422888	0.0892562	0	0.243606	0	0.00370749	0	0.0800118	0	0
GSM405419	0.000764193	0.00416329	0.0219016	0	0	0.223242	0	0	0	0	0.125577	0.00843082	0.181794	0	0	0.343131	0	0.0472015	0.0437953	0	0	0
GSM405420	0.0276185	0	0.228206	0	0.298154	0.112178	0	0	0	0	0	0.114293	0	0	0	0.160428	0	0	0	0.0591228	0	0
GSM405421	0.00627037	0.208769	0.198154	0.0204679	0	0.112705	0	0.0404082	0.0811287	0	0.0115121	0.020235	0.0803594	0.0444642	0	0.129605	0	0.0170974	0.000408187	0.0284148	0	0
GSM405422	0.0508027	0	0.0226033	0	0	0.374424	0	0	0	0	0.0242011	0.0211483	0.0170475	0.197821	0	0.282833	0	0	0.00911846	0	0	0
GSM405423	0.0136186	0.0582748	0.0310027	0.0137258	0.00136745	0	0	0.0584875	0	0.0403618	0	0	0.283764	0	0	0.326708	0	0.0364998	0	0.136189	0	0
GSM405424	0.0658954	0	0.0282104	0	0.37747	0	0.106123	0	0	0.00250362	0	0.0164988	0.179689	0.0114899	0.00754547	0	0.0284303	0	0	0.176144	0	0
GSM405425	0	0	0.114379	0	0.357027	0.0878658	0.0498956	0	0	0	0.00367362	0	0.171354	0	0.00936228	0.100454	0.00994591	0	0.0960423	0	0	0
GSM405426	0	0	0.118431	0	0	0.128585	0	0.0648797	0.0720049	0.0197515	0.0196258	0	0.0599651	0.141528	0	0.258373	0	0	0	0.111522	0	0.00533323
GSM405427	0.0264213	0	0.0371019	0	0.160175	0	0.0987044	0	0	0	0	0.0538739	0.20168	0.14685	0	0.139477	0	0.127548	0.00816855	0	0	0
GSM405428	0	0.0210996	0.0287458	0	0	0.128809	0	0.0441472	0.0552542	0	0.0335283	0	0.035005	0.254136	0	0.0599929	0	0.185653	0	0.152171	0	0.00145833
GSM405429	0	0	0.0108424	0	0.204806	0	0.230115	0	0	0.00681064	0	0.00669865	0.0560497	0	0.0139918	0.0374638	0.0615096	0	0	0.371712	0	0
GSM405430	0.0526966	0	0.0010307	0.0143049	0	0.0176592	0	0.0367749	0.0066536	0	0.0323037	0.00854538	0.196769	0.0747549	0.003048	0.4132	0	0	0	0.142259	0	0
GSM405431	0	0	0.0866806	0	0.0626421	0.3327	0	0	0	0	0.0110906	0	0.294137	0	0	0.0890581	0	0.0592647	0	0.0644264	0	0
GSM405432	0.0104715	0	0.0951072	0	0.133478	0.187643	0	0	0.016452	0	0.0193852	0	0.0515543	0.181212	0	0.0880185	0	0.13584	0	0.0808381	0	0
GSM405433	0	0.0157076	0.0597528	0	0.0706455	0.0355041	0.0463403	0	0	0	0	0.0255405	0.0409581	0	0.00228255	0.0183749	0.0263958	0	0	0.658498	0	0
GSM405434	0	0.0531796	0.0655122	0	0.132917	0.148401	0	0	0.119024	0	0	0.0734982	0	0.228909	0	0.102527	0	0.0700855	0	0.00594602	0	0
GSM405435	0	0.094278	0.0424632	0	0.196217	0	0	0	0.220884	0.0477592	0	0	0.00390767	0.159675	0	0.147151	0	0	0	0.0876649	0	0
GSM405436	0	0	0.090327	0	0.185078	0.188486	0	0	0.0583723	0.0626463	0.019905	0	0.0348307	0.189943	0	0.108447	0	0.0467953	0.0151699	0	0	0
GSM405437	0.0987751	0	0.042562	0	0.188584	0.0353522	0.270953	0	0	0	0	0.0986474	0.0828036	0	0	0	0.104309	0	0	0.078014	0	0
GSM405438	0.0189578	0	0.102227	0	0.00539632	0.169983	0	0.0430233	0.0343361	0	0	0.0927666	0	0.188265	0	0.205128	0	0.0421528	0.0977639	0	0	0
GSM405439	0	0	0.0643567	0	0.109986	0.0163391	0	0	0	0	0	0.0554604	0.231906	0	0.0171893	0.14433	0	0	0	0.360432	0	0
GSM405440	0	0.0459586	0.00930727	0	0	0.197389	0	0.0507586	0.0546224	0	0	0.00217891	0.194982	0.0770366	0	0.228047	0	0.0637428	0	0.0759771	0	0
GSM405441	0.0970399	0	0.151197	0	0.394365	0.0046084	0.0340491	0	0.105625	0	0	0	0.0617464	0.0630197	0	0	0	0	0	0.08835	0	0
GSM405442	0	0.0349082	0.0210292	0	0	0.193485	0	0	0.0452388	0	0.0696232	0	0.20601	0.0289069	0	0.282388	0	0.0459928	0	0.0724179	0	0
GSM405443	0.0836133	0	0.0704654	0	0	0.216471	0	0.0802423	0.0905868	0	0	0.0793969	0	0.156731	0	0.134227	0	0.0105598	0	0.0608849	0	0.0168214
GSM405444	0.0547349	0	0.0969732	0	0.175869	0	0.0829975	0	0	0	0	0.0578519	0.0955942	0	0	0	0.104391	0	0	0.331589	0	0
GSM405445	0.0143994	0	0.0322147	0	0	0.0686612	0	0	0.000733994	0	0	0.0148728	0	0.148117	0	0.466453	0.085404	0	0	0.141677	0	0.0274661
GSM405446	0	0	0.132575	0	0	0.335151	0	0	0.017034	0	0.0128404	0	0	0.279311	0	0.203983	0	0	0	0.0191059	0	0
GSM405447	0.0418193	0	0.116013	0	0.0648978	0.139539	0	0	0	0	0.0848333	0	0.203619	0.104741	0	0.177876	0	0.0470376	0	0.0196239	0	0
GSM405448	0.0399339	0	0.0567276	0	0	0.215051	0	0	0.0141971	0	0.061473	0	0.160353	0.115618	0	0.286684	0	0.0206764	0.00375427	0.0255322	0	0
GSM405449	0.136132	0	0.0245587	0	0	0.218641	0	0	0.0667341	0	0.0654985	0	0.139484	0	0.00265434	0.263838	0.00242708	0	0	0.0800315	0	0
GSM405450	0.000763823	0.0553334	0	0	0	0.0379312	0	0.0266941	0.0111536	0	0.0113808	0	0.202612	0.0258454	0.0124302	0.349514	0	0	0	0.266342	0	0
GSM405451	0	0	0.074684	0	0.182364	0	0	0	0.1168	6.81e-05	0	0.0452721	0.155471	0.154882	0.0496611	0.0867333	0	0	0	0.134064	0	0
GSM405452	0.054454	0	0.0284659	0	0	0.210218	0	0	0.00476222	0	0.0136595	0.0328588	0.104941	0.136386	0	0.268268	0	0.0616544	0.0708857	0.013446	0	0
GSM405453	0	0.0624004	0	0	0	0.246691	0	0	0.0767099	0	0.0591274	0	0.15091	0.0741892	0	0.135811	0	0.0759326	0	0.118228	0	0
GSM405454	0	0.0249034	0.134793	0	0	0.174516	0	0	0.0366327	0	0	0.0105486	0.121334	0.179309	0.00264568	0.183516	0	0.0291287	0	0.102673	0	0
GSM405455	0.0369997	0	0.0912676	0	0.00367608	0.181968	0	0.0264614	0.0139699	0	0.0130893	0.0536179	0.0865091	0.166909	0.0106445	0.239007	0	0.0537145	0.0221663	0	0	0
GSM405457	0.0431358	0.0152209	0.507836	0.0131817	0.0469371	0.0111335	0	0	0	0	0.0176558	0	0.0488741	0.0319232	0.00721487	0.252545	0	0	0.00224106	0.00210101	0	0
GSM405458	0	0	0.0711887	0	0	0.176267	0	0.0490347	0.135382	0.104828	0	0.0591625	0	0.124299	0.0547254	0.190898	0	0	0	0.0342149	0	0
GSM405459	0.0171989	0	0.00945247	0	0.0156588	0.0335011	0.0459575	0	0	0	0	0.0198989	0.144665	0.0308366	0.00331362	0.356181	0	0	0	0.323335	0	0
GSM405460	0	0.0457037	0.0230315	0	0	0.307271	0	0	0.165695	0	0	0.0266376	0.122391	0.101347	0	0.144018	0	0	0	0.0639044	0	0
GSM405461	0.00849653	0	0.0415011	0.00349943	0	0	0	0.156321	0.0846433	0	0	0.157648	0.0978063	0.0587863	0.0332223	0.0839735	0	0	0	0.274102	0	0
GSM405462	0.123727	0	0.0284057	0	0.0111979	0.159654	0	0	0.252001	0	0	0.0304066	0	0.164364	0	0.0440084	0	0	0	0.186235	0	0
GSM405463	0.0365512	0	0.112308	0.00160221	0	0.21031	0	0	0.00387602	0	0.0508945	0	0.128321	0.121048	0	0.262423	0	0.0567116	0	0.0159554	0	0
GSM405464	0.0179198	0	0.0546613	0	0	0.315139	0	0	0.0319605	0	0.0592942	0.0257961	0.0835205	0.131287	0.00150952	0.216082	0	0	0	0.062831	0	0
GSM405465	0.001745	0	0.0716753	0	0	0.213591	0	0	0.0290409	0	0.0296098	0	0.179229	0.0669414	0.00912419	0.357259	0	0	0	0.0417842	0	0
GSM405466	0	0	0.0552597	0	0	0.184026	0	0	0	0.00713993	0	0	0.21551	0.178787	0.0103514	0.145903	0	0.112923	0	0.0682325	0	0.0218677
GSM405467	0.0378962	0	0.147113	0	0.0301754	0.119005	0.364495	0.0772584	0.0569462	0	0.0573849	0	0	0.0906527	0	0	0	0	0	0.019073	0	0
GSM405469	0.0211331	0.00877335	0.075992	0	0.448887	0.0350866	0	0	0	0.11468	0	0	0	0	0	0.0594245	0.144697	0	0	0.0913264	0	0
GSM405470	0.0218164	0.0657885	0	0.00341817	0	0.192399	0	0	0.0576537	0	0.0413284	0	0.217815	0	0.00293369	0.328387	0	0	0.00643799	0.0620224	0	0
GSM405471	0	0	0.0379684	0	0	0.202573	0	0.0295528	0.0614867	0	0.0154163	0.00241498	0.0964818	0.171671	0	0.159038	0	0.184133	0	0.0392638	0	0
GSM405472	0.0364298	0	0.0864033	0	0	0.120568	0	0	0.0211775	0.0267185	0	0	0.184142	0.0702203	0	0.400078	0	0	0	0.0542627	0	0
GSM405473	0	0.0534861	0.0428069	0.00636327	0	0.268954	0	0	0	0	0.0052822	0.00801013	0.135704	0.125056	0	0.270174	0	0.0486307	0.0355316	0	0	0
GSM405474	0.0410245	0	0.0226349	0	0	0.328578	0	0	0	0	0	0.0754797	0.126908	0.142121	0	0.130773	0	0.0508399	0.0816414	0	0	0
GSM405475	0.230475	0	0.0414493	0	0	0.12524	0	0.135275	0	0.0433074	0	0.0497405	0	0.311872	0	0	0	0	0	0.0626404	0	0
GSM405476	0.0492898	0	0.087148	0	0.24365	0.105207	0	0	0.0216586	0	0	0.0692388	0	0.0680755	0.00149685	0.328649	0	0	0	0.0255862	0	0
GSM405477	0.0397259	0	0.00698626	0	0.064086	0.0633222	0	0	0.00562086	0	0.0448225	0.000128087	0.190577	0.124919	0	0.336372	0	0.0680379	0.0360027	0.0194006	0	0
GSM405478	0.0366304	0	0.104806	0	0.210823	0.234239	0.00483115	0	0.00801227	0.0255168	0.056294	0	0.134646	0.00128722	0.0047998	0.166755	0	0	0	0.0113583	0	0
GSM405479	0.0110923	0.0233928	0.00103053	0	0	0.157124	0	0	0.0315564	0	0.0759971	0	0.20279	0.0493624	0	0.36322	0	0.0568765	0	0.0275579	0	0
HS_1077	0.0981807	0	0.114293	0.00906329	0.0219558	0	0.186983	0.0322444	0	0	0	0.117018	0.0155592	0	0.0123164	0.0348965	0.0139559	0	0	0.321653	0.0141247	0.0077565
HS_1237	0	0	0.127258	0	0.0631976	0.205887	0	0	0	0.0496064	0	0.0572635	0.00893313	0.247649	0	0.114633	0	0	0	0.125572	0	0
HS_1585	0.0113299	0.0699314	0	0.0129804	0	0.139644	0	0	0.00285591	0	0.0656448	0	0.391497	0.00166286	0	0.184203	0	0.000506686	0.0849639	0.0347798	0	0
HS_1598	0.0168137	0.0410327	0	0	0	0.220549	0	0.0160001	0	0	0.0795968	0.0351414	0.290488	0	0	0.144068	0	0.0878556	0.0684544	0	0	0
HS_1630	0.045665	0	0.0250444	0	0.0951251	0.120305	0	0	0	0	0.0352323	0	0.295241	0.00556273	0	0.333493	0	0.0150053	0.0250288	0.0042974	0	0
HS_1690	0.00643535	0	0.0548299	0.00486825	0.0430109	0	0.156316	0.0531957	0	0	0	0.115764	0.166344	0.0630368	0.009124	0.00537445	0	0	0	0.321701	0	0
HS_1773	0.0104782	0	0.0537914	0	0.207704	0.00966984	0	0	0	0.0375441	0	0	0.186193	0.126389	0.00207763	0.0556028	0	0	0	0.310551	0	0
HS_1788	0.0637136	0	0.0534943	0	0.0186412	0.40885	0	0	0.0661706	0	0.0178994	0	0.254042	0.0551829	0.00787594	0.00280894	0	0	0.0513218	0	0	0
HS_1970	0.0431471	0	0.016983	0.0326686	0	0.321062	0	0	0	0	0.0272879	0.0150119	0.315321	0	0	0.110224	0.0111081	0	0	0.107187	0	0
HS_2145	0	0.0856645	0	0.021993	0	0.256804	0	0.0360748	0.0128511	0.0453125	0.0302266	0	0.0893133	0	0.0257557	0.0827163	0	0.0754175	0	0.162372	0.0754986	0
HS_2244	0.0855243	0	0.0333368	0	0.0705504	0.124788	0	0	0	0	0	0	0.22913	0.0595131	0	0.326831	0	0.0369257	0.0110007	0.0223999	0	0
HS_2256	0.0284914	0.0494779	0.160142	0.000879571	0	0	0.130054	0	0.0962898	0	0.00316406	0.0165695	0.0432386	0.0834023	0.0115766	0.295457	0	0	0.00528584	0.075971	0	0
HS_2292	0.00782439	0	0.0673729	0	0.000143192	0.093325	0	0.0200069	0	0	0	0.0344404	0.0201199	0	0.0123417	0.0194003	0.0465889	0	0	0.678436	0	0
HS_2306	0	0.0965327	0.00229545	0	0.104765	0.140349	0	0	0	0	0.040058	0	0.263305	0	0	0.0957138	0	0	0	0.256981	0	0
HS_2382	0.111201	0	0.0790695	0	0.251351	0.253034	0	0	0.0185764	0	0.0835203	0	0.0588147	0	0	0.0467538	0.0317408	0.0030311	0.0560444	0.00686243	0	0
HS_2390	0.0553252	0	0	0	0.062123	0.0786317	0	0	0	0	0	0.000378547	0.30163	0	0	0.336583	0	0	0.156909	0.00841861	0	0
HS_2391	0.0101424	0	0.138187	0	0.102314	0.256309	0	0	0.0150659	0	0	0.0530441	0.0542997	0.00104789	0.000457321	0.0975316	0	0	0	0.271602	0	0
HS_2402	0	0	0.188331	0.020836	0	0.469873	0	0	0	0	0	0.0738225	0.0486659	0.0606875	0.00894945	0.065983	0	0	0	0.0628525	0	0
HS_2425	0.0428921	0	0.00310185	0.00554477	0.0623879	0.119814	0	0.000232451	0	0	0.0165784	0	0.0949267	0.153769	0	0.209804	0	0	0	0.290948	0	0
HS_2441	0.0376837	0	0	0	0	0.230333	0	0	0	0	0.0313688	0.032043	0.0943932	0.122879	0.00587817	0.363088	0	0.0164991	0.0658351	0	0	0
HS_2463	0	0.0156967	0.0378548	0.00740592	0	0.217842	0	0.00173909	0	0	0.00302561	0	0	0.208065	0.00917097	0.448673	0	0.0219634	0.00732428	0.0141618	0	0.00707788
HS_2464	0.0600445	0	0	0	0.269384	0.140589	0	0	0	0.0418737	0.0511898	0	0.159256	0.0980849	0.0070768	0.16193	0	0	0	0.0105713	0	0
HS_2468	0	0.11634	0	0	0	0.074032	0	0.0251876	0.0206974	0	0.0329101	0	0.136689	0	0	0.0142209	0	0.00612067	0	0.573802	0	0
HS_2472	0	0.0539094	0.127493	0	0.0846919	0.213009	0	0	0	0	0.0706647	0.0288236	0	0.150211	0	0.229767	0	0	0	0.0414315	0	0
HS_2485	0	0	0.0548245	0	0	0.570482	0	0	0	0	0.0257957	0.0176853	0.0733667	0	0	0	0.186414	0.00414501	0	0.0642068	0	0.00308003
HS_2486	0.0696169	0	0.0916271	0.00157596	0.111391	0.115724	0	0	0.00555561	0	0.0272778	0	0.133447	0	0.0128158	0.361692	0	0	0	0.0692762	0	0
HS_2496	0	0	0.0406314	0.0536735	0.103839	0.110435	0	0	0	0	0.365136	0.0444986	0.107649	0.0127196	0	0.107101	0	0.0403468	0.01397	0	0	0
HS_2532	0	0.00914845	0.0564535	0	0	0.269284	0	0	0	0	0.0652502	0	0.0149931	0.310561	0	0.24109	0	0	0	0.0332199	0	0
HS_2537	0	0.00522127	0.178393	0	0	0.26274	0	0.0233311	0	0	0	0.0949146	0	0.175314	0	0.181631	0	0	0.0784552	0	0	0
HS_2578	0	0	0.206988	0	0.108772	0.0901623	0	0	0.078435	0.0697743	0.0189825	0	0.00382081	0.0991213	0	0.247611	0	0	0	0.0763334	0	0
HS_2593	0	0.0108144	0.0117007	0	0.0201512	0.107049	0.0431539	0.0493327	0	0	0	0.0392809	0.169216	0	0	0	0.00992211	0.0328926	0	0.506487	0	0
HS_2612	0.164051	0	0	0	0	0.209892	0	0.0566221	0	0	0.0412383	0.0346032	0.100935	0.0492713	0.00574239	0.235927	0	0.0937567	0.00632252	0.00163857	0	0
HS_2618	0.0597641	0	0.0138501	0	0.258466	0.176392	0	0	0.0235304	0	0.100866	0	0.045481	0	0	0.186645	0.113254	0.0141857	0	0.00756428	0	0
HS_2619	0	0	0.0674722	0.012463	0	0.348364	0	0.0791775	0	0	0	0.116042	0	0.0751869	0	0.191979	0	0.0125828	0.0803963	0	0	0.016335
HS_2624	0.0163358	0.055795	0	0	0	0.270216	0	0	0	0	0.0478278	0	0.266776	0.0311104	0.0174268	0.22193	0	0	0.0547121	0.01787	0	0
HS_2626	0.0329644	0	0.0695815	0.00137874	0.0520089	0.311849	0	0	0	0	0.0213665	0.0121725	0.25155	0	0	0.0905428	0.139817	0.0166984	0	7.03e-05	0	0
HS_2646	0.00226379	0.0190443	0	0.00834292	0	0.133332	0	0.0391019	0.00263872	0	0.0387111	0.0133087	0.20584	0.0792822	0	0.407575	0	0.0075828	0.0323609	0.00103441	0.00958032	0
HS_2661	0.0543728	0	0.0158584	0	0.250893	0.220415	0	0	0	0	0.06537	0	0.0585911	0.111085	0	0.192849	0	0.00375606	0	0.0268091	0	0
HS_2668	0	0	0.0222676	0	0	0.23984	0	0	0.108178	0	0.0353558	6.93e-05	0.0389139	0.049851	0.0183441	0.187892	0.24657	0	0	0.0442683	0.00845054	0
HS_2671	0.111024	0	0.0178994	0	0	0.21569	0	0	0.0247143	0	0.00929741	0.01113	0.10796	0	0	0.269651	0.211339	0.021295	0	0	0	0
HS_2673	0	0.0714549	0	0	0.0500031	0.0623581	0.00983069	0	0	0	0.022763	0	0.139411	0.0217735	0	0.0383767	0	0	0	0.564325	0.0197045	0
HS_2691	0.0641447	0	0.0994757	0	0.0658124	0.248238	0	0	0	0	0.152445	0	0.0870615	0	0.00733409	0.257063	0	0	0.0125005	0	0	0.00592517
HS_2694	0	0.110323	0.19958	0	0.0247583	0.195868	0	0	0.109561	0	0.0201221	0.00120124	0.00247775	0.0346367	0	0.211243	0	0	0	0.0902292	0	0
HS_2695	0	0.0424963	0	0	0	0.207258	0	0.0169983	0.0294931	0	0.043229	0	0.170624	0.0536063	0	0.305421	0	0.0528759	0.0067404	0.0598076	0.0114501	0
HS_2702	0.0785893	0	0.0434353	0	0	0.375151	0	0.0268611	0.135638	0	0.00988153	0.0736838	0.0792299	0	0	0	0.135856	0	0.0385982	0	0.0030757	0
HS_2708	0.0320317	0	0.0725609	0	0	0	0.00691491	0.216897	0	0	0	0.155943	0.037773	0.0362375	0.011124	0.10835	0	0	0	0.322169	0	0
HS_2709	0	0	0.0797124	0	0	0.168758	0	0.114306	0	0	0	0.128649	0	0.262877	0.0159047	0.138376	0	0	0.0914149	0	0	0
HS_2715	0.038596	0	0.00961244	0	0	0.312134	0	0	0	0	0.0237286	0.0256032	0.100047	0.170887	0	0.238151	0	0.0348273	0.0464142	0	0	0
HS_2716	0.0387014	0	0.079306	0	0.26879	0.161512	0	0	0	0.0507187	0.0401346	0	0	0.0661249	0	0.234641	0	0.0257584	0.034313	0	0	0
HS_2728	0.128432	0	0.0565171	0	0.137564	0.271799	0	0	0	0	0.0471692	0	0.0676493	0.0970446	0	0.154224	0	0.0116212	0.0279796	0	0	0
HS_2753	0	0.0528351	0	0	0	0.371831	0	0.142857	0	0	0	0.0430273	0.0314633	0.047781	0	0.0950843	0	0.0631417	0	0.151979	0	0
HS_2754	0	0.0580572	0.0939615	0	0	0.302524	0	0	0.0820561	0	0	0.123526	0	0.155158	0	0.124721	0	0	0	0.0599967	0	0
HS_2755	0	0.0578672	0	0	0.39069	0.109054	0.0871917	0	0	0	0.0935357	0	0.167433	0.0240981	0	0.0348411	0	0	0	0.0352897	0	0
HS_2775	0	0	0.031626	0	0.0269996	0.184363	0	0	0	0	0.0128225	0	0.222449	0.05651	0.0345202	0.302861	0	0	0	0.127848	0	0
HS_2785	0.148309	0	0.0672748	0	8.72e-05	0.154547	0	0	0	0	0.0587451	0	0	0	0.0668578	0.153291	0.235773	0	0	0.0810655	0	0.0340505
HS_2786	0	0.034866	0	0	0	0.248943	0.0255182	0.0159488	0	0	0.00125646	0.0220916	0.0973562	0	0	0.446696	0	0.0226075	0.0775252	0.00719079	0	0
HS_2794	0	0	0.0899196	0	0.278078	0.176243	0	0	0	0.0459333	0	0	0.0448689	0.0367528	0	0.282526	0	0	0.0407147	0.00496441	0	0
HS_2795	0.17901	0	0.0137651	0	0.0651818	0.327354	0	0	0.00170304	0	0.0246003	0.0334547	0	0.0349366	0.0161845	0.300611	0	0	0	0.00319827	0	0
HS_2807	0.0933899	0	0.0558647	0.0163478	0.0599584	0	0.269121	0	0	0	0	0.092118	0.0089103	0.0239808	0.0205828	0.0952961	0	0	0	0.222943	0.0414868	0
HS_2821	0.0101166	0	0.0725549	0	0.31273	0.151908	0	0	0.0156926	0	0.0863503	0	0.218065	0	0	0.0911902	0	0	0.0377073	0.00258926	0.00109558	0
HS_2826	0.00509111	0.0814695	0.107262	0.0188694	0.00761873	0.11725	0	0	0	0	0.0403224	0	0	0.137438	0	0.435894	0	0	0.00693238	0.0137089	0	0.0281434
HS_2830	0.0113694	0	0.0894742	0	0	0.0856429	0	0	0.00819133	0	0.03981	0	0	0	0.00746856	0.39108	0.22384	0	0	0.112026	0	0.0310976
HS_2840	0.0394334	0	0.037802	0.00680372	0.162085	0.267195	0	0	0	0	0.0711136	0	0.0817457	0.090281	0	0.176944	0	0	0	0.0665965	0	0
HS_2842	0.0586528	0	0.00909023	0.00614504	0.207645	0.191586	0.0809451	0	0	0	0.0384344	0	0.0277695	0	0.0641232	0.166416	0.0930764	0	0	0.0507192	0	0.00539717
HS_2847	0	0.0179672	0.0434486	0.0539976	0	0.242011	0	0.00375533	0.0558634	0	0	0.0104359	0	0.275012	0.0292982	0.234372	0	0	0.00350263	0.030336	0	0
HS_2848	0	0.00461206	0.017063	0	0	0.157893	0	0.105534	0.0312263	0	0	0.0631385	0.128607	0.152937	0	0.168059	0	0.132669	0.0382613	0	0	0
HS_2855	0	0.0149481	0.0322429	0.00437321	0	0.114534	0	0.100395	0.0640223	0	0.0539806	0	0.12821	0.0576814	0.00431823	0.211663	0	0.067945	0	0.123753	0.0219331	0
HS_2866	0.0258062	0.0566575	0	0	0.0804446	0.0678995	0	0	0	0.0523607	0.023493	0	0.238637	0.158175	0	0.148888	0	0.0153327	0.132306	0	0	0
HS_2877	0.0667205	0	0.0214363	0.0303138	0.086875	0	0.226133	0	0	0	0	0.0395558	0.18846	0.00741445	0.00565722	0.2553	0	0	0	0.0721338	0	0
HS_2878	0	0	0.107431	0	0.149889	0.220056	0	0	0	0	0.00404629	0	0.231489	0	0	0.280045	0	0	0	0.00704407	0	0
HS_2890	0.164478	0	0	0	0	0.142193	0.225803	0.0805165	0	0	0	0.0123816	0	0.139355	0	0.190476	0	0	0.0447964	0	0	0
HS_2895	0.0015963	0	0.0306353	0	0.0109572	0.123271	0	0	0.0288794	0	0.020259	0.0237707	0.150217	0	0	0.280774	0	0	0	0.328633	0	0.00100595
HS_2897	0.0716031	0	0.0988816	0	0.00384439	0.148933	0.0453003	0.0370785	0	0	0	0.0119406	0.134088	0.038644	0.0841708	0.271291	0.00649642	0	0	0.0477277	0	0
HS_2898	0.0900571	0	0	0.00257232	0.0270494	0.156833	0.181818	0	0	0	0.0263254	0	0.207027	0.0999676	0.00743863	0.124066	0	0	0	0.0768462	0	0
HS_2911	0.0249642	0	0.0694771	0	0	0.250459	0	0.0451031	0	0	0.01645	0.0282095	0.142667	0	0	0.352244	0	0.0390354	0	0.0313906	0	0
HS_2935	0.0390181	0	0.0141299	0	0	0.227273	0	0	0	0	0.0769715	0	0.0192867	0.148704	0	0.250943	0	0.159633	0	0.0141602	0	0.0498801
HS_2936	0.00941667	0	0.0490652	0	0	0.204746	0	0.0131954	0	0	0	0.0161266	0.135468	0.0737393	0	0.371593	0	0.0994337	0	0.0272163	0	0
HS_2937	0.0362733	0	0.0798004	0	0	0.320326	0	0	0.0114301	0	0.0140994	0.0043841	0.191923	0.0095741	0.00373075	0.305844	0	0	0.0226149	0	0	0
HS_2941	0.00452516	0	0.0368631	0	0.213678	0	0.0186576	0	0	0	0.0255379	0	0.368577	0	0.00334014	0.00451986	0.136789	0	0	0.187513	0	0
HS_2943	0.0171062	0	0.0316543	0.0672387	0	0.202132	0	0	0.0485515	0.0854899	0	0	0.140156	0.174914	0.00339884	0.198425	0	0.0098103	0.0211229	0	0	0
HS_2944	0.0424216	0	0.0478986	0.0311596	0	0.142127	0	0	0.0175877	0	0.000991717	0	0.201043	0.0275628	0.00982857	0.435209	0	0.0137227	0.0304469	0	0	0
HS_2951	0	0.0610776	0.000583058	0	0.083817	0.0435618	0	0	0	0	0.00345368	0	0.0273211	0.444167	0	0.221444	0	0.0162499	0	0.0961476	0.00217688	0
HS_2952	0	0.104341	0.0270788	0	0	0.229256	0	0	0	0	0.0306278	0	0.102778	0	0.00217276	0.0216837	0	0.00513298	0	0.476929	0	0
HS_2971	0.0615531	0	0.0521481	0	0	0.279835	0.0279338	0	0.0338115	0	0.00428516	0	0.319201	0.0522791	0.01794	0.0811544	0	0	0	0.0698592	0	0
HS_3000	0	0	0.10066	0	0.145926	0.156457	0	0	0	0	0	0	0.0179428	0.0981567	0	0.391993	0	0	0	0.0888641	0	0
HS_3007	0.00128513	0.0656269	0	0	0.00706097	0.12845	0.0514035	0	0	0	0.00506471	0.00822362	0.247441	0	0.00191285	0.170311	0	0	0	0.313221	0	0
HS_3018	0.061173	0	0.0603396	0	0.140179	0.0885535	0	0	0.0282334	0	0.038552	0	0.181864	0.129025	0.0618186	0.202576	0	0	0	0.00768703	0	0
HS_3032	0.0290649	0	0.107795	0	0.193675	0.0100691	0.174549	0	0	0	0	0.0694489	0.0391132	0.0125439	0	0.0656696	0	0	0	0.298072	0	0
HS_3059	0	0.0499316	0.0394922	0	0.0809331	0.289521	0	0	0.00626203	0.0238877	0.0268385	0	0	0.150062	0	0.235564	0	0.00921428	0.0882927	0	0	0
HS_3060	0.207555	0	0.0284238	0	0	0.309256	0.0567417	0	0	0	0.0903079	0	0.0801838	0.00230529	0	0.134034	0.0456242	0.0455684	0	0	0	0
HS_3061	0.0353281	0.0373519	0	0	0	0.127402	0.0071526	0.1197	0	0	0	0.0437082	0.199344	0.131587	0	0.0513217	0	0.194746	0.0523587	0	0	0
HS_3062	0.0925784	0	0.120491	0	0	0.403987	0.0845555	0	0	0	0.0433032	0.01773	0.0210847	0.0375811	0	0.125888	0	0	0.0527845	0	0	1.63e-05
HS_3063	0.000488632	0.0342686	0	0	0.146306	0.045726	0	0	0	0.010375	0	0	0.30698	0	0.0321978	0.340959	0	0	0.0826988	0	0	0
HS_3064	0	0	0.0710882	0	0.175872	0.197053	0.119329	0	0	0	0	0.0162899	0	0.166257	0.00140949	0.0917944	0	0	0	0.160908	0	0
HS_3068	0	0	0.125062	0	0	0.338427	0	0	0.0505395	0	0	0.0130836	0.249156	0	0	0.183529	0	0	0	0.040203	0	0
HS_3074	0.0560753	0	0.123844	0	0.224338	0	0.0620108	0	0	0	0	0.0301762	0.106382	0.0589201	0.001775	0.161919	0	0	0	0.17456	0	0
HS_3093	0	0	0.105021	0	0	0.421954	0	0	0	0	0.0602426	0	0.0789898	0.083662	0	0.131563	0	0.0416067	0	0.0769606	0	0
HS_3096	0.0599213	0	0	0	0.324576	0	0.0760714	0	0	0.00677572	0.0166372	0	0.181781	0.0219033	0	0.154212	0	0.0637152	0	0.094407	0	0
HS_3125	0	0.0918365	0.0531942	0	0	0.0448333	0.243377	0.00387751	0	0	0	0.120163	0.145361	0	0	0.0645907	0.0800315	0	0	0.133155	0.0195799	0
HS_3126	0.0425467	0	0.107734	0	0.0759303	0.482859	0	0	0	0	0.0278486	0.00772859	0.119842	0.06087	0	0.00180647	0	0	0	0.0728339	0	0
HS_3130	0.0801335	0	0.0226338	0	0	0.219801	0.138965	0.144314	0	0	0	0.0746282	0.026194	0.126797	0	0.0896199	0	0.016315	0.0605996	0	0	0
HS_3132	0.107045	0	0	0	0.181253	0	0.0791528	0	0	0.0238695	0.0138984	0	0.247463	0	0.00300642	0.248355	0.011603	0	0.0575909	0.0267631	0	0
HS_3149	0.0121687	0	0.0346075	0	0.232934	0.0389755	0.161169	0	0	0	0	0.0414159	0.175779	0.0955997	0	0.100732	0	0	0	0.10662	0	0
HS_3237	0	0.105063	0.0619566	0	0	0.33878	0	0	0	0	0	0.00387458	0.190634	0	0.0246077	0.275084	0	0	0	0	0	0
HS_3240	0.0232102	0.00289392	0.0182931	0	0	0.308533	0	0	0	0	0.0398887	0.00118095	0.234395	0.0419871	0	0.239949	0	0.0197232	0.0656087	0.00433784	0	0
HS_3245	0	0	0.0780765	0.0578721	0	0.416368	0	0	0	0	0.0566424	0	0.118258	0	0	0.126675	0.0728185	0	0	0.0732887	0	0
HS_3254	0.0357411	0	0.00955162	0	0	0.340209	0	0.0646763	0	0	0	0.0706655	0.0906838	0.129664	0	0.146878	0	0.0802753	0.0316555	0	0	0
HS_3270	0.0611126	0	0.0122169	0	0.171598	0.237477	0	0	0.00235466	0	0.0521687	0	0.266127	0	0	0.0327923	0.0750188	0.0178655	0.0708044	0.000464797	0	0
HS_3318	0.0363675	0	0.0128739	0	0	0.226035	0	0.158084	0	0	0	0.105488	0	0.141129	0	0.160801	0	0.106736	0.0473512	0	0	0.00513344
HS_3319	0	0.109726	0	0	0	0.217384	0	0	0	0	0	0.0196669	0.2161	0	0.014123	0.308073	0	0.0573354	0.0455798	0.0120123	0	0
HS_3320	0.0222951	0.0141717	0	0.00654931	0.0030856	0.0802839	0.0342255	0.0171672	0	0	0.0144144	0.0631593	0.188456	0.284922	0	0.200655	0	0.00612934	0.0420545	0.02243	0	0
HS_3327	0.0275046	0	0.0567459	0	0.124974	0.279831	0	0	0	0	0.0291446	0	0.0506362	0.168659	0	0.139398	0	0	0	0.123106	0	0
HS_3358	0.0932911	0	0.0309715	3.99e-05	0	0.391094	0	0.0591415	0	0	0	0.0584826	0.0440266	0.0320225	0	0.214629	0	0.0456644	0.0306375	0	0	0
HS_3359	0.0625668	0	0.0289748	0.0105684	0	0.206449	0	0.000419853	0.0372373	0	0.0115662	0	0.220333	0.00711511	0	0.380645	0	0.0103134	0.0219263	0.0018844	0	0
HS_3401	0.0527571	0.0406032	0	0	0	0.34967	0	0.0272489	0	0	0.036584	0.0185431	0.149648	0.142751	0	0.109416	0	0.000949272	0.0540888	0.0177405	0	0
HS_3413	0	0	0.0776148	0.00117231	0	0.367449	0	0	0	0	0	0.0479334	0.11676	0.135222	0	0.193142	0	0.0198375	0.04087	0	0	0
HS_3434	0	0.126573	0.0286442	0.0146237	0	0.206238	0	0	0.0441998	0	0.119833	0	0.0732349	0.0115394	0	0.313896	0	0	0	0.0609051	0	0.000312815
HS_3443	0.0844935	0	0.0216541	0	0.130604	0.0528769	0	0	0	0.0354054	0.00301325	0	0.165534	0	0.0240646	0.437858	0	0	0.0221233	0.0223725	0	0
HS_3459	0.0524643	0	0	0	0.0426218	0.00280494	0.0481906	0	0	0	0	0.00283934	0.213695	0.0870692	0.038804	0.363517	0	0	0	0.147994	0	0
HS_3460	0	0.136813	0.116275	0	0.124694	0.0618426	0.0210103	0	0	0	0.0488385	0	0	0	0.0136717	0.244789	0.173904	0	0	0.00857223	0	0.049589
HS_3463	0.112558	0	0.0996903	0	0.117766	0	0.00802952	0.0376409	0	0	0	0.0575077	0.152324	0	0	0.301466	0.0466943	0	0	0.0663231	0	0
HS_3464	0	0	0.0638147	0	0.268341	0.0868127	0	0	0	0.0268922	0.0115651	0	0.195624	0.0253922	0	0.208602	0	0	0	0.112957	0	0
HS_3472	0.00812862	0	0.0138992	0	0.09519	0.0129132	0.0642737	0	0	0	0.00103702	0.00101818	0.208685	0.00709744	0.010525	0.259298	0	0	0	0.317935	0	0
HS_3474	0.0575086	0.0130417	0.000904012	0	0.0900456	0.0538901	0	0	0.050723	0	0	0.028169	0.153356	0.189407	0.00374416	0.231056	0	0	0	0.128155	0	0
HS_3476	0.0495758	0	0.11093	0	0.033655	0.292908	0	0	0	0	0.0185502	0.013921	0.0217165	0.151901	0	0.233536	0	0	0	0.0733065	0	0
HS_3488	0	0.0115954	0.0401704	0	0.0299784	0.317248	0	0	0.032132	0.00915442	0.0746523	0	0.0570516	0.054557	0	0.11205	0	0	0	0.26141	0	0
HS_3497	0.0582306	0	0.178606	0	0.0579962	0.285338	0	0	0	0	0	0.0701271	0.0622977	0.0250049	0	0.23804	0.0191563	0	0	0.00520232	0	0
HS_3543	0.0243686	0.0507078	0	0	0	0.283404	0	0	0.0187378	0	0.029857	0	0.267019	0	0.0116193	0.13286	0.0149581	0.0726867	0.0937824	0	0	0
HS_3552	0.00272171	0.0169223	0	0	0	0.089439	0	0.0213241	0.0274303	0	0.0255722	0	0.13565	0.128411	0.0263443	0.160413	0	0	0	0.356565	0.00656527	0.00264213
HS_3557	0.010337	0.0936511	0	0	0	0.107544	0	0.0207171	0.0522927	0	0.0343689	0.00179977	0.277323	0.0959768	0.0154762	0.198497	0	0	0.0920159	0	0	0
HS_3558	0	0.163193	0	0	0	0.108783	0	0	0	0	0.0264292	0	0.266504	0.0168731	0.00669045	0.165421	0	0.0706091	0.175497	0	0	0
HS_3644	0	0.255693	0.225411	0	0.15636	0.00320295	0.0441753	0	0	0.00989206	0.0849959	0	0.0993741	0.0305308	0.00296066	0.0603184	0	0	0.00831529	0.0187715	0	0
HS_3645	0	0.00840324	0.0151823	0	0.197247	0	0.229804	0	0	0	0	0.0416633	0.0502392	0.0934862	0.00236095	0.10512	0	0	0	0.256494	0	0
HS_3646	0	0.101201	0.0120302	0	0.126327	0.201389	0	0	0	0	0.0380917	0	0.160939	0.0303094	0.00472461	0.156843	0	0.0179556	0	0.15019	0	0
HS_3647	0.00831691	0.0169991	0	0	0.0424816	0.0664475	0.0650119	0	0	0.0172471	0.0122207	0	0.178788	0.227933	0.00776477	0.286914	0	0.0337774	0.0128294	0.0232688	0	0
HS_3648	0	0.0744011	0	0	0	0.231217	0	0.0248506	0	0	0.0454348	0	0.103447	0	0.0074507	0.166161	0	0	0	0.347038	0	0
HS_3649	0.00939411	0.0724424	0	0	0	0.317925	0	0	0	0	0.0739059	0	0.345327	0.029643	0	0.11024	0	0	0.0411227	0	0	0
HS_3650	0.0170825	0.0241335	0	0.0140387	0	0.0569741	0	0.0399645	0.0300692	0.00972354	0	0	0.287017	0	0	0.460188	0	0.00856424	0.0522452	0	0	0
HS_3651	0	0.054485	0	0.000432689	0	0.417144	0	0	0	0	0.0119575	0.0158537	0.105583	0.121106	0	0.217372	0	0.029154	0.0140717	0.0128404	0	0
HS_3653	0	0.139532	0	0.0105152	0	0.220001	0	0	0	0	0.0165632	0.00483613	0.230014	0.0532706	0.0370548	0.254356	0	0	0.0338585	0	0	0
HS_3654	0.0283877	0	0.0077947	0	0	0.226549	0	0.0253858	0	0	0.0290316	0.0104934	0.109989	0.15206	0	0.283826	0	0.0174572	0.105007	0.00401763	0	0
HS_3655	0.0644952	0	0.107434	0	0	0.232568	0	0	0.0275267	0	0	0.0637138	0.0229809	0.227336	0.0066425	0.183636	0	0	0.0636663	0	0	0
HS_3656	0	0.0166861	0	0.00798769	0	0.165403	0	0	0.048502	0	0	0.0277071	0.240778	0	0.00295997	0.366481	0	0	0.000259378	0.123236	0	0
HS_3657	0.0108842	0	0.0248203	0.000815591	0	0.157317	0	0.0616967	0	0	0	0.069276	0.318393	0.0370371	0	0.172519	0	0.0446196	0.0196187	0.0830019	0	0
HS_3658	0.0230835	0.0344022	0	0	0	0.188556	0	0	0	0	0.0117546	0.00505933	0.13483	0.250141	0	0.259876	0	0.0237612	0.0685367	0	0	0
TCGA.02.0047.01	0.119687	0	0.0960683	0.00894612	0	0.328611	0	0	0	0	0	0.0478834	0.148788	0.0255109	0	0.159544	0	0.0358869	0.0178183	0.011257	0	0
TCGA.02.0055.01	0	0	0.241025	0.0150347	0.00551782	0.020128	0.0744464	0	0	0	0	0.0155261	0.221861	0	0	0.190803	0	0.0255364	0	0.147661	0.0384269	0.0040337
TCGA.02.2483.01	0	0.0400211	0	0	0	0	0.180431	0	0	0	0	0.0411772	0.133834	0	0	0.194721	0.0876132	0	0	0.322203	0	0
TCGA.02.2485.01	0.0522182	0	0.176452	0	0	0.0887233	0	0.238009	0.0478797	0	0	0.151476	0.040768	0	0.00992518	0.0275631	0.0441052	0.0271797	0	0.0691003	0.0265999	0
TCGA.02.2486.01	0	0.0620721	0.0398341	0.021765	0	0.100203	0	0	0.00765744	0	0.0126845	0	0.257366	0.145332	0	0.150838	0	0.136044	0.0344247	0.031779	0	0
TCGA.06.0125.01	0	0	0.0516447	0	0.0464536	0.240646	0	0.147062	0	0	0	0.0722585	0	0.277585	0	0.155231	0	0	0.00911971	0	0	0
TCGA.06.0129.01	0	0.128574	0	0	0	0.0755073	0.127989	0	0	0	0.0302898	0	0.153776	0	0	0.176202	0.0034312	0.032487	0	0.271744	0	0
TCGA.06.0130.01	0.0626244	0	0	0.0519746	0	0.00462813	0.0564676	0	0.0151075	0.0339685	0	0.0296979	0.21156	0	0.0380896	0.382903	0	0	0	0.112979	0	0
TCGA.06.0132.01	0.000231145	0.0722166	0.0188518	0.00640655	0	0.0962582	0	0	0	0	0.0306651	0	0.185406	0.0744545	0.0232294	0.427165	0	0	0.000857315	0.0642587	0	0
TCGA.06.0138.01	0	0	0.02133	0	0	0.0237666	0.00391303	0.0316261	0	0	0	0.0410529	0.22545	0	0.00167393	0.278457	0	0	0	0.371382	0.00134884	0
TCGA.06.0141.01	0.068494	0	0.129007	0	0.070834	0	0	0	0	0.00610765	0.0287624	0	0.147036	0.161954	0.00027223	0.375213	0	0	0.0123202	0	0	0
TCGA.06.0157.01	0.0213364	0	0	0	0.13644	0.187937	0	0	0.0726373	0.0140867	0.0511249	0	0.100122	0.0476382	0.0199482	0.290118	0	0	0	0.0586119	0	0
TCGA.06.0158.01	0.0839091	0	0.0268266	0	0	0.237273	0	0.0247739	0.0486506	0.0555991	0.0389465	0	0.0818795	0.137381	0	0.157662	0	0.0233008	0	0.0837983	0	0
TCGA.06.0168.01	0.00581757	0.0376114	0	0	0	0.157979	0	0	0.0772605	0	0.0393339	0	0.266344	0.0935831	0	0.21814	0	0.0358032	0	0.0681272	0	0
TCGA.06.0174.01	0.0702475	0	0	0	0	0.432275	0.00598964	0	0	0	0.0614776	0	0.179109	0.0668885	0	0.122613	0	0	0	0.0613997	0	0
TCGA.06.0178.01	0	0.113025	0.0024381	0	0.0632132	0	0.12486	0	0	0	0.0142991	0.028253	0.188617	0	0.0260423	0.231289	0	0	0	0.207964	0	0
TCGA.06.0184.01	0.0577193	0.0155471	0	0.00558432	0	0.179291	0	0	0.0434847	0	0.0468629	0.00751375	0.121111	0.116793	0.00352269	0.310457	0	0	0	0.0921133	0	0
TCGA.06.0187.01	0.00898965	0	0.0536531	0	0	0.443788	0	0	0.0643416	0	0.0495234	0	0.0302232	0.0870859	0	0.106873	0	0.0440328	0	0.105229	0	0.00626052
TCGA.06.0190.01	0.0248216	0	0.00758128	0.00941851	0.032513	0.0414081	0.14124	0	0	0	0	0.0530644	0.150393	0.0292871	0.0122362	0.176663	0	0	0	0.321374	0	0
TCGA.06.0210.01	0.0183575	0.0133654	0	0	0	0.205239	0	0	5.07e-05	0	0.0704306	0	0.157258	0.105449	0	0.340047	0	0.0193491	0.00309887	0.0391954	0	0.0281597
TCGA.06.0211.01	0.030176	0	0.018561	0	0	0.344085	0	0	0	0	0.114057	0.000669686	0.168693	0.0237744	0	0.251916	0	0	0.0480677	0	0	0
TCGA.06.0219.01	0	0.00666384	0.0636469	0.00515733	0.0378998	0.134927	0	0	0	0	0	0.0740487	0.181216	0.0471614	0.0168885	0.167486	0	0.0760645	0.10828	0.0805606	0	0
TCGA.06.0238.01	0	0.247899	0.0600463	0	0	0.0128962	0.134121	0	0	0	0	0.0142608	0.14672	0	0	0.164406	0	0.0376797	0	0.181971	0	0
TCGA.06.0644.01	0	0.125521	0.0370508	0.0191001	0.00914103	0.194415	0	0	0	0	0.0018294	0	0.0919543	0.14329	0.00717245	0.312059	0	0.0105915	0.0424673	0.00274931	0	0.0026598
TCGA.06.0645.01	0.0561667	0	0.00465703	0.00632202	0	0.0813611	0	0.0420867	0	0	0.0388545	0.00654099	0.347472	0	0.016723	0.274401	0	0	0	0.108314	0.0171014	0
TCGA.06.0646.01	0	0.0581368	0	0	0	0.0795346	0	0	0	0	0.0257721	0	0.144597	0.00387802	0.00645631	0.0790061	0	0	0	0.57204	0.0305795	0
TCGA.06.0649.01	0.0313452	0.0823729	0.275957	0.0360604	0	0.0198663	0.0377162	0	0	0	0	0.0203093	0.182251	0	0	0.23583	0	0	0	0.0782918	0	0
TCGA.06.0686.01	0.0252854	0	0.0603333	0	0	0.357967	0.0202734	0	0	0	0.0144514	0.0830491	0	0.141446	0	0.210026	0	0	0.0871687	0	0	0
TCGA.06.0743.01	0.000544701	0.0276382	0.0936749	0.0507799	0.1717	0.10979	0	0	0	0	0.0387697	0.000739573	0.169414	0	0	0.224797	0	0.00471464	0	0.107438	0	0
TCGA.06.0744.01	0.120421	0	0	0	0	0.220586	0	0.13503	0	0	0.0222868	0.0733638	0.14647	0	0.0147065	0.109906	0.0964062	0	0.0608247	0	0	0
TCGA.06.0745.01	0.0204188	0	0	0.00403448	0	0.220903	0	0	0	0	0.0187257	0.00102992	0.247408	0	0	0.172268	0.104036	0	0	0.211175	0	0
TCGA.06.0747.01	0.0390745	0	0.0151317	0	0	0.112265	0	0.175705	0	0	0	0.0464721	0.0665388	0.190826	0	0.110522	0	0	0	0.243464	0	0
TCGA.06.0749.01	0	0.205834	0	0	0	0.00169213	0	0.0469126	0	0.00964015	0.00298435	0	0.0992787	0.163512	0	0.255095	0	0	0	0.215052	0	0
TCGA.06.0750.01	0	0	0.0615901	0	0.024131	0.0760294	0	0	0.0205161	0	0.00489663	0.0525289	0.218294	0.15879	0.00791289	0.205144	0	0	0	0.170167	0	0
TCGA.06.0878.01	0	0.0439927	0	0	0	0.24841	0	0	0.0329148	0	0.0899947	0	0.110258	0.130355	0	0.1468	0	0.0729913	0	0.124284	0	0
TCGA.06.0882.01	0.019138	0	0	0	0	0.0349196	0	0.0569559	0.0491608	0	0	0.0181257	0.225267	0	0	0.470405	0	0.0210409	0	0.099963	0	0.00502457
TCGA.06.1804.01	0	0.0904975	0.00922986	0	0.471075	0.0370882	0	0	0	0	0.0558769	0	0.18887	0	0.00358156	0.112771	0	0	0	0.0310105	0	0
TCGA.06.2557.01	0	0.208991	0.136768	0.0295567	0	0	0.0604804	0.0130937	0.00225124	0	0	0.0327477	0.0916147	0	0.034847	0.245266	0	0	0	0.144384	0	0
TCGA.06.2558.01	0.0733006	0	0.0382811	0	0	0.11003	0	0.00419624	0.120626	0.0208129	0	0.00241856	0.166398	0.00907035	0	0.330169	0	0	0	0.124698	0	0
TCGA.06.2559.01	0.115006	0	0.0648146	0	0	0.442119	0	0	0	0	0.0452646	0	0.0237126	0	0	0.22102	0	0.0160114	0	0.0720521	0	0
TCGA.06.2561.01	0.0228722	0.0314625	0	0	0	0.21156	0	0	0	0	0.0304238	0	0.310693	0.0989937	0.00451783	0.188733	0	0.00954442	0	0.0911994	0	0
TCGA.06.2562.01	0.0366243	0	0.00653934	0	0.0939432	0.220534	0	0	0	0	0.124624	0	0.114366	0.0670195	0	0.154836	0	0.0298002	0	0.128651	0	0.0230629
TCGA.06.2563.01	0.0723283	0	0	0	0.0137614	0.261522	0	0	0	0	0	0.030008	0.199654	0.0563127	0	0.147557	0	0.126445	0.0867978	0.00561353	0	0
TCGA.06.2564.01	0.0628568	0	0	0	0	0.279413	0	0	0	0	0.0599799	0	0.0905654	0.254856	0	0.186737	0	0.00480456	0	0.0607872	0	0
TCGA.06.2565.01	0	0	0.0966355	0	0	0.214287	0	0	0	0	0	0.063084	0.128957	0.0835711	0	0.26766	0	0.141184	0	0.00462147	0	0
TCGA.06.2567.01	0.0318143	0	0.0355198	0	0.196215	0.179529	0.0272625	0	0.0155749	0	0.116141	0	0.145601	0.0734241	0.00626782	0.0786792	0	0	0	0.0939721	0	0
TCGA.06.2569.01	0.102566	0	0.0836247	0.213014	0	0.425007	0.022018	0.0290344	0	0	0	0.00844724	0.0676421	0	0	0.0318125	0	0	0.0168348	0	0	0
TCGA.06.2570.01	0.101088	0	0	0	0	0.239986	0	0	0.0632238	0	0.114121	0	0.129253	0	0.0163744	0.257711	0	0	0	0.0782428	0	0
TCGA.06.5408.01	0	0.0705302	0	0	0	0.174581	0	0.096827	0.105854	0	0	0.0690803	0	0.22238	0	0.14806	0	0.0663145	0.0401323	0	0	0.00624173
TCGA.06.5410.01	0	0.0623718	0.0307335	0.0109382	0	0.132164	0	0	0.0133448	0	0.065791	0	0.200457	0.0783439	0	0.329663	0	0.0129024	0.0076044	0.04139	0.0142967	0
TCGA.06.5411.01	0	0.0579141	0.0676713	0	0	0.1435	0	0.0550266	0.0173647	0	0	0.0211541	0.158008	0	0.0263266	0.226959	0.110032	0	0.0708463	0.0451965	0	0
TCGA.06.5412.01	0.0230519	0	0.012497	0	0	0.156759	0	0	0	0	0.0641333	0	0.185757	0	0	0.350546	0	0.00500087	0	0.186623	0.00204729	0.013585
TCGA.06.5413.01	0.0125281	0.0462055	0.188335	0	0	0.177489	0	0	0	0	0.0454688	0	0.0815728	0	0	0.291271	0.0965462	0	0	0.0428317	0	0.0177519
TCGA.06.5414.01	0.0189072	0	0.0259635	0	0	0.302714	0	0	0.0259869	0	0.0436502	0	0.16695	0.0813232	0	0.222693	0	0.0550483	0	0.0567632	0	0
TCGA.06.5417.01	0.0952868	0	0.143457	0	0	0.338291	0.0226952	0	0	0	0.0187578	0.0224624	0.101121	0	0	0.0876556	0.0998453	0	0.0704279	0	0	0
TCGA.06.5418.01	0	0.0485524	0	0	0	0.344926	0	0	0	0	0.110819	0	0.177424	0.0585383	0	0.17046	0	0.032549	0.0167226	0.0400094	0	0
TCGA.06.5856.01	0	0	0.019412	0	0.0304427	0.260484	0	0	0	0	0	0.0190066	0.235145	0.0562046	0	0.276954	0	0.057075	0.0176531	0.0276227	0	0
TCGA.06.5858.01	0.0903897	0	0.021009	0	0	0.252086	0.0724023	0	0	0	0	0.0247027	0.187067	0.0442843	0	0.170534	0	0.0180233	0	0.119502	0	0
TCGA.06.5859.01	0.0149383	0	0.0792237	0.0132691	0.151329	0.121515	0	0	0	0	0	0.0227251	0.158852	0	0	0.288533	0	0.044613	0	0.105002	0	0
TCGA.08.0386.01	0.102116	0	0.202417	0	0.129194	0.288687	0	0	0.0277392	0	0.00809744	0.0156863	0.0059605	0.139378	0	0.0472783	0	0	0	0.0334479	0	0
TCGA.12.0616.01	0	0.126453	0.148491	0.0943264	0	0.180448	0.0771828	0	0	0	0.0183946	0	0.0768236	0	0	0.180616	0	0.0795016	0.0177639	0	0	0
TCGA.12.0618.01	0.0100655	0	0.00681736	0	0	0	0	0.0640312	0.37956	0	0	0.0167497	0.329735	0	0	0	0	0	0	0.17205	0.0209904	0
TCGA.12.0619.01	0.0177489	0	0.167073	0	0	0.212747	0	0	0.0122965	0	0.00841168	0	0.160574	0.0309657	0	0.322316	0	0	0	0.0678676	0	0
TCGA.12.0821.01	0.0176106	0	0.196782	0	0.116764	0.171637	0	0	0	0	0.0051344	0.0348945	0	0.20913	0	0.201149	0	0	0.0468989	0	0	0
TCGA.12.1597.01	0	0	0.0381397	0.00245263	0	0.380336	0.105206	0	0	0	0	0.0896006	0.165535	0	0	0.158745	0	0	0.0599855	0	0	0
TCGA.12.3650.01	0.00873192	0.0585175	0	0.0156079	0	0.43523	0	0	0	0	0.0732943	0	0.00116394	0	0	0.282461	0.0692085	0	0	0.0557846	0	0
TCGA.12.3652.01	0	0.0364396	0.0637838	0	0.0887151	0.201304	0.288447	0	0	0.0416536	0	0	0	0.102232	0	0.177425	0	0	0	0	0	0
TCGA.12.3653.01	0.0439414	0	0	0	0.0450961	0.379999	0	0	0.0148482	0	0	0.0413447	0.194271	0	0	0.0503765	0	0.200026	0.0300967	0	0	0
TCGA.12.5295.01	0	0.0213474	0.0442753	0.0246866	0	0.246305	0.0079967	0	0	0	0.024098	0	0.125828	0	0	0.376937	0	0.113591	0.0149348	0	0	0
TCGA.12.5299.01	0	0.00640119	0	0	0	0.322051	0	0.0136649	0	0	0.00410889	0.0474713	0.175534	0.0662163	0.0141882	0.196438	0	0.0644219	0.0648099	0.0246937	0	0
TCGA.14.0781.01	0.0565491	0	0.0373577	0	0.268877	0.114354	0	0	0	0.00524555	0.0765889	0	0.143568	0.0870915	0	0.157456	0	0.0240848	0	0.0288274	0	0
TCGA.14.0787.01	0	0.0337062	0.000480356	0	0.156449	0.220602	0	0	0	0	0.0103744	0	0.139141	0.147323	0.00768977	0.240248	0	0	0.0138454	0.0301419	0	0
TCGA.14.0789.01	0.00546971	0.030955	0	0	0	0.223427	0	0	0.0625077	0	0.105466	0	0.127368	0.147441	0	0.175727	0	0.033737	0	0.0879023	0	0
TCGA.14.0790.01	0	0	0.173546	0	0.290278	0.308116	0	0	0	0	0	0	0.131149	0.0240332	0.0434188	0.0241301	0	0	0	0.005329	0	0
TCGA.14.0817.01	0	0.0396842	0	0	0	0.171054	0	0	0	0	0.0147172	0.00777907	0.259786	0	0.0123649	0.29585	0	0.0132378	0	0.185526	0	0
TCGA.14.0871.01	0.17223	0	0.0626137	0.0768317	0	0.202725	0	0.13623	0	0.0150568	0	0.0253767	0	0.134223	0	0.0953743	0	0	0	0.0793396	0	0
TCGA.14.1034.01	0	0	0.0694062	0	0.0716681	0.253311	0	0	0	0	0.0284275	0	0.261663	0.157487	0	0.142599	0	0.00966112	0.00577683	0	0	0
TCGA.14.1823.01	0	0.0576903	0	0	0	0.141785	0	0	0.0372349	0.0132092	0.0555705	0	0.216822	0.0432303	0	0.244336	0	0.0383217	0.0740125	0.0437376	0.0340498	0
TCGA.14.1825.01	0.11817	0	0.136686	0	0.124564	0.0908527	0.166268	0	0	0	0.0479173	0	0.142903	0	0	0.140057	0	0	0.0325828	0	0	0
TCGA.14.1829.01	0	0.0960937	0.32094	0	0	0.0823327	0	0	0	0	0.0144878	0	0.189721	0	0	0.215872	0	0.0247313	0.0248447	0.0309775	0	0
TCGA.14.2554.01	0	0.034357	0.0445345	0	0	0.232575	0	0	0	0	0.0541546	0	0.193912	0.0873294	0	0.236205	0	0.0253743	0	0.0847731	0.00678448	0
TCGA.15.0742.01	0	0.166299	0	0	0	0.348234	0	0.168744	0	0	0	0.0746852	0	0.117493	0	0.0566985	0	0.0479776	0	0.00929268	0	0.0105757
TCGA.15.1444.01	0.0208453	0	0.0401173	0	0.0483998	0.108117	0.109433	0	0	0	0	0.0490264	0.186309	0	0.02783	0.0408498	0.0458276	0	0	0.322007	0.00123649	0
TCGA.16.0846.01	0.00205499	0	0.0626349	0	0.042195	0.0517586	0.0256338	0	0.00583548	0.0841813	0	0.0355695	0.203075	0	0.0784055	0.239055	0	0	0	0.169601	0	0
TCGA.16.1045.01	0.104385	0	0.0289957	0.0095848	0	0.31182	0	0	0.0317816	0	0.00181355	0.0221234	0.112474	0.0639933	0.00172318	0.297415	0	0	0.0118708	0.00201986	0	0
TCGA.19.1390.01	0.145213	0	0.0472141	0	0.211835	0.217229	0.0351928	0	0	0	0.0894745	0	0.0665084	0.0678019	0	0.0245735	0	0	0	0.0949575	0	0
TCGA.19.2619.01	0.00620857	0	0.0966039	0	0	0.495269	0	0	0	0	0.0330953	0.00197859	0	0.147695	0	0.140156	0	0.0031076	0	0.0758856	0	0
TCGA.19.2620.01	0.125078	0	0.0492313	0.00438825	0.0135684	0.0727305	0.269751	0	0	0	0	0.138938	0	0.167836	0.00619777	0.128551	0	0	0.012121	0.00557229	0	0.0060369
TCGA.19.2624.01	0	0.115418	0.0291622	0	0	0.312682	0	0.146306	0	0	0	0.0949051	0.1017	0	0	0	0.136668	0.0237273	0	0.0267319	0.012699	0
TCGA.19.2625.01	0.0410854	0	0.0102748	0	0	0.158285	0	0.0509264	0.0191722	0	0	0.0876934	0.135721	0.343403	0	0.0819875	0	0.0437486	0.0277033	0	0	0
TCGA.19.2629.01	0	0.0177646	0.00187275	0	0	0.227621	0	0.0171527	0.0285711	0	0.0515983	0	0.213123	0	0.0232618	0.277923	0	0.0877644	0	0.0533478	0	0
TCGA.19.5960.01	0	0	0.123149	0	0.0711601	0.00618079	0.221088	0.0834406	0	0.0377681	0	0.123284	0	0	0	0.224711	0	0	0	0.109218	0	0
TCGA.26.1442.01	0.0896922	0.0380627	0	0	0	0.233238	0	0	0.0575731	0	0.129197	0	0.213154	0	0.0737882	0.0487334	0.0701237	0	0.0101054	0.0262278	0.0101043	0
TCGA.26.5132.01	0	0	0.155245	0	0.17258	0.274805	0	0	0	0	0.0565577	0	0.0427386	0.0861961	0	0.186191	0	0	0	0.025686	0	0
TCGA.26.5133.01	0.0660787	0	0.0141673	0.276929	0.19554	0	0.191387	0	0	0	0	0.0110187	0.00216765	0	0	0.126405	0.116306	0	0	0	0	0
TCGA.26.5134.01	0	0	0.167956	0	0.17317	0.147245	0	0	0	0	0.0303088	0	0.099465	0.178232	0	0.127412	0	0	0	0.0762123	0	0
TCGA.26.5135.01	0.113774	0	0	0	0	0.220628	0	0	0.0891902	0	0.0636057	0	0.0532682	0.183168	0	0.173624	0	0	0	0.102743	0	0
TCGA.26.5136.01	0	0.118164	0.0966167	0	0.00853504	0.200346	0	0	0	0.00860451	0.0476133	0	0.109482	0.0567886	0	0.195346	0	0.0539814	0	0.104522	0	0
TCGA.26.5139.01	0.00856668	0	0.00366436	0	0.0150528	0.312477	0	0	0	0	0.0781449	0	0.187941	0.0701234	0	0.161258	0	0.0433192	0	0.119452	0	0
TCGA.27.1830.01	0	0.0386704	0.0760824	0	0.0366237	0	0.13844	0.00692998	0	0.0137087	0	0.0209607	0.105195	0	0.00371706	0.104148	0	0	0	0.455524	0	0
TCGA.27.1831.01	0	0.0353482	0.0692301	0.00752269	0	0.0664808	0.0309044	0	0	0.0277924	0	0.0450081	0.170878	0	0.0226622	0.274096	0	0.0796384	0.161603	0	0.00883501	0
TCGA.27.1832.01	0	0.0821335	0.197749	0	0.250252	0	0	0	0	0.0190155	0.0376657	0	0.201755	0.0827226	0.0159037	0.0879397	0	0.0142964	0.00279115	0.00777587	0	0
TCGA.27.1834.01	0	0.0776015	0	0	0	0.205009	0	0	0	0.00498567	0.0233943	0	0.227679	0.00619584	0.0323935	0.311632	0	0.0578579	0.0257986	0.0274525	0	0
TCGA.27.1835.01	0	0	0.128303	0	0.424826	0.152373	0	0	0	0	0.0359323	0.0347513	0.0243945	0.0649116	0	0	0	0.134508	0	0	0	0
TCGA.27.1837.01	0	0.136819	0	0	0.0288452	0.296191	0	0.0158099	0.0229911	0.0113244	0.10922	0	0.0988765	0.0499401	0	0.0726606	0	0.0347595	0.122563	0	0	0
TCGA.27.2519.01	0	0	0.0733237	0	0	0.181357	0	0	0.0184162	0	0.0291238	0	0.317473	0	0	0.332301	0	0.0184639	0	0.0295414	0	0
TCGA.27.2521.01	0	0	0.0947574	0	0.0752707	0.334516	0.0388993	0	0	0	0.00969579	0	0.196021	0	0	0.0554804	0.148554	0	0.0468057	0	0	0
TCGA.27.2523.01	0	0.0278475	0	0.0971885	0	0.253897	0	0.0457623	0	0	0	0.0358773	0.111875	0.112193	0	0.227786	0	0	0.0457473	0.041826	0	0
TCGA.27.2524.01	0	0.0129634	0	0	0	0.313099	0	0	0	0	0.0961164	0	0.139227	0.0812217	0	0.122336	0	0.076874	0	0.158162	0	0
TCGA.27.2526.01	0	0.00544833	0.150055	0.137953	0	0.1797	0	0	0	0	0.0171185	0.0408945	0.0799776	0.109656	0.0383382	0.138201	0	0.0796598	0.0138303	0.00916721	0	0
TCGA.27.2528.01	0.000465142	0	0.0990947	0	0.224113	0.107255	0.108942	0	0	0	0	0.0468245	0.0182466	0.184958	0	0.110244	0	0	0	0.099858	0	0
TCGA.28.1747.01	0.0249534	0.0306768	0	0	0	0.230961	0	0.0101766	0	0	0.0346266	0.0125861	0.199129	0	0.0410243	0.264824	0	0.0088652	0.142176	0	0	0
TCGA.28.1753.01	0.0179969	0.0278791	0	0	0	0.0406149	0	0.0182221	0.00605753	0.00621206	0.00709743	0	0.00212298	0.205122	0.005556	0.458574	0	0	0	0.204545	0	0
TCGA.28.2499.01	0	0.103124	0	0	0.0271794	0.105034	0	0.0243387	0	0	0	0.0470449	0.140306	0.198529	0	0.265957	0	0.0292603	0.059227	0	0	0
TCGA.28.2509.01	0.0204155	0	0.041658	0	0.0800832	0.347313	0	0	0.00273398	0	0.0981019	0	0.185228	0.123743	0	0.0854422	0	0	0.00613818	0.00914258	0	0
TCGA.28.2513.01	0.0210354	0	0.0541129	0	0	0.154703	0	0	0.0226925	0	0.0854436	0	0.192114	0.0407596	0	0.377957	0	0.0177462	0.0334356	0	0	0
TCGA.28.2514.01	0.202661	0	0.0256938	0	0.104396	0.129508	0.0683587	0	0	0	0.0219133	0.0170167	0.0673943	0.25476	0.0225949	0.0415737	0	0	0.0441291	0	0	0
TCGA.28.5204.01	0	0.00417802	0	0	0.127436	0.299442	0	0	0	0	0.0318802	0	0.172216	0	0	0.0756267	0.0145917	0.228692	0.0459368	0	0	0
TCGA.28.5207.01	0.0353005	0	0.0970875	0	0.228173	0.0246021	0.17586	0	0	0	0	0.109069	0.126929	0.0310555	0.0110124	0.0340667	0	0	0	0.126844	0	0
TCGA.28.5208.01	0	0.0296249	0.202582	0	0.0292718	0	0	0.0677389	0	0	0	0.0361504	0.182924	0	0	0.354873	0.00660365	0.0306599	0.0595708	0	0	0
TCGA.28.5209.01	0.0104597	0	0.043249	0	0	0.530984	0	0	0	0	0.0885791	0.00330246	0.0451827	0.075517	0.0337301	0.0668437	0	0.0527479	0	0.0494038	0	0
TCGA.28.5213.01	0	0.0429075	0.14458	0	0.00277534	0.1144	0	0	0.0154424	0.0241101	0.0514879	0	0.169138	0.0234789	0	0.295374	0	0.0288493	0	0.0727762	0.0146798	0
TCGA.28.5215.01	0.0103831	0.0088444	0.372062	0.00566022	0.0208502	0	0.161974	0	0	0	0	0.0349806	0.0883511	0.0382579	0.00159752	0.0867958	0	0	0	0.170243	0	0
TCGA.28.5216.01	0	0	0.0640456	0	0	0.315556	0	0	0	0	0.075485	0	0.127319	0.0513437	0	0.195328	0	0.0157135	0	0.155208	0	0
TCGA.28.5218.01	0.0836043	0	0.215622	0.0969456	0	0.0817083	0.0523905	0	0.0300255	0.0597002	0	0	0.14104	0.0478709	0.00665137	0.123118	0	0.0536935	0	0.00763001	0	0
TCGA.28.5220.01	0	0.0969956	0	0	0.0310225	0.190322	0	0	0	0	0.00252372	0.0292475	0.273264	0	0.045516	0.150917	0	0.0265174	0.153674	0	0	0
TCGA.32.1970.01	0.0186827	0.038954	0	0	0.0793854	0.269246	0	0.0451953	0	0	0.0160992	0	0.145259	0.112154	0	0.152512	0	0.0171768	0	0.105336	0	0
TCGA.32.1980.01	0.0304278	0.0410666	0.0422856	0	0.149296	0	0.0199246	0	0	0.0644426	0	0.00473671	0.110578	0.109206	0	0.241687	0	0	0	0.186349	0	0
TCGA.32.1982.01	0.0692323	0	0.0117104	0.0156387	0.0042805	0.135225	0.0788565	0	0	0	0	0.0303509	0.142477	0	0.00178897	0.189792	0	0	0	0.320648	0	0
TCGA.32.2615.01	0.013878	0	0.0371882	0	0	0.234411	0	0.081331	0.0271795	0	0	0.0345447	0.0165322	0.276667	0	0.189971	0	0	0	0.0840055	0	0.00429202
TCGA.32.2632.01	0.0331243	0.0457523	0.0216207	0	0.115271	0.0991811	0	0	0.00861903	0.00743831	0	0.0055547	0.157155	0.117543	0.018116	0.336978	0	0.0130647	0.0031043	0.0174782	0	0
TCGA.32.2634.01	0	0	0.0967277	0	0.00118015	0.460018	0.00221144	0	0	0	0	0.11185	0	0	0	0	0.211821	0	0	0.116193	0	0
TCGA.32.2638.01	0.0260474	0	0.0358104	0.004081	0	0.254671	0	0	0	0	0.00668832	0.0396037	0.156884	0.0389745	0.00734934	0.336417	0	0.0548954	0.0320564	0.00652152	0	0
TCGA.32.4213.01	0	0.0261125	0.00110712	0	0	0.161594	0	0	0.044855	0	0.0467349	0.0131095	0.276399	0	0.0462594	0.312772	0	0.0408933	0.030163	0	0	0
TCGA.32.5222.01	0.0145197	0	0	0	0	0.257011	0	0.0172752	0	0	0.0268281	0.0193586	0.178878	0.0646058	0	0.233677	0	0.106356	0	0.0803842	0.00110676	0
TCGA.41.2571.01	0.0924403	0	0.0102277	0.0441304	0.0488034	0	0.354017	0	0	0	0	0.175608	0.00289095	0.059952	0.00816376	0.0673758	0	0	0	0.136391	0	0
TCGA.41.2572.01	0.0454094	0	0.0399374	0	0	0.361615	0	0	0.0366733	0	0.0100289	0.0212386	0.188468	0.06178	0.0712531	0.125048	0	0	0.0385487	0	0	0
TCGA.41.3915.01	0.0504508	0	0.0561439	0	0.1127	0.0642028	0	0	0	0.0300791	0.00797586	0	0.209576	0.1209	0.00770886	0.324564	0	0	0	0.0156998	0	0
TCGA.41.4097.01	0.0853201	0	0.0332806	0	0.0731777	0.199506	0	0	0.00640858	0	0.108922	0	0.164223	0.0370061	0.00893278	0.228098	0	0	0	0.0551252	0	0
TCGA.41.5651.01	0.177746	0	0.17394	0	0	0.0573826	0.297304	0	0.245131	0	0	0.000895905	0	0	0.00820424	0.00252636	0	0	0	0.0368699	0	0
TCGA.76.4925.01	0	0	0.0859507	0	0	0.422739	0	0	0.00490934	0	0.0605448	0	0	0.198277	0	0.122671	0	0	0	0.104908	0	0
TCGA.76.4926.01	0.0365654	0	0.106956	0	0.146563	0.108331	0	0	0	0	0	0.0344341	0.149691	0.208945	0	0.188353	0	0	0.0201633	0	0	0
TCGA.76.4927.01	0.0409223	0	0	0	0	0.304077	0	0	0	0	0	0.0264851	0.109002	0.11236	0	0.306932	0	0	0.100222	0	0	0
TCGA.76.4928.01	0.05144	0	0.0568172	0	0	0.344167	0	0	0.0378915	0	0.0443331	0	0.159401	0.132512	0	0.152942	0	0	0.0204964	0	0	0
TCGA.76.4929.01	0	0	0.0392575	0	0.143407	0.0880633	0	0	0.0225914	0.0614508	0	0	0.0629384	0.395742	0	0.105544	0	0	0	0.0810056	0	0
TCGA.76.4931.01	0	0.00206028	0.0648501	0	0	0.286715	0	0.0652207	0	0	0.0672187	0	0.049672	0.230096	0	0.143646	0	0	0	0.0905206	0	0
TCGA.76.4932.01	0	0.104472	0	0	0	0.365774	0	0	0	0	0.0353305	0	0.131916	0.146308	0	0.120849	0	0.0336217	0	0.0617297	0	0
TCGA.CS.4938.01	0	0	0.0312358	0	0.138742	0.0188819	0.10608	0	0	0	0	0.0542141	0.163175	0.10192	0	0.233154	0	0.0189364	0.0852426	0.0484179	0	0
TCGA.CS.4941.01	0	0.101353	0.0775086	0.0232271	0	0.138815	0	0	0	0	0.0181176	0.00746175	0.133463	0.0651455	0.0165241	0.22621	0	0.128583	0.0635912	0	0	0
TCGA.CS.4942.01	0.042629	0	0.0555455	0	0	0.162473	0	0	0.0242732	0	0.0158767	0	0.335479	0	0	0.226181	0	0.0614131	0.0729207	0.00320963	0	0
TCGA.CS.4943.01	0.0083734	0.0247383	0	0	0	0.169682	0	0.0479651	0.024642	0	0.00409575	0	0.241963	0	0.00816081	0.342598	0	0	0	0.127782	0	0
TCGA.CS.4944.01	0	0.0567554	0	0.00440597	0.0333056	0.173231	0	0	0	0.00548622	0.032368	0	0.189315	0.09201	0.0106438	0.345694	0	0.00431125	0	0.0524741	0	0
TCGA.CS.5393.01	0.0559637	0.060647	0	0	0	0.231444	0	0	0	0	0.0292893	0	0.283983	0.0245532	0	0.267424	0	0.00449604	0.0421999	0	0	0
TCGA.CS.5395.01	0.0433196	0	0.110733	0	0.0830182	0.211599	0	0	0	0	0	0.0290823	0.0718689	0.112532	0	0.26759	0	0	0.0702572	0	0	0
TCGA.CS.5396.01	0.0596521	0	0.0405265	0	0	0.327077	0	0	0.00791241	0	0.0833269	0	0	0.0645493	0.00710777	0.249714	0.0570922	0	0	0.0553441	0	0.0476981
TCGA.CS.5397.01	0	0.0496962	0	0.00269013	0	0.218712	0	0.0647768	0	0	0	0.0389213	0.162257	0.13052	0	0.246755	0	0.044945	0.0403353	0.000392042	0	0
TCGA.CS.6186.01	0.038476	0	0.0232569	0	0	0.380556	0	0	0	0	0.0415048	0.058526	0.108589	0.125351	0.00105607	0.116254	0	0.0593704	0.0470587	0	0	0
TCGA.CS.6188.01	0.0333023	0	0.0148163	0	0	0.299863	0	0	0	0	0.095119	0.016558	0.120149	0.0890094	0	0.228156	0	0.0593174	0.0437095	0	0	0
TCGA.CS.6290.01	0.0170882	0.0470115	0	0	0.00745893	0.0280679	0	0	0.0132924	0	0.0310836	0	0.387027	0.0662962	0	0.257574	0	0.0624184	0.0826814	0	0	0
TCGA.CS.6666.01	0.00882712	0	0.00300533	0	0.113912	0.232968	0	0	0	0	0.00881117	0.0146937	0.0176673	0.130083	0	0.346039	0	0.0572253	0.0466647	0.0201049	0	0
TCGA.CS.6667.01	0.0958779	0	0.0713113	0	0	0.251129	0	0	0.0230232	0	0	0.0563523	0.209026	0	0	0.171793	0	0.048505	0.0729815	0	0	0
TCGA.CS.6668.01	0.0785873	0	0.00542585	0	0.295321	0.131897	0	0	0	0	0.0119838	0.00912319	0	0.222761	0.0242665	0.136745	0	0	0.0838897	0	0	0
TCGA.CS.6669.01	0.11029	0	0.0733552	0	0	0.235369	0	0	0.00393109	0	0	0.0591226	0	0.329139	0.0098831	0.135906	0	0	0.0430042	0	0	0
TCGA.CS.6670.01	0.0212696	0	0.0269723	0	0.105378	0.100815	0	0	0.0332412	0.00700544	0.0581617	0	0.225204	0.04608	0	0	0	0	0	0.375873	0	0
TCGA.DB.5270.01	0	0.0817204	0.0227688	0.0110409	0	0.25664	0	0.0451314	0	0	0	0	0.167922	0.0339728	0.00653465	0.140399	0	0.0216889	0	0.209708	0.00247269	0
TCGA.DB.5273.01	0	0.0583475	0	0	0	0.156804	0	0	0.0362458	0	0.0475149	0	0.340014	0	0.00583772	0.266494	0	0.0376137	0.0064844	0.0446444	0	0
TCGA.DB.5274.01	0	0.031225	0.116952	0	0.148038	0.0193368	0.0415587	0	0	0.0533718	0	0.010149	0.0776104	0.0516262	0.0503961	0.217101	0.0891163	0	0	0.0935191	0	0
TCGA.DB.5275.01	0.0380308	0	0.036441	0	0.0606931	0	0.0756217	0.0716328	0	0	0	0.0909051	0.121095	0.00602265	0.00124043	0.157426	0	0.0207181	0	0.320174	0	0
TCGA.DB.5277.01	0	0	0.00193919	0	0	0.133617	0	0.152596	0	0	0	0.030354	0.1569	0.230777	0.00127193	0.240327	0.031297	0	0.0209217	0	0	0
TCGA.DB.5278.01	0.04996	0	0.118581	0	0.262136	0.209888	0	0	0	0.019384	0.0372582	0	0.103623	0.0698215	0.00114398	0.0941327	0	0	0.0340718	0	0	0
TCGA.DB.5279.01	0.0455063	0	0.0371722	0.0585228	0	0.233798	0	0	0.0226182	0	0.0334727	0	0.0113082	0.0922735	0	0.127736	0	0	0	0.30956	0	0.0280315
TCGA.DB.5280.01	0.0273226	0	0.155918	0.00324386	0.23623	0.160757	0	0	0.0133964	0	0.00434882	0	0.127559	0.043166	0.000342382	0.147786	0	0.0151665	0.0647641	0	0	0
TCGA.DB.5281.01	0	0.018615	0.0520918	0	0	0.268298	0	0.178131	0	0	0	0.0677251	0.0811426	0.0981063	0.0282473	0.147611	0	0	0.0600324	0	0	0
TCGA.DB.A4X9.01	0	0.124405	0	0	0.0297718	0.266818	0	0	0	0	0.0251493	0	0.198381	0	0	0.239542	0	0	0	0.115932	0	0
TCGA.DB.A4XA.01	0	0.0236732	0	0	0.155411	0.110499	0	0	0	0	0.0517578	0	0.0695285	0.147462	0.0394882	0.390359	0	0	0	0.0118212	0	0
TCGA.DB.A4XB.01	0	0.122643	0.108852	0.0104557	0	0.264065	0	0.0182041	0.00717207	0	0.0453797	0	0.058132	0.0240781	0	0.0822864	0	0	0	0.241987	0.0167446	0
TCGA.DB.A4XC.01	0.078869	0	0.0494555	0	0	0.256378	0	0.00856536	0.0431185	0	0.0779133	0	0.168996	0	0.0217338	0.268238	0	0	0.0183782	0.0083538	0	0
TCGA.DB.A4XD.01	0.0372687	0	0.0597891	0	0.124025	0.236061	0	0	0	0	0.0301458	0	0.11225	0.0956997	0	0.260913	0	0.00863074	0.033033	0.00218551	0	0
TCGA.DB.A4XE.01	0.0685021	0	0	0	0	0.348776	0	0	0	0	0.0432963	0	0.222207	0.136745	0	0.0959565	0	0	0.0845167	0	0	0
TCGA.DB.A4XF.01	0.0791185	0	0.0541734	0	0	0.130823	0	0.0615739	0.0296568	0	0	0.0442654	0.272413	0	0	0.291485	0	0.0118167	0.0246742	0	0	0
TCGA.DB.A4XG.01	0.0296644	0	0.111552	0	0.287503	0.3734	0	0	0	0	0.0369861	0	0	0.0329667	0	0.099796	0	0	0	0.0281316	0	0
TCGA.DB.A4XH.01	0.0580493	0	0.140029	0	0.0920694	0.10108	0	0	0	0	0	0.0402098	0.028981	0.0702371	0	0.0809255	0	0.00912334	0	0.379296	0	0
TCGA.DB.A64L.01	0.00456677	0.012866	0.211676	0.0287213	0	0.199324	0	0	0	0	0.106816	0	0.0666589	0.10958	0	0.101969	0	0	0	0.141644	0	0.0161778
TCGA.DB.A64O.01	0.0289287	0	0.0232446	0	0.176258	0.128736	0	0	0	0	0.0242031	0	0.147383	0.106259	0	0.261073	0	0.0577947	0.0128957	0.0332245	0	0
TCGA.DB.A64P.01	0.0987986	0	0.0945882	0	0.122585	0.0442056	0	0	0	0.0311738	0	0.0132607	0.079175	0.131562	0.0150095	0.336082	0	0	0.015746	0.017813	0	0
TCGA.DB.A64Q.01	0	0	0.0896268	0	0.266609	0.178932	0	0.024562	0	0	0.065178	0.00315045	0.230462	0	0	0.0786527	0	0.0371237	0	0.0257035	0	0
TCGA.DB.A64R.01	0	0	0.0799019	0	0.351835	0.0475835	0.042764	0	0	0	0	0.0698739	0.179153	0	0	0.148789	0	0	0	0.0800998	0	0
TCGA.DB.A64S.01	0	0	0.0176163	0.00769858	0	0.141503	0	0	0.032487	0	0	0.0216465	0.210642	0.00764218	0.0108334	0.327995	0	0	0	0.221936	0	0
TCGA.DB.A64U.01	0.0150846	0	0.00296475	0	0	0.296904	0.147682	0	0	0	0	0.111975	0.126712	0.110362	0	0.0357039	0	0	0	0.152612	0	0
TCGA.DB.A64V.01	0.0134147	0	0.021161	0.0187429	0.0295475	0.140723	0.00136809	0	0	0.00548549	0	0.00731689	0.0876563	0.202644	0	0.450724	0	0.0158126	0.00540336	0	0	0
TCGA.DB.A64W.01	0	0	0.271431	0	0	0.242676	0	0.295673	0	0	0	0.0181959	0	0	0	0.0302888	0.0617924	0	0	0.0799419	0	0
TCGA.DB.A64X.01	0	0	0.0793377	0	0.246015	0.118962	0	0	0	0	0	0	0.107017	0.0016463	0.0459885	0.329526	0	0	0	0.0715079	0	0
TCGA.DB.A75K.01	0.0126106	0	0	0	0	0.146663	0	0.0677907	0	0	0.0773924	0.00601724	0.217533	0.0976929	0	0.123766	0	0.0901651	0	0.160369	0	0
TCGA.DB.A75L.01	0.0325217	0	0.0419301	0	0.0288335	0.219596	0	0	0	0	0	0.0266925	0.311407	0	0	0.287262	0	0.0138712	0.0238215	0.0140641	0	0
TCGA.DB.A75M.01	0.00870305	0	0.0143978	0	0.255456	0.104053	0	0	0.0177901	0.0841964	0.0548957	0	0.217693	0.0666876	0.00982264	0.0940461	0	0	0.0499985	0.0222602	0	0
TCGA.DB.A75O.01	0	0.026215	0.0180898	0	0.0693996	0.158895	0	0	0.0117024	0	0.0487486	0	0.320545	0.0935158	0.00388949	0.200835	0	0	0.0481636	0	0	0
TCGA.DB.A75P.01	0.0490445	0	0	0.0426732	0	0.306283	0	0	0	0	0.0106849	0	0	0.292327	0	0.208471	0	0.0495299	0.0407331	0	0	0.000253337
TCGA.DH.5140.01	0.0391828	0	0	0.0903413	0	0.138707	0.0990903	0.0535462	0	0	0.00270797	0.0100076	0.100444	0.0695712	0.0147696	0.314479	0	0	0.0671534	0	0	0
TCGA.DH.5141.01	0	0	0.0605034	0	0.0397678	0.144144	0	0	0	0	0.0173649	0	0	0.12765	0.0610653	0.353495	0	0	0	0.196009	0	0
TCGA.DH.5142.01	0	0.00459869	0.000533394	0	0	0.207487	0	0	0.0256216	0	0.0983438	0.0159481	0.282961	0	0.0144554	0.275246	0	0	0.0618189	0	0.0129859	0
TCGA.DH.5143.01	0	0.0682933	0.0111074	0	0	0.156871	0	0.0237278	0	0	0	0.0146054	0.240739	0.0241733	0	0.241487	0	0.0040533	0	0.214943	0	0
TCGA.DH.5144.01	0.0217449	0	0.0460193	0	0.00482672	0.146566	0.129501	0	0	0	0	0.0424946	0.0555056	0.134072	0	0.2588	0	0	0	0.160469	0	0
TCGA.DH.A669.01	0	0.0545256	0.317037	0	0	0.260725	0	0	0.0210918	0.00685319	0	0	0.0613205	0	0.0445939	0.195006	0	0.00770866	0	0.0311384	0	0
TCGA.DH.A669.02	0	0.0216208	0.0191748	0	0.00804304	0.262746	0	0	0	0	0.0693388	0.021042	0.186073	0	0.0304026	0.22061	0.00278933	0.0953725	0	0.0627869	0	0
TCGA.DH.A66B.01	0	0.111537	0.0799773	0	0	0.127573	0	0	0.0316809	0	0.0198987	0.00678528	0.24706	0	0	0.302624	0	0	0.0165113	0.0386349	0.017718	0
TCGA.DH.A66D.01	0.00481059	0.0794529	0	0	0	0.157457	0	0	0	0	0.0463391	0	0.274225	0.0603015	0	0.286208	0	0.007338	0	0.0838683	0	0
TCGA.DH.A66F.01	0.0136817	0	0.11857	0	0.302209	0.239021	0	0	0	0.0139741	0.0358039	0	0	0.144519	0.00823391	0.0872916	0.0332423	0	0	0.00345352	0	0
TCGA.DH.A66G.01	0	0.0553609	0.191278	0.0171334	0	0.103626	0	0.149035	0.0453816	0	0	0.0604685	0.119946	0.0230321	0	0.112329	0	0.021659	0	0.0982048	0.00254483	0
TCGA.DH.A7UR.01	0.0534501	0	0.0459682	0	0.2968	0.17445	0	0	0	0	0.0950205	0.0733863	0	0.0704361	0	0.162723	0	0	0	0.0277658	0	0
TCGA.DH.A7US.01	0.0439503	0	0.00768832	0	0.2301	0.172593	0	0	0	0	0.0470549	0	0.15571	0.0624361	0	0.255298	0	0	9.22e-05	0.0250768	0	0
TCGA.DH.A7UT.01	0.0513287	0.0220449	0	0	0	0.259486	0	0	0	0	0.0715116	0.0300421	0.243723	0.124663	0	0.105499	0	0	0	0.0917018	0	0
TCGA.DH.A7UU.01	0.00430106	0.084044	0	0	0	0.109921	0.0410682	0.00521656	0	0	0.0408353	0.0248684	0.210987	0	0	0.2794	0	0	0	0.199359	0	0
TCGA.DH.A7UV.01	0.0604057	0	0	0	0.144887	0.00921423	0.0239283	0	0	0	0.0260403	0	0.293147	0.0188466	0	0.372748	0	0	0.0263883	0.0243949	0	0
TCGA.DU.5847.01	0	0	0.0500057	0	0	0.188236	0	0	0.0367799	0.027406	0	0.00310098	0.105669	0.176487	0.0332621	0.296304	0	0.0587013	0	0.024048	0	0
TCGA.DU.5849.01	0.0330294	0	0.0274294	0	0.0608124	0.282959	0	0	0.00330803	0.0259008	0.0291987	0	0	0.288464	0	0.176985	0	0	0	0.0596537	0	0.01226
TCGA.DU.5852.01	0.0469985	0	0.0124651	0.0149133	0	0.334361	0	0.00255695	0	0	0	0.0414062	0.098369	0.116966	7.51e-05	0.232004	0	0.0286991	0.0711855	0	0	0
TCGA.DU.5853.01	0	0.0653957	0	0.00281228	0	0.211575	0	0.0462455	0.0294354	0	0.0592495	0	0.143378	0.0269291	0.00604819	0.236564	0	0.00396261	0	0.168404	0	0
TCGA.DU.5854.01	0.0365017	0.0234067	0	0.0117412	0	0.223666	0	0	0.0153101	0	0.0509707	0	0.0645116	0.117159	0	0.343448	0	0.0231827	0.0901022	0	0	0
TCGA.DU.5855.01	0	0.050686	0	0	0	0.26725	0	0.0513516	0	0	0.0190416	0	0.170407	0	0	0.123781	0	0.019256	0	0.298227	0	0
TCGA.DU.5870.01	0	0	0.0572102	0	0.166283	0.233426	0	0	0	0	0.0164718	0	0.143994	0.0342354	0.00678233	0.165358	0.0818292	0	0.0823518	0.012058	0	0
TCGA.DU.5870.02	0	0	0.0845835	0	0.490445	0.00142789	0	0	0	0	0.0412899	0	0	0.0123421	0.0551927	0.191616	0.0966909	0	0	0.0264114	0	0
TCGA.DU.5871.01	0.065001	0	0.0205428	0	0	0.134046	0.0822566	0	0	0	0	0.0294504	0.242405	0	0.00432416	0.248793	0	0	0	0.173181	0	0
TCGA.DU.5872.01	0.0179686	0.0566052	0.224664	0.0196761	0	0.162252	0	0	0.0112825	0	0	0.0738368	0.140879	0	0.0288731	0.20888	0	0.024217	0.0181231	0.0127426	0	0
TCGA.DU.5872.02	0	0.129566	0.108305	0.0697538	0	0.0695219	0	0	0.106196	0.069988	0	0.0349722	0	0.135149	0.0185937	0.189205	0.0317187	0	0	0.0155357	0	0.0214956
TCGA.DU.5874.01	0	0.0982787	0.0778823	0	0	0.48388	0	0	0	0	0.0495404	0.00329386	0.00113382	0.128153	0.0363804	0	0.0417351	0	0.0797225	0	0	0
TCGA.DU.6392.01	0.0747319	0	0.0717172	0.0469915	0	0.142363	0	0.050286	0	0	0.0364238	0.0149621	0.125422	0	0	0.310368	0.0207407	0	0	0.0887241	0.0172697	0
TCGA.DU.6393.01	0	0	0.0685027	0	0.487975	0.220209	0	0	0	0.0227926	0	0	0	0	0	0.154798	0	0	0	0.0457233	0	0
TCGA.DU.6394.01	0	0	0.055118	0	0.00474905	0.487316	0	0	0	0	0.0164919	0	0.13843	0.0532552	0	0.17739	0	0	0	0.0672496	0	0
TCGA.DU.6395.01	0	0.00363733	0.0171996	0	0.0361804	0	0.0400815	0	0.0117207	0	0	0.0247358	0.132703	0.0792614	0.00593963	0.0868742	0	0	0	0.561666	0	0
TCGA.DU.6396.01	0.0442978	0	0.0724007	0.0115487	0	0.120215	0	0.051306	0.0175591	0	0.0623671	0.011255	0.185519	0	0.00211681	0.324682	0	0.0759218	0.0205279	0	0	0.000282233
TCGA.DU.6397.01	0	0.0264733	0.42186	0.0191329	0	0.201849	0	0	0	0	0.0266012	0	0.0475603	0.0514781	0	0.140161	0	0.0330605	0	0.0318235	0	0
TCGA.DU.6397.02	0.0702762	0	0.0727835	0	0.0464728	0.153692	0	0.0715045	0	0	0.136121	0.0750603	0	0	0	0.340097	0	0.000696764	0	0	0	0.0332957
TCGA.DU.6399.01	0.024787	0	0	0	0.0691861	0.159491	0	0	0.00248676	0.134483	0	0	0.299909	0	0	0.209326	0	0.0311105	0.043483	0.0257379	0	0
TCGA.DU.6400.01	0	0.0284861	0.0456332	0	0	0.408413	0	0	0.0338227	0	0.0143469	0.0297355	0	0.126996	0.0284701	0.124082	0.0706687	0	0	0.0582836	0	0.0310621
TCGA.DU.6401.01	0.0791887	0	0	0	0	0.102777	0.0313999	0	0	0	0.0131105	0.02608	0.0668451	0	0.00518189	0.107058	0	0.0264011	0	0.531995	0	0.00996272
TCGA.DU.6402.01	0.00953801	0	0.116949	0.0469696	0	0.215596	0	0	0	0	0.0518602	0	0.154023	0.099238	0	0.202727	0	0.0725907	0.0305098	0	0	0
TCGA.DU.6403.01	0	0.058493	0	0.00162294	0	0.263153	0	0	0	0	0.134808	0.0125633	0.121921	0.100103	0.00171761	0.188267	0	0.0723348	0.0447219	0.000295884	0	0
TCGA.DU.6404.01	0.0874262	0	0.121538	0	0	0.268917	0	0.119999	0.0125978	0	0	0.017955	0.0243652	0.119734	0	0.141243	0	0	0	0.0862258	0	0
TCGA.DU.6404.02	0	0	0.0573948	0.0220026	0	0.225995	0	0	0.0519765	0	0.0535772	0	0	0.200661	0	0.323015	0	0	0	0.0597757	0	0.00560271
TCGA.DU.6405.01	0.0383637	0	0	0	0	0.320825	0	0.126335	0.0274424	0	0	0.105823	0.00368477	0.170449	0	0.128241	0	0.00814674	0.0679623	0	0	0.0027274
TCGA.DU.6406.01	0.0431325	0	0.0100939	0	0	0.214659	0	0	0	0	0.0152856	0.036522	0.135371	0.101142	0	0.281897	0	0.124354	0.0375434	0	0	0
TCGA.DU.6407.01	0.0348958	0	0	0	0	0.368678	0	0	0.0215158	0	0.016255	0.034059	0.0536334	0.0760918	0	0.290063	0	0.0403193	0	0.0644887	0	0
TCGA.DU.6407.02	0.0282534	0	0	0	0	0.14812	0	0	0.0108235	0	0	0.0409647	0.268498	0.0194993	0	0.367669	0	0.0714074	0	0.0447641	0	0
TCGA.DU.6408.01	0	0.0158516	0.000940012	0	0	0.125846	0.142674	0	0	0	0	0.0487419	0.183024	0.00689613	0	0.15517	0	0	0	0.320856	0	0
TCGA.DU.6410.01	0.120574	0	0.0524041	0	0	0.556528	0	0.158006	0	0	0.0223375	0.0187322	0	0	0	0.0084775	0	0	0	0.0468805	0	0.0160603
TCGA.DU.6542.01	0.00540209	0.0355986	0	0	0	0.102385	0	0.0322366	0.00442458	0	0.0181592	0.00150054	0.301758	0	0	0.400944	0	0.0272716	0.0703201	0	0	0
TCGA.DU.7006.01	0.0410083	0	0.00816616	0	0	0.167836	0	0.0339279	0	0	0.0200931	0	0.127197	0.0867844	0	0.453298	0	0.0162341	0.0454545	0	0	0
TCGA.DU.7007.01	0.0553331	0	0.301202	0.0630927	0	0.138832	0	0	0.0254947	0	0.00316242	0	0.11006	0	0.0124464	0.250788	0	0	0	0.0379668	0	0.00162268
TCGA.DU.7008.01	0.0134611	0.0338767	0.616356	0	0.0460314	0	0.0111177	0	0	0.034559	0	0.00312743	0.0765006	0	0	0.103447	0	0	0.0553039	0.00621875	0	0
TCGA.DU.7009.01	0.0184688	0.0117604	0	0	0.0279772	0.358845	0	0	0	0	0.0688362	0	0	0.196051	0	0.100306	0	0	0	0.217756	0	0
TCGA.DU.7010.01	0.0237721	0.0150971	0	0	0	0.257731	0	0.0957723	0.000822371	0	0	0.0474775	0.149849	0	0	0.315651	0	0.0297269	0.0604948	0.00360563	0	0
TCGA.DU.7011.01	0	0.0306155	0.00301834	0	0	0.151174	0	0	0.026031	0	0.0694707	0	0.261752	0	0.010631	0.377845	0	0	0.006506	0.0629566	0	0
TCGA.DU.7012.01	0	0.0668986	0.0719645	0.0370245	0	0.171102	0	0.0231084	0.0443159	0.039341	0	0.00243788	0.0650829	0.0955797	0.0155488	0.302969	0	0.0342574	0.00741341	0.0229562	0	0
TCGA.DU.7013.01	0.0449872	0	0	0.157177	0	0.14767	0	0	0	0	0	0.038369	0.0611567	0.0377871	0	0.344639	0	0.118367	0.0440338	0	0	0.00581306
TCGA.DU.7014.01	0.0712815	0	0	0	0	0.182392	0	0	0	0	0.0111937	0.00307354	0.300598	0	0.0344236	0.317398	0	0.0114656	0.0681742	0	0	0
TCGA.DU.7015.01	0.0417472	0.0629962	0.215305	0	0	0.150472	0	0	0.0575484	0.0768022	0	0	0.100871	0	0	0.184746	0	0.0326187	0.0691686	0.000349097	0	0.00737528
TCGA.DU.7018.01	0.0332961	0	0.169562	0	0	0.355864	0	0.0537633	0	0	0	0.0545024	0	0.0153552	0	0.153969	0	0	0	0.163687	0	0
TCGA.DU.7019.01	0.0212082	0	0.0476531	0.0162905	0	0.0515089	0.129957	0.0419357	0	0	0	0.0975564	0.0903301	0.0476705	0.00903861	0.260118	0	0	0	0.186733	0	0
TCGA.DU.7290.01	0	0.0236589	0.0123416	0	0	0.173583	0	0.0931882	0.0180051	0	0.0196959	0	0.158732	0.141465	0	0.175587	0	0.064254	0	0.0792041	0.0402845	0
TCGA.DU.7292.01	0	0	0.105445	0	0.121455	0.135818	0	0	0	0.0334322	0	0.0534586	0.186799	0.207387	0	0.0656781	0	0.0318988	0.0586276	0	0	0
TCGA.DU.7294.01	0	0	0.122782	0	0.337708	0.135358	0	0	0	0	0	0.00794413	0.164527	0.0391746	0	0.111229	0	0	0.0812762	0	0	0
TCGA.DU.7298.01	0	0.216381	0.0498562	0	0	0.105307	0.0889149	0.0139368	0	0	0.0493146	0	0.050793	0.0806252	0	0.195173	0	0	0	0.131366	0	0.0183328
TCGA.DU.7299.01	0.0517633	0	0	0	0	0.407571	0	0	0.0290419	0	0	0.0280987	0.186892	0	0	0.147834	0	0.0374648	0.111334	0	0	0
TCGA.DU.7300.01	0	0.0379422	0.0020334	0.0494944	0	0.208404	0	0	0.0198141	0	0	0.0329276	0.0355056	0.246623	0.0357196	0.286665	0	0	0.044871	0	0	0
TCGA.DU.7301.01	0	0.0142266	0.006886	0	0.00258494	0.0880872	0	0	0	0	0	0.0171765	0.187996	0.0550172	0	0.545757	0	0.0203878	0.0273627	0.0345177	0	0
TCGA.DU.7302.01	0.122044	0	0.0953115	0	0.0757483	0.353547	0	0	0	0	0	0.0152808	0.0289911	0.123089	0	0.178	0	0	0.00798763	0	0	0
TCGA.DU.7304.01	0.00869325	0.0779047	0	0	0.0156848	0.0734167	0.0638286	0	0	0	0	0.0161012	0.230043	0	0	0.441458	0	0	0.0361034	0.036766	0	0
TCGA.DU.7304.02	0	0.21295	0.031339	0	0.267333	0	0.0195463	0	0	0	0.0647098	0.0151566	0	0.0506772	0	0.235403	0.0876722	0	0	0.0152126	0	0
TCGA.DU.7306.01	0	0.0821257	0.348096	0	0.00986602	0.0979398	0	0	0	0	0	0.0150028	0.104984	0	0	0.194299	0.0313465	0.0501446	0.0661961	0	0	0
TCGA.DU.7309.01	0	0.0695483	0	0	0	0.254418	0	0	0	0	0.0433836	0	0.135034	0.0341287	0.00201185	0.0773858	0	0	0	0.38409	0	0
TCGA.DU.8158.01	0	0	0.0176172	0.0509306	0	0.178535	0	0	0	0.0438401	0	0	0.164429	0.117394	0	0.35665	0	0.0545396	0.0107094	0.00535495	0	0
TCGA.DU.8161.01	0	0.00789113	0	0.0341465	0	0.221186	0	0	0	0	0	0.0274337	0.170018	0	0.0166591	0.350785	0	0.115946	0.0559339	0	0	0
TCGA.DU.8162.01	0	0.0173915	0.0451514	0	0	0.211054	0	0.171155	0	0	0	0.102631	0.0323129	0.170841	0.00658753	0.0681969	0	0	0	0.174678	0	0
TCGA.DU.8163.01	0	0.0670195	0	0	0	0.138383	0	0	0.0248217	0.0164299	0.0320937	0	0.37818	0.0163171	0	0.242767	0	0	0.0238118	0.0601761	0	0
TCGA.DU.8164.01	0.0201491	0	0.110677	0	0	0.53913	0	0	0	0	0.0056213	0.0338864	0.0168749	0.0492679	0	0.0783743	0	0.000993515	0	0.145025	0	0
TCGA.DU.8165.01	0.0108952	0.00833487	0.17686	0.0312555	0	0.175561	0	0.0714802	0.0232568	0	0.0253807	0	0.0749264	0.0443807	0	0.269765	0	0.015714	0	0.0700413	0	0.00214853
TCGA.DU.8166.01	0	0.0319083	0.00896241	0	0	0.136874	0	0.0166997	0	0	0.0411503	0	0.0985228	0	0	0.0520595	0	0.0111842	0	0.535516	0	0.0671225
TCGA.DU.8167.01	0	0.040687	0	0	0	0.0117424	0.120281	0	0	0	0	0.0355038	0.14645	0.0350241	0.00442902	0.161102	0	0	0	0.444782	0	0
TCGA.DU.8168.01	0	0.139175	0.00600188	0	0	0.42618	0	0.111188	0	0	0	0.0275198	0.057021	0	0	0.109152	0	0	0	0.123762	0	0
TCGA.DU.A5TP.01	0.00855704	0.00176523	0	0	0	0.0654291	0	0.00741796	0.0179666	0	0.0205179	0.00535328	0.198419	0.108104	0	0.321707	0	0.046017	0	0.088736	0.110009	0
TCGA.DU.A5TR.01	0	0.145338	0.0572421	0.0244939	0	0.129533	0	0	0.101372	0	0.146219	0	0.114268	0.0318702	0	0.15315	0	0	0	0.0965134	0	0
TCGA.DU.A5TS.01	0.0173807	0.0376832	0.00162482	0	0	0.248312	0	0	0.0160094	0	0.125415	0	0.111911	0.0698428	0.0217677	0.245859	0	0.00617635	0.04042	0.0575985	0	0
TCGA.DU.A5TT.01	0.000183503	0	0.0241304	0	0	0.281101	0	0.0521138	0	0	0.0432767	0	0.0438489	0.0548218	0	0.293818	0	0.0660563	0	0.127309	0	0.0133397
TCGA.DU.A5TU.01	0	0.072219	0.123839	0	0	0.0251605	0	0	0.0415538	0	0.00801995	0	0.335643	0	0	0.325408	0	0	0.0344646	0.033692	0	0
TCGA.DU.A5TW.01	0.059507	0	0.00215606	0	0	0.320057	0.0176853	0	0	0	0	0.0394189	0.256567	0	0	0.234172	0	0.00533871	0.0650989	0	0	0
TCGA.DU.A5TY.01	0	0.0906161	0.0856832	0.00107398	0	0.0695533	0	0.0152602	0	0	0.0610216	0.0132506	0.0302341	0.283829	0.0105881	0.293032	0	0.014452	0.0124411	0.0189646	0	0
TCGA.DU.A6S2.01	0.0732503	0	0.0506481	0	0.0509448	0	0.0971092	0	0	0.0250166	0	0.0129745	0	0.0189311	0	0.0052289	0	0	0	0.665897	0	0
TCGA.DU.A6S3.01	0.0310964	0	0.0196053	0	0.507938	0.0156127	0	0	0	0.00318196	0.00100979	0	0.155195	0.0991682	0.0253003	0	0	0	0	0.141892	0	0
TCGA.DU.A6S6.01	0	0.0239192	0.059861	0	0.171802	0	0	0.0115965	0.160068	0.169225	0	0.00599633	0.15216	0.110416	0.0126048	0	0	0	0	0.119393	0.00295796	0
TCGA.DU.A6S7.01	0.0304296	0	0	0	0	0.132376	0	0	0	0	0.0261788	0.024983	0.373006	0.0330561	0	0.279752	0	0.0233702	0.0246057	0.0522429	0	0
TCGA.DU.A6S8.01	0	0.0160872	0.0264814	0	0	0.304728	0	0	0.0486113	0	0.0758761	0.00111101	0.0547066	0.130512	0	0.198973	0	0	0	0.142913	0	0
TCGA.DU.A76K.01	0	0	0.159014	0	0.300232	0.0238597	0	0.0441628	0	0	0	0.0867111	0.00347747	0.229307	0.0169281	0.0182468	0	0	0	0.118061	0	0
TCGA.DU.A76L.01	0.0623436	0	0	0.0134056	0	0.113298	0.0457283	0.0308799	0	0	0.0209031	0.0457596	0.160658	0.190693	0	0.208857	0	0.0644823	0.040354	0.00263669	0	0
TCGA.DU.A76O.01	0.0284454	0.0355336	0	0	0	0.0803387	0	0	0.0552499	0	0.0319159	0	0.312533	0	0	0.407312	0	0	0.044845	0.00382695	0	0
TCGA.DU.A76R.01	0.0190152	0	0.0604309	0	0.319154	0.156983	0	0	0	0	0.0303598	0	0.19696	0.13361	0	0.0766892	0	0	0.00679873	0	0	0
TCGA.DU.A7T6.01	0.0360975	0	0.142553	0	0.171398	0.172337	0.00107479	0	0	0	0.0202976	0	0.00946802	0	0.00331939	0.316556	0	0	0	0.126899	0	0
TCGA.DU.A7T8.01	0.063539	0	0.0374597	0	0.0807239	0.0437458	0	0	0.0321149	0	0	0.0154386	0.218964	0.0727046	0.0363799	0.227891	0	0	0	0.171039	0	0
TCGA.DU.A7TA.01	0	0.078143	0.246247	0	0	0	0	0.0772917	0	0	0	0.0312207	0.0820846	0	0	0.231351	0	0.035694	0	0.215263	0	0.00270431
TCGA.DU.A7TB.01	0.108726	0	0	0.0250092	0	0.326087	0	0	0	0	0.0556144	0	0.0951794	0.100941	0	0.194057	0	0	0	0.0943865	0	0
TCGA.DU.A7TC.01	0.0626264	0.00134766	0	0	0	0.245591	0	0	0	0	0.0394825	0	0.211163	0.17794	0	0.196671	0	0	0	0.0651789	0	0
TCGA.DU.A7TD.01	0.00578725	0.057339	0	0	0	0.230185	0	0.0214419	0	0	0.0983595	0	0.114599	0.0427092	0	0.26423	0	0.101775	0	0.0635743	0	0
TCGA.DU.A7TG.01	0	0.0522966	0.0234086	0	0	0.160374	0	0.0317415	0.00823432	0.0178639	0.0160977	0	0.0862036	0.0976004	0	0.022412	0	0	0	0.478273	0.00549358	0
TCGA.DU.A7TI.01	0.0190481	0.0429996	0.181587	0.0107809	0	0	0.21791	0.0316577	0	0	0	0.0484797	0.0744654	0.00115758	0.00223546	0.00182379	0	0.00209782	0	0.363059	0.00010711	0.00259083
TCGA.E1.5302.01	0.0823171	0	0.00177391	0.00841283	0	0.100986	0	0	0.0443114	0.0164551	0	0	0.31958	0.17326	0	0.21772	0	0	0.0351836	0	0	0
TCGA.E1.5303.01	0	0.0609493	0	0	0	0.178347	0	0	0	0	0.0630808	0	0.258085	0.108236	0	0.257144	0	0	0	0.0741577	0	0
TCGA.E1.5304.01	0	0.209017	0	0	0	0.26739	0.160083	0	0	0	0.0596275	0	0.0967891	0.0400764	0	0.150804	0	0.0162123	0	0	0	0
TCGA.E1.5305.01	0	0.0616143	0	0	0	0.313886	0	0.00303584	0	0	0.013839	0.0176599	0.333254	0	0	0.20778	0	0.0224852	0.0220104	0.00443578	0	0
TCGA.E1.5307.01	0.0339402	0.0282409	0	0	0	0.28922	0	0	0	0	0.0581951	0	0.296321	0.0688867	0	0.118842	0	0.0174656	0.0747053	0.014184	0	0
TCGA.E1.5311.01	0.00684446	0	0.0787774	0	0	0.464831	0	0	0	0	0	0.0808086	0	0.142529	0.0263143	0.100868	0	0	0	0.0739034	0	0.0251244
TCGA.E1.5318.01	0.151991	0	0.0225658	0	0.0122307	0.345589	0	0	0	0	0.026363	0	0.0268804	0	0	0.33975	0.0552966	0	0.0193337	0	0	0
TCGA.E1.5319.01	0.0688047	0	0.104106	0	0.0537779	0.2441	0	0	0	0	0	0	0	0.20017	0.0173166	0.232964	0.0595889	0	0.0191716	0	0	0
TCGA.E1.5322.01	0.0386343	0.00419952	0	0	0	0.103041	0	0	0	0	0.0121927	0	0.449306	0	0	0.266884	0	0.0325706	0.0152866	0.0778854	0	0
TCGA.E1.A7YD.01	0.00733276	0	0.0436919	0	0	0.34718	0.127023	0.1128	0	0	0.0350645	0.00624184	0.0588388	0.0458757	0.0146387	0.16644	0	0.0275433	0	0.00733026	0	0
TCGA.E1.A7YE.01	0	0.0641042	0	0	0	0.221974	0	0.0537417	0	0	0.037875	0	0.0933324	0	0	0.291045	0	0.00281956	0	0.124934	0.110174	0
TCGA.E1.A7YH.01	0.113675	0	0	0	0	0.214785	0	0	0	0	0.0428545	0	0.256066	0.0916132	0	0.219335	0	0.0309658	0.0307064	0	0	0
TCGA.E1.A7YI.01	0.139943	0	0	0.0875338	0	0.220895	0.0325759	0.0665136	0	0	0.0155855	0.0353078	0	0	0	0.232549	0	0.114658	0.0114486	0	0	0.0429901
TCGA.E1.A7YJ.01	0.0281697	0	0	0.016084	0	0.1719	0	0.0117374	0	0	0	0.0330056	0.109538	0.0502943	0.00113084	0.370327	0	0.158489	0.0432402	0	0	0.0060831
TCGA.E1.A7YK.01	0.0364216	0.00524873	0	0.00580531	0	0.157785	0	0	0.0483621	0	0.116337	0	0.171236	0.0772684	0	0.370347	0	0.00314648	0	0.00804259	0	0
TCGA.E1.A7YL.01	0.0243939	0	0.341484	0.0290543	0	0.172145	0	0	0.0276997	0	0.0410552	0	0.0587903	0.0338555	0	0.223834	0	0.008462	0	0.0162037	0	0.0230224
TCGA.E1.A7YM.01	0.000767255	0.0100965	0.0287317	0	0.068723	0.299909	0	0	0	0	0.194662	0	0.128962	0.0332539	0	0.142717	0	0.0141776	0	0.0779996	0	0
TCGA.E1.A7YN.01	0.0392367	0.0274229	0.15661	0.0580147	0	0.0887432	0	0.0115046	0.0361647	0.0149996	0	0.00785105	0.0239951	0.04678	0	0.361632	0	0.0888896	0.0242226	0	0	0.0139328
TCGA.E1.A7YO.01	0.176439	0	0.0906925	0	0.411818	0	0.114485	0	0	0.00345035	0	0.00138199	0.0415371	0	0.0191233	0.034154	0.0258102	0	0	0.081109	0	0
TCGA.E1.A7YQ.01	0	0.0340745	0	0	0	0.261919	0	0	0	0	0.0986195	0.00792998	0.211039	0.0158131	0.0205405	0.232976	0	0.100378	0.0152307	0.0014806	0	0
TCGA.E1.A7YS.01	0	0.0682279	0	0	0	0.364082	0	0.20539	0	0	0.0394342	0	0	0	0	0.0544809	0.125678	0	0	0.0688869	0.0738207	0
TCGA.E1.A7YU.01	0.0526754	0.0692018	0	0	0	0.207754	0	0	0.0170663	0	0.152335	0	0.226495	0.0905321	0	0.113056	0	0	0	0.0708843	0	0
TCGA.E1.A7YV.01	0.242483	0	0.0178412	0	0	0.177853	0.202427	0	0	0	0.107949	0.00391403	0	0.0103515	0.0150083	0.100705	0	0	0	0.043337	0	0.0781312
TCGA.E1.A7YW.01	0.0136991	0	0.03219	0	0.196752	0.185962	0	0	0.0283212	0.0346173	0.0841404	0	0.182839	0	0.00918075	0.134174	0	0	0	0.0981244	0	0
TCGA.E1.A7YY.01	0	0.00193423	0	0.0642341	0	0.125092	0	0.127426	0	0	0	0.112538	0.22248	0.214899	0	0.0880281	0	0	0	0.043368	0	0
TCGA.E1.A7Z2.01	0.0470524	0	0.0190745	0	0.217501	0.152981	0	0.0691531	0	0	0.0601257	0.013134	0.116684	0.0188845	0	0.23248	0	0.0209623	0	0.0319665	0	0
TCGA.E1.A7Z3.01	0.160799	0	0	0	0	0.273185	0	0.0186499	0	0	0.0278439	0	0.256717	0.0413937	0	0.18175	0	0	0.00781372	0.0318469	0	0
TCGA.E1.A7Z4.01	0	0.0856289	0.00963732	0	0.140143	0.132458	0.0596623	0	0	0	0.0236966	0	0.241272	0	0.0144119	0.159844	0.0206393	0	0.0683783	0.0442287	0	0
TCGA.E1.A7Z6.01	0.129855	0	0	0	0.0705308	0.142323	0	0	0.066761	0.0057856	0.0539275	0	0.32321	0	0	0.145545	0.00981729	0	0.0135708	0.0386752	0	0
TCGA.EZ.7264.01	0.06987	0	0.15611	0	0.213101	0.145731	0.046502	0	0	0	0	0.0493259	0.0170831	0.108776	0.00218652	0.158103	0	0	0	0.033211	0	0
TCGA.FG.5962.01	0.0371709	0	0.0411634	0	0	0.445872	0	0	0	0	0	0.0185726	0.0644759	0.0911984	0.0291862	0.160679	0	0	0	0.111682	0	0
TCGA.FG.5963.01	0.00969754	0.0319359	0	0.0300769	0	0.22202	0	0	0.0117478	0	0.0439634	0	0.0895684	0.138266	0.00866344	0.331121	0	0.0417375	0.0303109	0.0108904	0	0
TCGA.FG.5963.02	0.116418	0	0	0.0762491	0	0.281775	0.0704523	0.0188968	0	0	0	0.0323689	0	0	0	0.0453944	0.288616	0.0341039	0	0	0	0.0357259
TCGA.FG.5964.01	0	0.03865	0	0	0	0.118445	0	0.0274516	0.0017257	0	0.0745944	0	0.134016	0.142843	0	0.386034	0	0	0	0.0762398	0	0
TCGA.FG.5965.01	0.0282105	0	0.00897524	0.00367513	0	0.169147	0	0.0933065	0	0	0	0.0387169	0.0697141	0.0729577	0.0466253	0.116146	0	0	0	0.352526	0	0
TCGA.FG.5965.02	0.054138	0	0.0264483	0.0287004	0	0.0613095	0.195985	0.0570364	0	0	0	0.0887644	0.1097	0.0524086	0	0.292101	0	0	0.00137024	0.0320384	0	0
TCGA.FG.6688.01	0	0.00515273	0.0106868	0	0	0.156286	0	0	0	0	0.0463514	0.00456048	0.165311	0.177645	0	0.327036	0	0.0453629	0.0616074	0	0	0
TCGA.FG.6689.01	0.00406218	0.0195332	0	0	0	0.153868	0	0	0	0	0.0462244	0.00600941	0.26378	0.0775293	0	0.303478	0	0.00430896	0	0.121206	0	0
TCGA.FG.6690.01	0.0436247	0	0.0519813	0.0132543	0.117657	0.0564047	0.00914079	0	0	0	0	0	0.27594	0	0.00345719	0.37621	0	0	0.00535416	0.046976	0	0
TCGA.FG.6691.01	0.0374643	0	0.00905217	0	0	0.0623269	0.0340975	0	0	0	0	0.0185556	0.174725	0.0677961	0	0.52763	0	0	0.00488628	0.0634663	0	0
TCGA.FG.6692.01	0.0798907	0	0	0.0519574	0	0.24655	0.00382163	0.0313056	0.0553965	0	0.101751	0	0	0.159836	0.00471903	0.198198	0	0.0100082	0.0437894	0	0	0.0127763
TCGA.FG.7634.01	0.0904495	0	0.0310251	0	0	0.158361	0	0	0	0	0.0753785	0	0.141949	0.0508575	0	0.378996	0	0	0.0403537	0.00732363	0.0253062	0
TCGA.FG.7636.01	0.0131018	0.0407648	0	0	0	0.272097	0	0	0.0515781	0	0.0458992	0	0.320485	0.0986853	0	0.0998188	0	0	0	0.0575697	0	0
TCGA.FG.7637.01	0.0740378	0	0.191184	0	0.0414588	0.311424	0	0.023409	0	0	0.0461036	0	0.237359	0.0347307	0.0168455	0	0	0	0	0.0234469	0	0
TCGA.FG.7638.01	0.0202141	0	0.160194	0	0.173123	0.191608	0	0	0	0	0.0467315	0.00232588	0.0481546	0.146018	0.0225164	0.1739	0	0	0.0152144	0	0	0
TCGA.FG.7641.01	0.0572254	0	0.220857	0	0.291135	0.182968	0.0330004	0	0	0	0.00739284	0	0.0104365	0.138114	0	0.058871	0	0	0	0	0	0
TCGA.FG.7643.01	0.0160774	0.00805392	0.100797	0.0315187	0	0.306819	0	0.041569	0	0	0	0.0503741	0.0585658	0.167643	0	0.149514	0	0.0586247	0.0104437	0	0	0
TCGA.FG.8181.01	0	0.0492672	0.0507721	0.127113	0	0.0280673	0	0.104692	0	0	0	0.10401	0.0148694	0.10455	0	0.115514	0	0.0814447	0	0.170537	0.0491634	0
TCGA.FG.8182.01	0	0.0360055	0	0	0	0.0476744	0.105393	0	0	0	0	0.0281055	0.234445	0	0.00113773	0.160982	0	0	0	0.386257	0	0
TCGA.FG.8185.01	0.00874546	0	0.0529046	0	0.15178	0.154616	0	0	0.00167007	0	0.0405306	0	0.164204	0	0.00790528	0.0721882	0.146401	0	0	0.199055	0	0
TCGA.FG.8186.01	0.056825	0	0.025798	0.0049171	0.0967264	0	0.0681277	0	0	0.0273318	0	0.0184439	0.145238	0	0.010822	0.17957	0.0728061	0	0	0.293394	0	0
TCGA.FG.8187.01	0	0.100609	0	0	0.010003	0.159024	0	0	0.015902	0	0.0586335	0	0.0678578	0.0243571	0.00152629	0.0691219	0	0	0	0.490635	0	0.00233082
TCGA.FG.8188.01	0.011721	0	0.0545109	0	0.181124	0	0.123357	0	0	0.0043535	0	0.0520635	0.149471	0	0.0119205	0.184116	0	0	0	0.227363	0	0
TCGA.FG.8189.01	0.0154479	0	0.0947379	0	0	0.367039	0	0	0	0.0168251	0	0.030818	0	0.285533	0	0.115436	0	0	0.0366734	0	0	0.0374887
TCGA.FG.8191.01	0.0276381	0	0.0332888	0	0.0256731	0.0345974	0.165238	0	0	0	0	0.0560878	0.103269	0.0133033	0.0100385	0.0834682	0	0	0	0.447397	0	0
TCGA.FG.A4MT.01	0.00701825	0	0.00768777	0	0.203293	0.177502	0.0536126	0	0	0	0	0	0.2194	0.0676875	0	0.212762	0	0	0.048706	0.00233144	0	0
TCGA.FG.A4MT.02	0.0339411	0	0.0858973	0	0.0224273	0.0445152	0.125996	0.0197212	0	0	0	0.0952716	0.0823712	0.10913	0.00590015	0.1163	0	0	0	0.257869	0.000660458	0
TCGA.FG.A4MU.01	0.0715194	0	0.0386654	0	0	0.388926	0	0	0	0	0.057332	0.000763147	0.133717	0.0345467	0	0.218645	0	0.0457112	0.0101744	0	0	0
TCGA.FG.A4MW.01	0	0	0.0248478	0.0167046	0	0.25121	0	0.11255	0	0	0.0178872	0.08974	0.00279179	0.171118	0	0.165165	0	0.104281	0.0437056	0	0	0
TCGA.FG.A4MX.01	0	0.0548354	0	0	0.054339	0.193032	0	0.00776735	0	0	0.0609394	0.0689402	0.0850957	0	0	0.298426	0	0.0056666	0	0.161109	0	0.00984963
TCGA.FG.A4MY.01	0	0	0.037178	0	0.125002	0.0154609	0.0568732	0	0	0	0.0134816	0.0293795	0.00681731	0.228536	0.00749551	0.263735	0	0	0	0.216041	0	0
TCGA.FG.A60J.01	0	0	0.092785	0	0.0211549	0.0206952	0.0912729	0	0	0	0	0.112168	0.216862	0	0.0184584	0.11383	0.00638125	0	0	0.306392	0	0
TCGA.FG.A60K.01	0	0	0.0926505	0	0.143411	0.415106	0	0	0	0	0.0829006	0	0.13172	0	0	0.0929068	0	0	0	0.0350047	0.00630012	0
TCGA.FG.A60L.01	0	0.0589271	0.0251721	0	0	0.163981	0	0	0.0643325	0	0.0511964	0	0.212309	0.0927519	0	0.204022	0	0.001028	0	0.12628	0	0
TCGA.FG.A6IZ.01	0	0.11948	0	0	0.102104	0.18446	0	0	0.0285819	0	0.0294604	0	0.140468	0	0.0158025	0.118309	0.259195	0	0.00213778	0	0	0
TCGA.FG.A6J1.01	0	0.0468082	0.0540936	0	0.252714	0.0734084	0	0	0.0220783	0	0.044245	0	0.132036	0.014043	0.0121912	0.163392	0	0	0	0.165709	0	0.0192809
TCGA.FG.A6J3.01	0	0	0.0343131	0.169943	0	0.0172042	0	0.00974298	0.0752772	0	0	0.082324	0.177356	0.0637173	0.0337749	0.254775	0	0	0.0250746	0.0506483	0.00584999	0
TCGA.FG.A70Y.01	0.0610713	0.0590358	0	0	0	0.152658	0	0	0	0	0.0745251	0	0.353484	0	0	0.223108	0	0	0	0.0761182	0	0
TCGA.FG.A70Z.01	0.0273157	0.00934016	0.0464856	0.00349944	0	0.273127	0	0	0	0	0.00504519	0.0215226	0.114185	0.128955	0	0.275461	0	0.0550105	0.0332835	0	0	0.00676919
TCGA.FG.A710.01	0.0135381	0.0335229	0	0	0	0.0522096	0.0361429	0	0	0	0	0.026717	0.251616	0.137797	0.0359826	0.275661	0	0.0546976	0.0245995	0.0575167	0	0
TCGA.FG.A711.01	0.0469152	0.0727515	0	0	0	0.268833	0	0	0	0	0.0674918	0	0.208994	0.0989015	0.000696753	0.190017	0	0	0	0.0453989	0	0
TCGA.FG.A713.01	0.048107	0	0.110473	0	0	0.268611	0	0.192569	0.00786929	0	0	0.0520438	0	0.167395	0	0.145208	0	0	0.00772328	0	0	0
TCGA.FG.A87N.01	0.0589759	0	0	0.0434682	0	0.30967	0.0687769	0.12472	0	0	0.00786758	0.0289528	0.0658599	0.058083	0	0.152689	0	0	0.0739566	0	0	0.00698049
TCGA.FG.A87Q.01	0.0403124	0.0229074	0	0.00821954	0	0.240268	0	0	0	0	0.00103373	0.0355182	0.0894764	0.0617428	0.0286812	0.313653	0	0.10771	0.0504762	0	0	0
TCGA.FN.7833.01	0	0.0116717	0.0188887	0	0.0706768	0	0.0549861	0	0	0	0	0.0131686	0.323412	0	0.0164014	0.245592	0	0.00745158	0	0.225152	0.0125998	0
TCGA.HT.7468.01	0.0103712	0	0.129519	0	0.138295	0.284907	0.00399793	0	0	0	0.0303432	0	0	0	0.0333839	0.294523	0.00627653	0	0.0683844	0	0	0
TCGA.HT.7469.01	0.154906	0	0.0261257	0	0	0.0861294	0	0.100733	0	0	0.0914638	0	0.202015	0.0192071	0	0.206396	0	0.0538958	0.0222493	0.0234349	0.0134452	0
TCGA.HT.7470.01	0.0277904	0.0495254	0	0	0	0.245323	0.12441	0	0	0	0.0102682	0	0.188013	0.0373149	0	0.275785	0	0	0.0415694	0	0	0
TCGA.HT.7473.01	0.0181064	0.105079	0.14186	0.0235919	0	0.0407911	0	0	0.0568115	0.0769494	0	0	0.0750646	0	0	0.405717	0	0.00988567	0.0145506	0.0315928	0	0
TCGA.HT.7474.01	0.073182	0	0.159878	0	0.146202	0.106978	0	0.0432661	0	0.0389276	0	0.0450469	0.0533535	0.128353	0	0.0918882	0	0.0648322	0.0480929	0	0	0
TCGA.HT.7475.01	0.012234	0	0	0.0101165	0	0.57678	0	0	0	0	0.0667898	0	0.0522946	0.139611	0	0.112557	0	0	0	0.0194697	0	0.0101481
TCGA.HT.7476.01	0	0.0672301	0.0238559	0.0477933	0	0.0997013	0	0.0366415	0.0115916	0	0	0.044358	0.13241	0.0853804	0.0417975	0.291003	0	0	0.118237	0	0	0
TCGA.HT.7477.01	0.0560284	0	0.0206368	0	0	0.204114	0	0.0565491	0	0	0.0620203	0.0359065	0.17062	0.0450679	0	0.127768	0	0.190008	0.00717457	0.0241068	0	0
TCGA.HT.7478.01	0.0143318	0	0.017426	0.0218747	0	0.100889	0	0.002278	0.012051	0	0.027368	0.0107577	0.200638	0.067082	0.0242228	0.391707	0	0	0	0.0873274	0.0220462	0
TCGA.HT.7479.01	0	0.0715948	0	0	0.0606999	0.0337648	0.0738949	0	0	0	0.0101557	0.00164403	0.266767	0	0	0.176344	0	0	0	0.305135	0	0
TCGA.HT.7480.01	0.0373331	0	0.118069	0	0.387067	0.29457	0	0	0	0	0	0.0262443	0.0239407	0.0284598	0	0.0437798	0	0	0.0405362	0	0	0
TCGA.HT.7481.01	0.0579297	0	0.0667366	0	0.15048	0.264572	0	0	0	0.0112662	0.0590506	0	0.0395807	0.193411	0.0306769	0.0979361	0	0	0.02836	0	0	0
TCGA.HT.7482.01	0	0.0647034	0	0	0	0.0887556	0	0.0119503	0	0	0	0.0116577	0.505612	0	0.0015967	0.165829	0	0	0	0.149896	0	0
TCGA.HT.7483.01	0	0	0.0552986	0	0	0.411367	0	0	0.0159624	0	0	0.0500667	0	0.0713784	0.0347805	0.222705	0	0	0	0.138442	0	0
TCGA.HT.7485.01	0.0167853	0.0471771	0	0	0	0.134137	0	0	0.0189516	0.00883327	0.0426201	0	0.228753	0.111606	0.0137972	0.268457	0	0	0.0789075	0.0299746	0	0
TCGA.HT.7601.01	0	0	0.0273848	0.0104761	0	0.0677054	0	0	0.0611724	0	0.00384634	0.00526944	0.2961	0	0.0236034	0.39187	0	0	0.0691759	0	0.0433964	0
TCGA.HT.7602.01	0	0.0817421	0	0	0.032222	0.166309	0	0	0.0335792	0	0.0971268	0	0.274798	0.00934353	0.0197828	0.187561	0	0	0.0227129	0.0748226	0	0
TCGA.HT.7603.01	0.0568905	0	0.0508991	0.0406977	0	0.291529	0	0	0	0.0293453	0	0	0.1237	0.184342	0	0.0548272	0	0.075474	0.0922952	0	0	0
TCGA.HT.7604.01	0	0	0.0481452	0	0.163899	0.1104	0.112629	0	0	0	0	0.011227	0.199876	0	0	0.130396	0	0.0348596	0	0.188569	0	0
TCGA.HT.7605.01	0	0	0.0511798	0	0.201711	0.0825405	0.0947077	0	0	0	0	0.0304367	0.0677718	0.106301	0.0167562	0.124849	0	0	0	0.223747	0	0
TCGA.HT.7606.01	0	0.0632236	0	0	0.0157385	0.320908	0.0437146	0	0	0	0.108485	0	0.171435	0	0	0.222195	0	0.0428957	0.00264082	0.00876407	0	0
TCGA.HT.7607.01	0	0.0165045	0.086329	0	0.201184	0.128941	0	0	0.0306701	0.135968	0.0239272	0	0.0891547	0.157932	0.00960869	0.0714523	0	0	0	0.0483287	0	0
TCGA.HT.7608.01	0.0399393	0	0.0388515	0	0.148313	0.193041	0	0	0	0.0228653	0.0359217	0	0.0499999	0.0273832	0	0.178894	0	0	0	0.264791	0	0
TCGA.HT.7609.01	0.0289856	0	0	0	0.0144925	0.114	0.121246	0.00159809	0	0	0	0.0631602	0.228005	0	0.00911471	0.117136	0.00300884	0	0	0.299253	0	0
TCGA.HT.7610.01	0	0.0816379	0.0084373	0	0	0.269951	0	0	0.0475579	0	0.0716635	0	0.137816	0	0	0	0	0	0	0.382936	0	0
TCGA.HT.7611.01	0	0.0260275	0	0	0.0415062	0.163921	0	0	0	0	0.0159903	0.00529408	0.259807	0.147764	0	0.229447	0	0.0145865	0.0391628	0.0564935	0	0
TCGA.HT.7620.01	0.0309553	0.0712117	0.018841	0	0.0630204	0.180995	0.0982449	0	0	0	0.0702476	0	0.296218	0.0239862	0	0.0936968	0	0	0.0525832	0	0	0
TCGA.HT.7677.01	0	0	0.0937609	0	0.198188	0.153394	0	0	0	0	0.0507518	0	0.0616149	0.0083594	0	0.0467944	0	0	0	0.387137	0	0
TCGA.HT.7680.01	0	0.134933	0.243165	0	0	0.142047	0	0.05271	0	0	0.0569941	0	0.0553035	0.0206325	0	0.0510648	0	0.0157987	0	0.224322	0	0.00302856
TCGA.HT.7681.01	0	0.010284	0.350106	0.0355333	0.0208883	0.191738	0	0	0	0	0.0018511	0.0218552	0.0804157	0.0542427	0	0.152424	0	0.0417705	0	0.0388915	0	0
TCGA.HT.7684.01	0.0300023	0	0.0422646	0	0.0796309	0.0229503	0.0175987	0	0.0269934	0	0.0338179	0	0.204674	0.157847	0.00107974	0.177869	0	0	0	0.1527	0.0525718	0
TCGA.HT.7686.01	0.0441317	0	0.00289403	0	0	0.118043	0	0.00510334	0.0392836	0	0.0157282	0	0.271486	0.0504992	0	0.310182	0	0.04246	0.0929107	0	0.00727789	0
TCGA.HT.7688.01	0.000847554	0	0.0551278	0.0162897	0	0.215304	0.116155	0	0	0	0	0.0547314	0	0.0727115	0	0.0969944	0	0	0	0.371839	0	0
TCGA.HT.7689.01	0.0127899	0	0.0405279	0	0	0.281346	0	0	0	0	0	0.0401017	0.191514	0.0877746	0	0.162765	0	0.0731335	0.110048	0	0	0
TCGA.HT.7692.01	0	0.0683246	0	0	0.0833483	0.157685	0.0612505	0	0	0	0.0254131	0.0156779	0.131369	0	0	0.379242	0	0	0	0.0776902	0	0
TCGA.HT.7693.01	0.0254606	0	0.0162396	0	0.140819	0.124545	0	0	0	0.0243322	0.0114716	0	0.19909	0	0	0.392444	0	0	0.00962101	0.044767	0.0112105	0
TCGA.HT.7694.01	0.0666096	0	0.102083	0	0.265458	0	0.0766352	0	0	0.032643	0	0.0533175	0.0213098	0.236005	0	0.106929	0	0	0	0.0390099	0	0
TCGA.HT.7695.01	0	0	0.111592	0	0.225339	0.240434	0	0	0.00432099	0.124683	0	0	0.0418392	0.11831	0	0.029761	0	0	0.00573186	0.097988	0	0
TCGA.HT.7854.01	0.0604409	0	0.0058752	0.0128914	0	0.119586	0.026295	0.0850541	0	0	0	0.0699647	0.142946	0.0569252	0.0185291	0.117338	0	0	0	0.284154	0	0
TCGA.HT.7855.01	0.0653315	0	0	0	0.00688781	0.283242	0	0	0	0	0.00975855	0.0106872	0.202629	0	0.00384687	0.364188	0	0	0.0534283	0	0	0
TCGA.HT.7856.01	0.0347373	0	0.113858	0	0.0949999	0.270649	0	0	0	0.00324097	0	0.0261177	0	0.279748	0	0.164258	0	0	0.0123915	0	0	0
TCGA.HT.7858.01	0	0.0645485	0.021358	0	0	0.0626098	0	0	0.00464888	0	0.00710439	0.00535257	0.0807694	0.00662729	0.020304	0.295796	0.091576	0	0	0.339305	0	0
TCGA.HT.7873.01	0.0366861	0	0.022455	0	0.199379	0.0802189	0	0	0.0747215	0.112364	0.0576124	0	0.207915	0.0528925	0	0.106482	0	0.00804295	0.0412308	0	0	0
TCGA.HT.7874.01	0.0641599	0	0.132896	0	0.259746	0.104011	0	0	0	0.0336195	0	0.0378283	0	0.163267	0	0.104959	0	0.0540124	0.0380508	0	0	0.00744991
TCGA.HT.7879.01	0.0112977	0	0.0128182	0	0.200797	0.10261	0.0310578	0	0.00954578	0.0330658	0.0428222	0	0.242814	0	0	0.229659	0	0	0	0.0835129	0	0
TCGA.HT.7880.01	0.059519	0	0	0	0.042242	0.358227	0	0	0	0	0.106893	0	0.0729162	0.170973	0	0.155858	0	0	0.033372	0	0	0
TCGA.HT.7881.01	0.0789399	0	0.114434	0	0.342634	0.0474696	0	0	0.0356078	0.056116	0.0554344	0	0	0.131599	0.0289522	0.0759218	0	0	0	0.0328912	0	0
TCGA.HT.7882.01	0.00481398	0	0.268245	0.0397128	0	0.0607294	0	0.0185253	0.0115389	0.00227894	0	0.025171	0	0.0910384	0	0.297172	0	0.0648278	0	0.0506988	0.00791483	0.057332
TCGA.HT.7884.01	0.0568514	0	0.0904128	0	0.3037	0.233137	0	0	0	0	0.0551076	0	0.0985291	0.089806	0.0131347	0.0122902	0	0	0.0470312	0	0	0
TCGA.HT.7902.01	0	0.0108676	0.0789893	0	0	0.249962	0	0.0168892	0.00839365	0	0.189654	0.0289152	0.0976584	0.105268	0	0.1036	0	0.0530887	0.0567143	0	0	0
TCGA.HT.8010.01	0.00372324	0	0.0743191	0	0.257806	0.156908	0	0	0.0220684	0.115381	0.0450135	0	0	0.065852	0.00573258	0.127348	0	0	0	0.125848	0	0
TCGA.HT.8011.01	0.0389792	0.000887118	0	0	0	0.227613	0	0.12191	0	0	0	0.0656714	0.0409923	0.0488081	0	0.355184	0	0.0535476	0.0464072	0	0	0
TCGA.HT.8012.01	0.0547568	0	0	0	0.12152	0.284106	0.00677096	0	0	0	0.0145126	0	0.0578348	0.0798678	0	0.20312	0	0	0	0.177511	0	0
TCGA.HT.8013.01	0	0.0543295	0	0	0	0.122976	0	0.0117999	0.0261938	0	0.0852517	0	0.22325	0.0676648	0.00802569	0.363655	0	0.000843111	0.00906765	0.0107371	0.0162054	0
TCGA.HT.8018.01	0.014745	0	0.0364806	0.0214549	0	0.0651559	0	0	0.0303975	0	0	0.0382735	0.267802	0.072508	0.00191603	0.247594	0	0.0359673	0	0.148756	0.0189492	0
TCGA.HT.8019.01	0	0.0342418	0.0464352	0	0	0.36292	0	0.0285268	0	0	0.0318189	0.019013	0	0.275904	0.0161775	0.106711	0	0	0.0782522	0	0	0
TCGA.HT.8104.01	0.0126676	0	0.0751785	0	0	0.36627	0	0	0	0	0.00397907	0.0333202	0.1274	0.146108	0.039426	0.109302	0	0.0639317	0.0109629	0.0114541	0	0
TCGA.HT.8105.01	0.0042815	0	0.0502341	0.0188863	0.0494843	0.0973901	0	0.0837359	0	0	0.00575248	0.0990943	0.0802957	0.240299	0.00977715	0.203397	0	0	0.057372	0	0	0
TCGA.HT.8108.01	0	0.010218	0.0132232	0	0	0.0724272	0	0	0.0472752	0	0	0.0132777	0.284765	0	0	0.443376	0	0.0393996	0.0760385	0	0	0
TCGA.HT.8109.01	0.0634066	0	0.0513766	0	0	0.124066	0	0.007497	0	0	0	0.0108915	0.20555	0.240317	0.00463221	0.219093	0	0	0.0262179	0.0469514	0	0
TCGA.HT.8110.01	0	0.0244036	0	0.00162314	0	0.169586	0	0.0188535	0	0	0.00976963	0.0134135	0.127324	0.099502	0.0124154	0.422001	0	0.0415717	0.0530328	0	0	0.00650386
TCGA.HT.8113.01	0.0729909	0	0.117278	0	0.170456	0.231006	0	0.0543986	0	0.00354986	0	0.0330827	0	0.29377	0.00533893	0	0	0	0	0.0181292	0	0
TCGA.HT.8114.01	0.00186092	0	0.0339105	0	0.0883964	0.104515	0	0	0	0.038859	0.0173783	0	0.256026	0	0.00257444	0.341437	0	0.0459831	0	0.0690591	0	0
TCGA.HT.8558.01	0	0.0270975	0.0481212	0.01134	0	0.0998185	0	0.0206174	0.0117817	0.0436607	0	0	0	0.46544	0.0272264	0.226791	0	0	0.0181053	0	0	0
TCGA.HT.8563.01	0.0453041	0	0.087359	0.0376457	0	0.148379	0	0	0.0481859	0	0.0209551	0	0.1208	0	0.0322072	0.392749	0	0.00286827	0.056785	0	0	0.00676214
TCGA.HT.8564.01	0.0320481	0.0141157	0	0.0221329	0	0.24125	0	0.0517592	0	0	0.0290303	0.0446439	0.163843	0.100299	0.0203628	0.162729	0	0.0740317	0.0437549	0	0	0
TCGA.HT.A4DV.01	0.0380874	0	0.118798	0	0	0.201401	0	0.0283445	0	0	0.0388469	0.0229766	0.221423	0.136764	0	0.0554234	0	0.0478536	0.0900815	0	0	0
TCGA.HT.A5R7.01	0.019204	0	0.0557592	0	0	0.244601	0	0.0356191	0	0	0	0	0.295412	0.13724	0	0.0851503	0	0.0188151	0	0.1082	0	0
TCGA.HT.A5RA.01	0.0173035	0	0.0519803	0	0	0.256513	0	0.0102771	0.00388807	0	0	0.0208505	0.183541	0.11281	0	0.156188	0	0.156155	0.0304932	0	0	0
TCGA.HT.A5RC.01	0.0178807	0.0505556	0	0	0	0.324485	0	0.0395682	0	0	0.133186	0	0.0934746	0.0766861	0	0.181293	0	0.0200199	0	0.0628506	0	0
TCGA.HT.A614.01	0.0967167	0	0	0	0	0.178192	0.0121231	0	0.0143359	0	0.0524243	0.00167338	0.240053	0.103689	0.00114851	0.245572	0	0	0.0411353	0.0129366	0	0
TCGA.HT.A615.01	0	0.083258	0	0	0	0.107297	0	0	0	0	0.00985939	0	0.161949	0.0960664	0.00179656	0.458108	0	0.0368482	0.0396038	0.00521496	0	0
TCGA.HT.A616.01	0.0154966	0	0.0857883	0	0.118214	0.218284	0	0	0	0	0.00804276	0	0.26476	0.0623915	0	0.0218725	0	0	0	0.205151	0	0
TCGA.HT.A617.01	0	0.118899	0.133042	0.0271236	0	0.235853	0	0	0	0	0.00807794	0	0.010096	0.1124	0	0.341378	0	0	0.00314762	0.00998355	0	0
TCGA.HT.A618.01	0.0245149	0.0364748	0	0	0	0.205933	0	0.0179579	0.00494264	0	0.0536044	0	0.182584	0.0719082	0.0078401	0.320708	0	0.0194825	0	0.0540507	0	0
TCGA.HT.A619.01	0.0739577	0	0.301373	0	0.0549376	0.255971	0.0336657	0	0	0	0.00852827	0.0308049	0	0	0	0	0.240762	0	0	0	0	0
TCGA.HT.A61A.01	0.0974926	0	0.124679	0	0.00484378	0.118713	0	0.106786	0	0	0	0.103865	0	0.212351	0.0215483	0.144925	0	0	0.0647969	0	0	0
TCGA.HT.A61B.01	0.00856279	0.0348271	0	0.000819772	0	0.117525	0	0	0.0298996	0	0.0452482	0	0.254013	0	0.00641733	0.360968	0	0.052041	0.0512348	0	0.0384442	0
TCGA.HT.A61C.01	0.0131067	0.00268752	0	0.0434541	0	0.0863644	0	0.0930817	0	0	0.0227119	0.0366443	0.171807	0.149854	0	0.163073	0	0.202388	0.0108265	0.00400143	0	0
TCGA.HT.A74H.01	0	0.0811491	0.0635505	0.0427895	0	0.13909	0	0	0.040349	0	0.0269366	0	0.111348	0.250769	0.0111025	0.203414	0	0	0.0220658	0.00743562	0	0
TCGA.HT.A74J.01	0.0329613	0.108967	0	0	0.130698	0.0739091	0	0	0	0	0.09937	0	0.238529	0.0888393	0	0.0638516	0	0	0	0.162874	0	0
TCGA.HT.A74K.01	0	0.0794376	0.202839	0	0.0546019	0.0410626	0	0.0151036	0.00360025	0.0124765	0.00717791	0	0.0444206	0.190672	0	0.296144	0	0.0476073	0.00485662	0	0	0
TCGA.HT.A74L.01	0.0741767	0	0.0295298	0	0.160496	0.18627	0.0369285	0	0	0.0034423	0.0113314	0	0.175918	0	0	0.295751	0	0	0.00136625	0.02479	0	0
TCGA.HW.7486.01	0.0567754	0	0.0112827	0	0.0737806	0.1981	0	0	0	0	0.0441245	0	0.302892	0.0427342	0.00626833	0.123325	0	0.0425046	0.0982122	0	0	0
TCGA.HW.7487.01	0.125295	0	0.0500984	0	0	0.363799	0	0	0	0	0.0245023	0.0162197	0.0306362	0.105478	0	0.20483	0	0	0	0.0791419	0	0
TCGA.HW.7489.01	0.0533097	0	0.0692061	0	0.0794872	0.175964	0.0744817	0	0	0.04435	0	0	0.0350085	0.101293	0.00101015	0.106778	0	0	0	0.259112	0	0
TCGA.HW.7490.01	0.0690695	0	0.0428858	0.010541	0.00128387	0.0486082	0.115334	0	0	0	0	0.0835622	0.0888276	0.089313	0.048434	0.201519	0	0	0	0.200621	0	0
TCGA.HW.7491.01	0.00420502	0	0.0668481	0	0.187209	0.242849	0.120443	0	0	0	0.0479093	0	0	0	0	0.313993	0	0	0	0	0	0.0165438
TCGA.HW.7493.01	0	0.159684	0.280776	0	0	0	0.0253467	0.0437254	0	0.0143189	0	0	0.0857303	0.0347664	0.011705	0.0838405	0	0	0	0.258836	0	0.001272
TCGA.HW.7495.01	0.0597657	0	0.184883	0	0	0.366024	0	0	0.00179964	0	0.0445278	0	0.122533	0.0314695	0	0.0363491	0	0.126263	0.0263844	0	0	0
TCGA.HW.8319.01	0	0.148049	0	0	0.0113426	0.243275	0	0.0281645	0	0	0.109775	0	0.119416	0	0	0.0922932	0	0	0	0.247684	0	0
TCGA.HW.8320.01	0	0.0616673	0.0196131	0	0.0097386	0.0724499	0	0.0170058	0	0	0	0.0260499	0.161083	0	0.00808928	0.0780491	0.0281176	0	0	0.518136	0	0
TCGA.HW.8321.01	0.074342	0	0.0474041	0.00516655	0.00601628	0.00425102	0.191104	0	0	0	0	0.0707401	0.0283304	0.0345699	0.0154229	0.0774199	0	0	0	0.445233	0	0
TCGA.HW.8322.01	0	0.0658857	0.146499	0	0.197015	0.103763	0	0	0	0.0239881	0.037292	0	0.0149539	0.0436513	0.0190991	0.274541	0.0427816	0	0	0.0305306	0	0
TCGA.HW.A5KJ.01	0.0297287	0	0.349157	0.0524821	0	0.281079	0	0	0.0443759	0.135035	0	0	0	0.0352121	0	0.0398425	0	0	0	0.0330878	0	0
TCGA.HW.A5KK.01	0.0644747	0	0	0.0144344	0	0.133555	0.0605142	0.06489	0	0	0	0.0737692	0.12372	0.123581	0.00944841	0.134172	0	0	0	0.178992	0.0184498	0
TCGA.HW.A5KL.01	0	0.0924062	0.0488507	0	0	0.180016	0	0	0.0010295	0	0.0772304	0	0.259887	0	0.00165004	0.202985	0	0	0.0884639	0.0474814	0	0
TCGA.HW.A5KM.01	0.0261208	0	0.00401383	0	0	0.115944	0	0.00905302	0.0199221	0	0.0272596	0.00560007	0.293561	0.038734	0.0167835	0.324546	0	0.0350758	0.0833868	0	0	0
TCGA.IK.7675.01	0	0	0.0584924	0	0	0.268838	0	0.116314	0	0	0	0.061471	0.113166	0	0	0.289435	0	0	0	0.0922834	0	0
TCGA.IK.8125.01	0.0292727	0	0.10281	0	0.182657	0.230683	0	0	0	0	0.0285909	0	0.024315	0.0268306	0.000698345	0.212925	0	0	0	0.109141	0	0.0520767
TCGA.KT.A74X.01	0.0233658	0	0	0	0.36093	0.0483793	0.114449	0	0	0	0.0267063	0	0	0.178942	0.00342359	0.227023	0.00735239	0	0	0.0094284	0	0
TCGA.KT.A7W1.01	0	0	0.0639365	0.000838434	0	0.285228	0	0.104401	0	0	0	0.0600253	0.0490467	0.168485	0.00304738	0.100565	0	0.132987	0.0314406	0	0	0
TCGA.P5.A5EW.01	0	0.0357087	0.00110209	0	0.0670835	0	0.0942161	0	0	0	0	0.0222033	0.209531	0	0	0.15232	0	0	0	0.417836	0	0
TCGA.P5.A5EX.01	0.017735	0	0.299081	0.0328179	0	0.0945994	0	0	0.0500943	0.04929	0	2.01e-05	0.0772347	0.0864476	0.00627225	0.220465	0	0.036805	0.0202663	0.00887112	0	0
TCGA.P5.A5EY.01	0.0468763	0	0.0181715	0	0	0.342979	0	0.00632408	0.00105278	0	0	0.0431663	0.0225453	0.238981	0	0.153288	0	0.0555067	0.0711095	0	0	0
TCGA.P5.A5EZ.01	0	0.0482737	0	0.0738625	0	0.264235	0	0	0	0	0.00515179	0	0.149264	0	0.0347342	0.361634	0	0	0.0391357	0.023709	0	0
TCGA.P5.A5F0.01	0	0	0.0582977	0	0.605871	0	0.00923842	0	0	0.0271775	0	0.0315406	0.0664863	0.201389	0	0	0	0	0	0	0	0
TCGA.P5.A5F1.01	0	0.0823527	0.0487969	0	0.201296	0.106897	0	0	0	0.015584	0.0566176	0	0.195902	0	0	0.198747	0	0.0696217	0.0120489	0.0121358	0	0
TCGA.P5.A5F2.01	0	0	0.100002	0.00442722	0.174179	0.0262202	0	0.0919336	0	0	0	0.0761197	0.146596	0.0210326	0	0.0888862	0	0.0109286	0	0.259675	0	0
TCGA.P5.A5F4.01	0	0.0758186	0.0469055	0	0.274026	0	0	0	0	0.105698	0	0	0.161941	0.129811	0	0.0109861	0	0	0	0.194814	0	0
TCGA.P5.A5F6.01	0	0.0985949	0.177997	0.0379471	0	0.0146364	0.12126	0.013518	0.0385432	0.0360179	0	0	0	0.148719	0	0.249191	0	0	0.0635759	0	0	0
TCGA.P5.A72W.01	0	0.169924	0	0	0	0.189573	0	0	0.00595746	0	0.00888642	0.0112155	0.322644	0	0.0368738	0.166693	0	0	0.0570329	0.0312003	0	0
TCGA.P5.A72X.01	0	0	0.0686123	0	0.291999	0.0697998	0.0159105	0	0	0.00656574	0	0.00999813	0.109265	0.0731144	0.0151057	0.0879466	0	0	0	0.251683	0	0
TCGA.P5.A72Z.01	0.0330193	0	0.00125367	0	0	0.462265	0	0.0474227	0	0	0.057065	0.043121	0	0	0	0.185039	0.0283929	0	0	0.114974	0	0.0274465
TCGA.P5.A730.01	0.0293817	0	0.276864	0	0.0860294	0.242821	0.01507	0	0	0	0.0356906	0	0	0	0.0418138	0.252709	0.0101347	0	0	0.00948599	0	0
TCGA.P5.A731.01	0	0	0.0587848	0	0.171621	0.0987718	0	0	0.00724744	0.0857925	0	0	0.104089	0.279189	0	0.155624	0	0.00405535	0.0327932	0.00203163	0	0
TCGA.P5.A733.01	0.0365277	0.0485965	0	0	0.056752	0.0954597	0.247094	0	0	0	0	0.0416486	0.0715099	0	0.00641078	0.110062	0.0712455	0	0	0.214693	0	0
TCGA.P5.A735.01	0	0.118351	0	0	0	0.241815	0	0	0	0	0.148517	0	0.285345	0	0	0.110089	0	0	0.090117	0.00576708	0	0
TCGA.P5.A736.01	0	0.0966316	0	0	0.0321885	0.0587376	0	0	0	0	0.0382739	0	0.246935	0.203435	0.032225	0.215335	0	0	0.0429221	0.0333158	0	0
TCGA.P5.A737.01	0.0131189	0	0.000505447	0	0.284183	0.0930033	0.175255	0	0	0	0.0289228	0	0.222644	0	0.00864905	0.0688298	0.0359388	0	0.00780001	0.0611506	0	0
TCGA.P5.A77W.01	0	0	0.0643688	0	0	0.456156	0	0.00502852	0	0	0	0.0461963	0.177976	0	0	0	0.225411	0	0	0.0248629	0	0
TCGA.P5.A77X.01	0	0	0.188098	0	0.251324	0.1522	0.0200735	0	0	0	0.0143336	0	0.179929	0.181088	0.000576303	0	0	0	0	0.0123773	0	0
TCGA.P5.A780.01	0	0.094607	0	0	0	0.0735734	0.0243692	0.011002	0	0	0.0465541	0	0.138762	0	0	0.0693602	0	0	0	0.541773	0	0
TCGA.P5.A781.01	0.0665041	0	0.0134401	0	0.155067	0.247142	0	0	0	0	0.0874228	0	0.127995	0.174665	0.00925876	0.0699384	0	0	0.043749	0.00481784	0	0
TCGA.QH.A65R.01	0.0277247	0	0.0571829	0.0129383	0	0	0.379275	0	0	0	0	0.119227	0	0.0397731	0	0.0712597	0.0991288	0	0	0.183553	0.00993739	0
TCGA.QH.A65S.01	0.0252069	0.000125595	0.0182281	0	0	0.225076	0	0	0	0	0.0328729	0	0.297867	0.136607	0	0.191985	0	0	0.0617327	0.0102985	0	0
TCGA.QH.A65V.01	0.00818478	0	0.152397	0	0.15151	0.195021	0	0	0	0	0.0191816	0.000955503	0.162043	0.107393	0	0.0968361	0	0.0382606	0.0132888	0.0549283	0	0
TCGA.QH.A65X.01	0	0	0.296322	0	0.202809	0	0	0	0.0313374	0.0141665	0.0605821	0	0	0	0.0403318	0.228278	0.101775	0	0	0.0243985	0	0
TCGA.QH.A65Z.01	0	0.0425593	0.204471	0	0.178806	0.12688	0.0110623	0	0	0	0.0351641	0	0.0879517	0.0385571	0	0	0	0	0	0.274548	0	0
TCGA.QH.A6CS.01	0	0.118473	0	0	0	0.271056	0	0.00750061	0.0144668	0	0	0.0513674	0.00563362	0.178665	0.0480692	0.200533	0	0	0.0674626	0.0217152	0.0150576	0
TCGA.QH.A6CU.01	0	0	0.0133841	0	0.17178	0	0.0933833	0	0	0.00739729	0	0.0173864	0.146666	0.136592	0.0193571	0.170293	0	0	0	0.223761	0	0
TCGA.QH.A6CV.01	0	0	0.0130587	0	0.00971111	0.161905	0	0.00180714	0	0	0	0.0404568	0.0622043	0.187339	0	0.399328	0	0.0373638	0.0799245	0	0	0.00690173
TCGA.QH.A6CW.01	0.0322272	0	0.0175231	0.0018832	0	0	0.117038	0.0555854	0	0	0	0.0783329	0.0812165	0	0.0289342	0.0853991	0	0	0	0.499055	0.00280472	0
TCGA.QH.A6CX.01	0.0618873	0	0	0.0117283	0	0.137151	0	0.0318099	0.0198218	0	0	0.055294	0.0726592	0.323762	0	0.210676	0	0.0236289	0.0515824	0	0	0
TCGA.QH.A6CY.01	0	0	0.109036	0	0.044592	0.418451	0	0	0	0	0	0.00830471	0.0872675	0.105684	0	0.0199175	0	0.0282696	0	0.178478	0	0
TCGA.QH.A6CZ.01	0.0584201	0	0.025117	0	0	0.333788	0.0125357	0	0	0	0.0256052	0.0366834	0.0914305	0	0	0.0381543	0.00321588	0	0	0.37505	0	0
TCGA.QH.A6X3.01	0.0169597	0	0.0734125	0	0.0661383	0	0.172615	0	0	0	0	0.0770124	0.153972	0	0.00838091	0.108229	0.0795183	0	0	0.242339	0.00142247	0
TCGA.QH.A6X4.01	0.0583062	0.092205	0	0	0	0.376884	0	0	0	0	0.0703806	0	0.130145	0.0749102	0	0.112724	0	0	0	0.0844441	0	0
TCGA.QH.A6X5.01	0.0562557	0	0.100858	0	0.27635	0.170823	0.0148525	0	0	0	0.0212559	0.000580355	0.125264	0.0977729	0	0.100087	0	0.00488544	0.0289984	0.00201804	0	0
TCGA.QH.A6X8.01	0.0610516	0.0390038	0	0	0	0.379591	0	0.00328282	0	0	0.0217224	0.0245181	0.144226	0.172951	0	0.0624502	0	0	0	0.0912028	0	0
TCGA.QH.A6X9.01	0.0192822	0	0.0466501	0	0	0.272773	0.139328	0	0	0	0.0290294	0.0181462	0.206278	0	0	0.0778068	0	0	0	0.190706	0	0
TCGA.QH.A6XA.01	0	0.104672	0	0	0	0.130731	0	0	0	0	0.0284459	0	0.189242	0	0	0.14573	0	0	0	0.40118	0	0
TCGA.QH.A6XC.01	0	0.0676999	0	0.00287779	0	0.266287	0	0.0855956	0	0	0.00788435	0.0468551	0.190349	0.110466	0.035386	0.0841452	0	0.0786584	0.020955	0.00284091	0	0
TCGA.QH.A86X.01	0.0275485	0	0.0416376	0.00697694	0.24036	0	0.263836	0	0	0	0	0.026322	0	0	0.00420509	0.267	0.025802	0	0	0.0963123	0	0
TCGA.QH.A870.01	0.0691079	0	0.0664035	0	0.198911	0.312161	0	0	0.0110127	0.0308013	0.0175212	0	0.0309314	0.0925297	0	0.0870537	0	0.0100943	0.0446594	0.0288128	0	0
TCGA.R8.A6MK.01	0.0424173	0	0.0569613	0	0.215878	0.225271	0	0	0	0	0.0142551	0	0.182691	0.10539	0	0.096069	0	0	0.0610661	0	0	0
TCGA.R8.A6ML.01	0	0	0.206531	0	0.207178	0.162011	0	0	0	0	0.0461285	0	0	0.241697	0.0242142	0.0536021	0	0	0	0.0586382	0	0
TCGA.R8.A6MO.01	0.0478232	0	0.0132179	0	0	0.357878	0	0	0	0	0.153209	0	0	0.063486	0	0.250882	0	0.0346913	0	0.0547538	0	0.0240589
TCGA.R8.A73M.01	0.0609189	0	0.00738445	0	0.257641	0.0328357	0.180198	0	0	0	0	0.0277705	0.0533629	0	0.0025909	0.0786689	0.243562	0	0	0.0550667	0	0
TCGA.RY.A83X.01	0.104768	0	0.0969223	0	0.125496	0.326964	0	0	0	0	0.0180409	0	0.0932704	0.071215	0	0.106679	0	0.0389728	0.0176717	0	0	0
TCGA.RY.A83Y.01	0.00983303	0	0.0226015	0.0029072	0.212132	0.043032	0	0	0	0	0.065314	0.00977316	0.0571766	0.158803	0.000570871	0.397408	0	0	0	0.0204489	0	0
TCGA.RY.A83Z.01	0	0.151189	0	0	0	0.14931	0	0	0.0189327	0	0.00285091	0.0298968	0.265548	0.0382887	0	0.264852	0	0	0.0791316	0	0	0
TCGA.RY.A840.01	0	0	0.025127	0	0.314322	0.113053	0	0	0	0	0.0868697	0	0.172386	0	0.00522826	0.207006	0.0446208	0	0	0.0313866	0	0
TCGA.RY.A843.01	0	0	0.0269807	0.0101181	0	0.20688	0	0.0511344	0.0320695	0	0.0506516	0	0.266727	0	0.00169637	0.242689	0.0558267	0	0.0107784	0.0242181	0.02023	0
TCGA.RY.A845.01	0	0	0.0295597	0	0.137138	0.207986	0	0	0	0	0.0049088	0	0.35212	0	0	0.129491	0	0	0	0.138797	0	0
TCGA.RY.A847.01	0	0.108443	0	0	0	0.261289	0	0	0.0467762	0.051715	0.0305641	0	0.253357	0	0	0.0903959	0.0733702	0.0149182	0	0.0691716	0	0
TCGA.S9.A6TS.01	0.0503559	0	0	0	0.102147	0.144593	0	0	0	0	0.0231745	0	0.14381	0.0093835	0	0.387141	0	0.0200133	0.119382	0	0	0
TCGA.S9.A6TU.01	0.00023441	0	0	0	0	0.0929385	0	0.0185358	0	0	0	0.0468143	0.255682	0	0.0045034	0.242963	0	0	0	0.338329	0	0
TCGA.S9.A6TV.01	0	0.00175844	0.190337	0	0	0.159595	0	0	0.0131768	0	0.0540071	0.0208528	0.171424	0.087566	0	0.190195	0	0.0924646	0.0186241	0	0	0
TCGA.S9.A6TW.01	0.196738	0	0.180282	0	0.0595515	0.16034	0.0270808	0	0	0	0.0292062	0.0204713	0.00673071	0.00916233	0	0.300912	0	0.00600749	0	0.003518	0	0
TCGA.S9.A6TX.01	0.119088	0	0.00623217	0	0.0941531	0.306441	0	0	0	0	0.0763169	0	0.065039	0.115978	0	0.196349	0	0	0.0204027	0	0	0
TCGA.S9.A6TY.01	0	0	0.0664847	0	0.117501	0.20145	0	0	0.0463754	0.0603264	0	0.0190821	0.0727191	0.19078	0	0.149236	0	0	0	0.0760454	0	0
TCGA.S9.A6TZ.01	0.000592143	0	0.0291316	0	0.065022	0.15702	0.0303852	0	0	0	0	0.0298089	0.182314	0	0.0622513	0.189381	0	0	0	0.254093	0	0
TCGA.S9.A6U0.01	0.0560096	0	0.0835643	0.0214079	0	0.279248	0	0	0.00935157	0	0.0818541	0	0.0960237	0.0429121	0.0343187	0.267393	0	0.0100189	0.017898	0	0	0
TCGA.S9.A6U1.01	0	0.0260383	0	0	0.0346883	0.0830698	0.165204	0	0	0	0	0.0584594	0.174519	0	0.00337689	0.171568	0	0	0	0.283077	0	0
TCGA.S9.A6U2.01	0	0.0188806	0.00917703	0	0.0263286	0.259373	0.115132	0	0	0	0.000525289	0.0334183	0.164757	0.0318189	0.00568914	0.062032	0	0	0	0.272868	0	0
TCGA.S9.A6U5.01	0	0.0457782	0.205173	0	0.0607225	0.115947	0	0	0.0474627	0.0447346	0.037321	0	0	0.186738	0.00227707	0.215514	0	0.0143155	0	0.0240162	0	0
TCGA.S9.A6U6.01	0.000790716	0	0.0610867	0	0.024659	0.19815	0.0814987	0	0	0	0.0127438	0.0130424	0.0830732	0.0507086	0	0.0515183	0	0	0	0.411423	0	0.0113049
TCGA.S9.A6U8.01	0.0505523	0.0150752	0	0.00141372	0	0.128548	0.0405882	0	0	0	0.0288593	0	0.164756	0.0812545	0.00508581	0.351779	0	0	0.0600245	0.0714579	0.00060589	0
TCGA.S9.A6U9.01	0.0756955	0	0.00956971	0	0	0.0648679	0	0.0408575	0.0496725	0	0	0.0329554	0.216134	0	0.00200893	0.104898	0.0492058	0	0	0.354135	0	0
TCGA.S9.A6UA.01	0.00593956	0.0225482	0.192541	0.0846385	0	0.0720791	0	0.0303071	0	0	0.0229748	0.0151839	0.18876	0.0389224	0	0.279977	0	0.00378233	0	0.0423468	0	0
TCGA.S9.A6UB.01	0	0	0	0	0.0103505	0.453336	0	0.0801465	0	0	0	0.0872048	0	0.123459	0	0.152554	0	0.0355336	0.0574153	0	0	0
TCGA.S9.A6WD.01	0.0756921	0	0.00937595	0	0.165329	0.18668	0.175433	0	0	0.0162242	0	0	0.05791	0.119089	0	0.158127	0	0	0.0361386	0	0	0
TCGA.S9.A6WE.01	0	0	0.00620247	0	0.226142	0.221977	0.0909943	0	0	0	0.0950607	0	0.13316	0.0211788	0	0.182456	0	0	0.0228285	0	0	0
TCGA.S9.A6WG.01	0	0.0624256	0	0	0	0.130426	0	0	0.0266819	0	0.0104448	0.0502909	0.0921119	0.056652	0.0496622	0.125127	0	0.0776495	0	0.26223	0	0.0562977
TCGA.S9.A6WH.01	0.0607104	0	0	0	0.254085	0.0807667	0.0602691	0	0	0	0	0.07055	0.123666	0.109734	0	0.20897	0	0	0.0280411	0.00320682	0	0
TCGA.S9.A6WI.01	0	0	0.0763799	0	0.0432253	0	0.164172	0.00124723	0	0	0	0.119624	0	0.175022	0	0.100688	0	0	0	0.306072	0.0135688	0
TCGA.S9.A6WL.01	0	0	0.139129	0	0.384914	0.197083	0	0	0	0	0	0.0107223	0.0434934	0.0365512	0	0.165417	0	0	0.0226899	0	0	0
TCGA.S9.A6WM.01	0.0454419	0	0.0228367	0	0	0.287814	0	0.0500784	0	0	0	0.0750599	0	0.214922	0	0.196096	0	0.0414572	0.0598832	0	0	0.00641041
TCGA.S9.A6WN.01	0.000321384	0.0209263	0.352542	0.0115241	0	0.231099	0	0	0	0	0.0283558	0	0.0418692	0.0391017	0	0.224162	0	0.00831552	0.00247186	0	0	0.0393117
TCGA.S9.A6WO.01	0	0.0531947	0	0	0	0.0617237	0.0960089	0	0.0172538	0	0	0.0526368	0.332691	0	0.0181414	0.238096	0	0	0	0.130253	0	0
TCGA.S9.A6WP.01	0	0.0217643	0	0	0.12555	0.09228	0	0	0	0	0.0527425	0	0.0707519	0.119883	0	0.435734	0	0.00786274	0	0.0734316	0	0
TCGA.S9.A6WQ.01	0.00693725	0.011433	0	0	0	0.258255	0	0	0	0	0.0265435	0.0112288	0.199475	0.143537	0	0.261252	0	0.00166767	0.0796702	0	0	0
TCGA.S9.A7IQ.01	0	0.0452252	0.138292	0	0.129286	0.332604	0	0	0	0.0201499	0	0	0.0735892	0.100827	0	0	0	0.112368	0.0476584	0	0	0
TCGA.S9.A7IS.01	0.0720046	0.0368636	0	0	0	0.281748	0	0.22577	0	0	0.0078834	0.0292227	0	0	0	0.171741	0	0.11449	0	0.0243246	0	0.0359528
TCGA.S9.A7IX.01	0	0.0820219	0	0	0	0.28398	0	0.0154175	0	0	0.10094	0	0.129026	0.0482945	0	0.222505	0	0.0435464	0	0.0742675	0	0
TCGA.S9.A7IY.01	0.00358245	0.135018	0.123787	0	0.0761265	0.126049	0	0	0	0	0.0553762	0	0.20239	0.0674373	0	0.118704	0	0.0170522	0.052025	0.0224525	0	0
TCGA.S9.A7IZ.01	0	0.0896221	0.028163	0	0	0.21101	0	0.122521	0.0667156	0	0	0.0499697	0.122203	0	0	0.278406	0	0.00132196	0.0243012	0.00576542	0	0
TCGA.S9.A7J0.01	0.0410154	0.0332039	0	0	0	0.256875	0	0.0962824	0	0	0.0288125	0	0.195836	0.0440251	0	0.218866	0	0.0450272	0	0.0400569	0	0
TCGA.S9.A7J1.01	0.0203781	0	0.176414	0	0.166146	0.0659217	0	0	0	0	0.0146409	0	0.182356	0.160985	0	0.151005	0	0.0247248	0.0374297	0	0	0
TCGA.S9.A7J2.01	0.0777687	0	0.0425855	0	0.107391	0.159436	0.233016	0	0	0	0	0.0957294	0.0264274	0	0.00858166	0.0249574	0.0532016	0	0	0.170906	0	0
TCGA.S9.A7J3.01	0.153897	0	0	0	0.106821	0.204057	0.19357	0	0	0	0.0273734	0	0.0406252	0.102076	0	0.139176	0	0	0	0.0324052	0	0
TCGA.S9.A7QW.01	0	0.0751035	0.0126894	0	0.166376	0.0161143	0.0570743	0	0	0	0	0.00714152	0.1722	0.0253768	0	0.0402438	0	0	0	0.42768	0	0
TCGA.S9.A7QX.01	0.0273873	0.0191287	0	0	0	0.196688	0	0.00129186	0.0146484	0	0.00874273	0.0115557	0.232528	0.00770928	0	0.438216	0	0.00785851	0.0314611	0.00278429	0	0
TCGA.S9.A7QY.01	0	0.0288041	0.0704757	0	0.334865	0.103736	0	0	0	0.0453704	0	0.023183	0.0767725	0.14135	0	0.169527	0	0.00591769	0	0	0	0
TCGA.S9.A7QZ.01	0.106779	0	0.0882752	0	0.320372	0.122072	0.0582407	0	0	0	0.0870941	0	0.00245919	0.0711007	0.0353724	0.0931295	0	0	0	0.015105	0	0
TCGA.S9.A7R1.01	0.093281	0	0.0479818	0.0155477	0.0148789	0.00213287	0.280496	0.0238644	0	0	0	0.114978	0.0225579	0.0490624	0.0124058	0.0626971	0	0	0	0.260117	0	0
TCGA.S9.A7R2.01	0	0.0046725	0.00862292	0.0417348	0	0.153923	0	0	0	0	0	0.00383215	0.130228	0.207075	0	0.400212	0	0.0305056	0.0110835	0.00811085	0	0
TCGA.S9.A7R3.01	0	0.0385235	0.0120376	0	0.118169	0.00857869	0.0113877	0	0	0.00447744	0	0	0.120257	0	0	0.426967	0	0	0	0.259602	0	0
TCGA.S9.A7R4.01	0	0.0109374	0	0	0	0.0671098	0.119578	0	0	0	0	0.0384286	0.109283	0	0	0.242197	0	0	0	0.412467	0	0
TCGA.S9.A7R7.01	0.0450199	0	0.129824	0.00806522	0	0.102009	0	0	0.0481077	0	0.00401023	0.0102854	0.217268	0.0394983	0.00478199	0.337105	0	0.00237684	0.051648	0	0	0
TCGA.S9.A7R8.01	0	0.048397	0	0	0	0.306438	0	0	0	0	0.0574266	0	0.174472	0.00532094	0	0.365809	0	0.0137041	0.0284324	0	0	0
TCGA.S9.A89V.01	0.00531987	0.0724484	0	0	0	0.266828	0	0	0	0	0.059048	0	0.238306	0.0647833	0	0.133617	0	0.0232843	0	0.136365	0	0
TCGA.S9.A89Z.01	0.00246915	0.00123387	0.0445131	0.00558874	0	0.0870401	0.042239	0.0148768	0	0	0.00794811	0.051265	0.244649	0.0215082	0	0.39034	0	0.00806138	0	0.0701362	0.00813103	0
TCGA.TM.A7C3.01	0	0	0.181266	0.0227966	0.0908	0.276881	0	0	0	0	0	0.0402591	0.0040692	0.0713038	0.0156761	0.296948	0	0	0	0	0	0
TCGA.TM.A7C4.01	0	0	0.0777358	0.0527183	0	0.327819	0	0	0.0394524	0	0	0.00653841	0.206661	0.159136	0	0.0645677	0	0	0.0653717	0	0	0
TCGA.TM.A7C5.01	0.0150534	0	0.0424	0	0.111023	0	0.151556	0	0	0	0.00638486	0.0441201	0	0	0.0120053	0.055595	0.177111	0	0	0.384752	0	0
TCGA.TM.A7CA.01	0	0.112952	0	0	0	0.187144	0	0	0.0928719	0	0.00888894	0	0.217012	0.0414591	0	0.18909	0	0	0	0.150582	0	0
TCGA.TM.A7CF.01	0	0	0.0534948	0.0125399	0	0.436776	0	0	0.0281919	0	0	0.0502954	0.15295	0.147058	0	0.085719	0	0	0.0153809	0.0175936	0	0
TCGA.TM.A7CF.02	0	0.0673649	0	0	0	0.394933	0	0	0	0	0.0751353	0.0195532	0.10202	0.154183	0	0.119498	0	0.0350917	0.0322202	0	0	0
TCGA.TM.A84B.01	0	0	0.0962694	0	0.15309	0.208603	0	0	0	0	0	0.0423024	0	0.220719	0.0072929	0.119879	0	0.125567	0.00998137	0	0	0.0162957
TCGA.TM.A84C.01	0.051746	0	0	0	0	0.172128	0	0.128685	0	0	0.00613592	0.031344	0.230914	0.151257	0	0.120097	0	0.00944337	0	0.0717502	0.0264996	0
TCGA.TM.A84F.01	0.00319022	0.0643547	0	0.030134	0	0.109677	0.0199724	0	0.0160585	0	0	0.0175832	0.14837	0.132472	0.0546613	0.171119	0	0	0	0.214276	0.0181318	0
TCGA.TM.A84G.01	0.0445306	0	0.0901818	0	0.553412	0	0.0608057	0	0	0	0.0124901	0	0.0957059	0	0	0.104836	0.0348258	0	0	0.00321237	0	0
TCGA.TM.A84H.01	0.0547704	0	0	0.000545355	0	0.477139	0	0	0	0	0.06382	0	0.219578	0	0	0.10784	0.0391572	0.0053608	0.0309589	0.000829619	0	0
TCGA.TM.A84I.01	0.0199284	0	0	0.025615	0	0.280684	0.012433	0.107416	0	0	0	0.0639268	0.0962755	0.0334733	0	0.281586	0	0.0207993	0.0578623	0	0	0
TCGA.TM.A84J.01	0.0874191	0	0	0	0	0.222573	0.0951536	0.169715	0	0	0.047528	0.027396	0	0	0	0.213064	0	0	0.130308	0	0	0.00684433
TCGA.TM.A84L.01	0.00167587	0.0138446	0	0	0.0501769	0.0656388	0.0746911	0	0	0	0	0.0328658	0.132472	0.0297511	0.0134211	0.172591	0	0	0	0.412872	0	0
TCGA.TM.A84M.01	0	0.167746	0	0	0.0661533	0.0474196	0.149148	0.0080047	0	0	0.00823186	0.0487907	0.151627	0	0	0	0.185972	0	0	0.166907	0	0
TCGA.TM.A84O.01	0	0.139345	0.0552598	0	0.069407	0.190846	0	0	0	0	0.0461705	0	0.117949	0.0523985	0	0.245861	0	0	0	0.0827633	0	0
TCGA.TM.A84Q.01	0.00876819	0.0446702	0	0.00597258	0	0.22988	0	0	0.0325983	0	0.0621927	0	0.31935	0	0	0.215112	0	0	0	0.0814557	0	0
TCGA.TM.A84R.01	0	0	0.0487108	0	0.274516	0.11558	0	0	0	0.109635	0	0.0133529	0.0584575	0.320034	0.00653563	0.0531773	0	0	0	0	0	0
TCGA.TM.A84S.01	0.0190685	0	0.0380911	0	0.138686	0.110844	0	0	0.00547554	0.0124992	0.0129683	0	0.042118	0.143728	0.00335117	0.40978	0	0.00593957	0.0574504	0	0	0
TCGA.TM.A84T.01	0.00791429	0.0171389	0	0	0	0.253735	0	0	0.00235112	0	0	0.0253407	0.234622	0	0	0.344277	0	0	0.114621	0	0	0
TCGA.TQ.A7RF.01	0	0.12183	0.23522	0	0.0581844	0.193695	0	0	0	0	0.0438805	0	0.133147	0	0	0.122308	0.00629748	0.00969739	0	0.0757408	0	0
TCGA.TQ.A7RG.01	0.0726997	0	0.0551579	0.0160027	0.207268	0	0.115645	0	0	0	0	0.053878	0.186746	0.0379409	0.012829	0.195624	0	0	0.0187225	0.0274862	0	0
TCGA.TQ.A7RH.01	0	0.0856569	0	0	0.0471882	0	0.0221041	0	0	0	0.0281749	0	0.17825	0.0595245	0	0.31613	0	0	0	0.262971	0	0
TCGA.TQ.A7RI.01	0.0475032	0	0.065538	0	0.204888	0.109622	0	0	0	0.0250813	0.0316356	0	0.0444562	0.181268	0	0.205914	0	0.0440218	0.0400722	0	0	0
TCGA.TQ.A7RJ.01	0.0407879	0.0396751	0	0	0.0554575	0.176055	0	0	0	0	0.0755129	0	0.252246	0.0415318	0	0.241167	0	0.00206332	0.0611468	0.0143561	0	0
TCGA.TQ.A7RK.01	0.0266266	0	0.0181754	0	0.214373	0	0.211697	0	0	0	0	0.0578758	0.196078	0	0.022375	0.147096	0	0	0.013379	0.0923243	0	0
TCGA.TQ.A7RK.02	0	0.119332	0	0	0	0.0928198	0.117475	0.0152462	0	0	0.0062432	0.0364503	0.230421	0.0180368	0	0.222822	0	0.0405284	0.0383001	0.0623251	0	0
TCGA.TQ.A7RM.01	0.0179695	0	0	0	0	0.355806	0	0.0704107	0	0	0.0661695	0.0123149	0	0	0	0.156469	0.24414	0	0	0.0767201	0	0
TCGA.TQ.A7RN.01	0.131544	0	0.125075	0	0.084449	0.352802	0	0	0.00601044	0	0.0680296	0	0.0497696	0	0	0.0443705	0.0628452	0	0	0.0751038	0	0
TCGA.TQ.A7RO.01	0.166222	0	0.139132	0	0.0113108	0.516033	0	0	0	0	0.0650729	0.00936486	0.0159086	0	0	0.0184179	0.0274659	0.00503321	0	0.0220684	0	0.00397045
TCGA.TQ.A7RP.01	0.102456	0	0.0462665	0	0	0.240186	0	0	0.00152805	0	0.056541	0	0.0443852	0.0274829	0.0335555	0.311019	0	0	0	0.125623	0	0.0109571
TCGA.TQ.A7RQ.01	0.0343662	0	0.0241442	0.0132405	0.0301999	0.162597	0.162173	0	0	0	0	0.0788589	0.0969966	0	0.0039905	0	0.0443303	0	0	0.349103	0	0
TCGA.TQ.A7RR.01	0.00787353	0.0538182	0	0.0107168	0	0.240598	0	0	0.0207298	0	0.0622027	0.00175491	0.231498	0.0647691	0.0135018	0.191428	0	0	0	0.101109	0	0
TCGA.TQ.A7RV.01	0.0138569	0	0.0554734	0	0	0.380327	0	0	0.117539	0	0.00471313	0.0107952	0.155892	0.0619413	0	0.141578	0	0	0.00132561	0.0565586	0	0
TCGA.TQ.A7RV.02	0	0	0.0724756	0	0.0801431	0.0615643	0.029897	0	0	0	0	0.0439659	0.157818	0.0186396	0.0152925	0.104073	0	0	0	0.41613	0	0
TCGA.TQ.A7RW.01	0.039205	0	0	0.00312283	0	0.150735	0	0	0.0186234	0	0	0.030765	0.250809	0	0	0.424143	0	0.0339765	0.0278889	0.020732	0	0
TCGA.TQ.A8XE.01	0.0424116	0	0.041055	0	0.0485367	0.118775	0.158954	0	0	0	0	0.0583806	0.115106	0	0	0.0729043	0.158545	0	0	0.185331	0	0
TCGA.TQ.A8XE.02	0.00527886	0	0.00915989	0	0.0473232	0.129204	0	0	0	0	0.0222395	0	0.164266	0	0	0.430365	0	0.149688	0.0339649	0	0	0.00851011
TCGA.VM.A8C8.01	0	0	0.0303132	0	0.156375	0.0811452	0	0	0	0	0	0.0137194	0.223881	0.0181965	0	0.371909	0	0.0338221	0.0706387	0	0	0
TCGA.VM.A8C9.01	0	0.192892	0.179533	0.0458113	0	0.183334	0	0	0.0369826	0	0	0.0105467	0.141231	0	0	0.133299	0	0.0186514	0.0555425	0.00217679	0	0
TCGA.VM.A8CA.01	0	0.0392155	0	0	0.144273	0.124291	0	0	0	0	0.0786447	0	0.190867	0.0725496	0.013505	0.108274	0	0	0	0.22838	0	0
TCGA.VM.A8CD.01	0.00083481	0	0.0345005	0.0109925	0	0.14599	0	0.0416209	0	0	0	0.081631	0.0116335	0.21801	0	0.203725	0	0.199578	0.0514852	0	0	0
TCGA.VM.A8CE.01	0.0722024	0	0	0	0.11912	0.17086	0	0	0	0	0.023899	0	0.071217	0.237089	0	0.184125	0	0	0	0.121489	0	0
TCGA.VM.A8CF.01	0	0.0783053	0	0	0.0404268	0.0250346	0	0	0.0537873	0.00533141	0	0.0161396	0.168028	0.198229	0	0.350688	0	0.00173886	0.0443048	0.0179869	0	0
TCGA.VM.A8CH.01	0.0495307	0	0.0176612	0	0	0.122676	0	0	0.0610921	0	0	0.0113568	0.240051	0	0.00644104	0.466399	0	0	0.0247925	0	0	0
TCGA.VV.A829.01	0	0.0743877	0.262454	0	0	0.25872	0	0	0	0	0.0439352	0	0.0480117	0	0	0.165686	0.0444308	0	0	0.102374	0	0
TCGA.VV.A86M.01	0	0	0.0260699	0	0	0.241879	0.00900661	0	0	0	0	0.0746212	0.190552	0	0.00450124	0.398996	0	0	0	0.0543746	0	0
TCGA.VW.A7QS.01	0.0978958	0	0.0855168	0	0.0817177	0.0673099	0.220011	0.00123081	0	0	0.0888179	0	0	0.037737	0	0.319763	0	0	0	0	0	0
TCGA.VW.A8FI.01	0	0.112373	0	0	0	0.217353	0	0.00923365	0	0	0.121185	0	0.121155	0.0650793	0.0022496	0.10137	0	0.161701	0	0.0883	0	0
TCGA.W9.A837.01	0.0496434	0	0.12976	0	0.238366	0.259557	0	0	0	0	0.0189455	0.00138353	0.0694823	0.0437033	0	0.0628234	0	0	0	0.126335	0	0
TCGA.WH.A86K.01	0.118238	0	0	0	0.0248822	0.128726	0	0	0.0189607	0	0.0721945	0	0.173443	0.123898	0.0195038	0.232737	0	0	0.0289743	0.0584417	0	0
TCGA.WY.A858.01	0.0464053	0	0	0	0	0.125898	0	0	0	0	0.0377783	0	0.183605	0.077956	0	0.442662	0	0	0	0.0856948	0	0
TCGA.WY.A859.01	0	0.0890334	0.0578959	0.0350526	0	0.421209	0	0.030876	0	0	0	0	0.079244	0.0805641	0	0.0309933	0	0	0	0.175132	0	0
TCGA.WY.A85A.01	0	0.112583	0	0	0	0.301795	0	0.0444399	0.0266448	0	0.0668009	0	0.0462145	0.00521129	0	0.144241	0	0.015792	0	0.236279	0	0
TCGA.WY.A85B.01	0	0.0333002	0.0137948	0	0	0.0601176	0	0.0042553	0.0036326	0	0	0.0157175	0.247021	0	0.00789624	0.461261	0	0	0	0.153004	0	0
TCGA.WY.A85C.01	0	0.0273561	0	0	0	0.142112	0	0.0112515	0	0	0.0553115	0.013769	0.0238945	0.0551578	0	0.110815	0	0	0	0.556802	0	0.00353058
TCGA.WY.A85D.01	0.00514525	0.0246791	0	0	0.142112	0	0.083809	0	0	0	0.000738398	0.00777893	0.319816	0	0.00770114	0.183815	0	0	0	0.224405	0	0
TCGA.WY.A85E.01	0.033291	0	0.157184	0	0	0.118511	0	0.0977722	0	0	0	0.0985044	0.200739	0	0	0.0741965	0.0934792	0.00437673	0	0.121946	0	0

## Sheet: Table S4
Table S4. Relative fractions of tumor microenvironment cells of 1,975 glioma patients with overall survival information.
ID	OS	Censor	Gender	Age	Grade	IDH status	1p19q status	MGMTp status	project	ICIcluster	B cells naive	B cells memory	Plasma cells	T cells CD8	T cells CD4 naive	T cells CD4 memory resting	T cells CD4 memory activated	T cells follicular helper	T cells regulatory (Tregs)	T cells gamma delta	NK cells resting	NK cells activated	Monocytes	Macrophages M0	Macrophages M1	Macrophages M2	Dendritic cells resting	Dendritic cells activated	Mast cells resting	Mast cells activated	Eosinophils	Neutrophils
CGGA_1001	3817	0	Male	11	WHOIV	Wildtype	Non-codel	Unmethylated	CGGA	A	0	0.0637747	0.121623	0.0302763	0	0.0875427	0	0.0251314	0	0	0	0.00861149	0.163488	0	0.000278981	0.234453	0	0	0	0.26482	0	0
CGGA_1002	305	1	Female	43	WHOII&III	Wildtype	Non-codel	methylated	CGGA	A	0.0574448	0	0.0638249	0.00912169	0	0.0872468	0.0774099	0.0560353	0	0	0	0.124189	0.0711436	0.182423	0.00715499	0.179162	0	0	0	0.0848439	0	0
CGGA_1003	3817	0	Female	47	WHOII&III	Mutant	Codel	Unmethylated	CGGA	A	0.00117827	0	0.0219674	0	0.368403	0.077796	0.0387007	0	0	0	0	0	0.190242	0.12448	0	0.138958	0	0	0	0.0382745	0	0
CGGA_1004	899	1	Female	63	WHOII&III	Wildtype	Non-codel	methylated	CGGA	C	0	0.247662	0.0316496	0.04186	0	0.0607037	0	0.0220536	0.0647887	0.00660716	0	0.00983615	0.0553064	0.0573065	0.0115935	0.332526	0	0	0.0549388	0.00316777	0	0
CGGA_1005	3815	0	Female	41	WHOII&III	Mutant	Non-codel	methylated	CGGA	B	0	0.0626805	0	0	0.0927739	0.290117	0	0	0	0	0.0625518	0	0.165255	0.0402694	0.000947956	0.0987621	0	0	0	0.186643	0	0
CGGA_1006	254	1	Male	42	WHOII&III	Wildtype	Non-codel	Unmethylated	CGGA	A	0.0108839	0.0268954	0.142078	0	0	0.153665	0	0.105224	0.0115408	0	0.0111735	0.0308933	0.0992713	0.0284906	0.04644	0.233576	0	0.0368764	0	0.062991	0	0
CGGA_1007	345	1	Female	57	WHOIV	Wildtype	Non-codel	Unmethylated	CGGA	B	0.0526199	0	0.115528	0.00752175	0.0772159	0.225159	0	0	0	0	0.061842	0.0455007	0	0.142829	0	0.189865	0	0.0437699	0.0381495	0	0	0
CGGA_1008	315	1	Female	54	WHOIV	Wildtype	Non-codel	Unmethylated	CGGA	C	0	0.0730992	0	0	0	0.262333	0	0.180202	0	0	0	0.0940048	0.00759713	0.0929132	0	0.192858	0	0.0969921	0	0	0	0
CGGA_1010	246	1	Male	45	WHOII&III	Mutant	NA	Unmethylated	CGGA	C	0	0.0108736	0	0	0.000916492	0.483722	0	0	0	0	0	0.00895626	0.248178	0	0	0.0728276	0.106172	0.00573652	0.0626173	0	0	0
CGGA_1011	109	1	Female	46	WHOIV	Wildtype	Non-codel	Unmethylated	CGGA	A	0.0455525	0	0.123076	0.0294128	0	0.0371474	0.10732	0.0310834	0	0	0	0.0376226	0.132777	0	0	0.152424	0	0	0	0.267979	0.0356061	0
CGGA_1012	3679	1	Male	45	WHOII&III	Mutant	Non-codel	Unmethylated	CGGA	B	0.0108782	0	0	0	0	0.133246	0	0	0	0	0.0249089	0.0110555	0.150791	0.0183469	0	0.541153	0	0.0213288	0	0.0882906	0	0
CGGA_1013	1725	1	Female	38	WHOII&III	Mutant	Non-codel	methylated	CGGA	A	0	0	0.0272238	0	0.152497	0.0532245	0.129164	0	0	0.0108881	0.0184835	0	0.0436647	0	0.0123697	0.0341217	0.0250658	0	0	0.493297	0	0
CGGA_1014	263	1	Male	42	WHOII&III	Wildtype	Non-codel	Unmethylated	CGGA	C	0	0.0303929	0	0.0082977	0	0.237549	0	0.093926	0.0491779	0	0	0.029266	0.0260577	0.0718278	0	0.175416	0	0.0558729	0	0.220685	0	0.00153081
CGGA_1015	164	1	Male	62	WHOIV	Wildtype	Non-codel	Unmethylated	CGGA	C	0.0452487	0	0.0549784	0.053191	0	0.169847	0	0.0230857	0.0151525	0	0.00312787	0	0.176116	0.0361322	0	0.26488	0	0.126563	0.0301888	0.00148919	0	0
CGGA_1017	768	1	Female	29	WHOIV	Wildtype	Non-codel	Unmethylated	CGGA	C	0.0597984	0.0386347	0	0	0	0.335287	0	0	0	0	0	0.0571447	0.169732	0.166268	0	0.157503	0	0.00649384	0.0091389	0	0	0
CGGA_1018	2527	1	Male	50	WHOII&III	Mutant	Codel	methylated	CGGA	B	0.0560293	0	0.0102344	0	0.058524	0.35595	0	0	0	0	0.00609936	0.0223328	0.123457	0.0689056	0.00728678	0.238381	0	0	0	0.0527991	0	0
CGGA_1019	212	1	Male	60	WHOIV	Wildtype	Non-codel	methylated	CGGA	B	0	0.0128167	0.0077556	0	0	0.133677	0	0	0	0	0.0714032	0.0157497	0.126307	0.299697	0.0184581	0.212351	0	0.00195324	0	0.0998312	0	0
CGGA_1020	1120	1	Female	38	WHOII&III	Mutant	Non-codel	Unmethylated	CGGA	B	0.0130577	0.0352534	0	0	0	0.1441	0.00129499	0	0	0	0.0403808	0.00238886	0.271979	0	0	0.242865	0	0.0484152	0	0.200264	0	0
CGGA_1022	518	0	Female	62	WHOII&III	Wildtype	Non-codel	Unmethylated	CGGA	A	0.0215438	0	0.0536348	0.0168133	0	0.033571	0.180213	0.0219952	0	0	0	0.109457	0.0676104	0.0297644	0	0.266989	0	0	0	0.19379	0	0.00461834
CGGA_1023	681	1	Female	56	WHOIV	Wildtype	Non-codel	Unmethylated	CGGA	B	0	0.0632529	0.0730719	0	0.0809204	0.107098	0	0.0235249	0	0	0.0172188	0.00821124	0.0118098	0.211763	0	0.228408	0	0	0	0.174721	0	0
CGGA_1024	3074	1	Male	64	WHOIV	Wildtype	Non-codel	methylated	CGGA	C	0	0	0.0339102	0	0	0.336218	0	0.0967425	0.0399824	0	0	0.0590986	0	0.128474	0	0.218695	0	0.00865911	0.0635249	0	0	0.0146957
CGGA_1026	1570	1	Male	57	WHOIV	Wildtype	Non-codel	methylated	CGGA	C	0.139566	0	0.0515373	0	0	0.432924	0	0	0	0	0	0.0667142	0.0538837	0.0364739	0	0.152908	0	0.0358108	0.0282437	0	0	0.00193818
CGGA_1027	2688	0	Male	37	WHOII&III	Mutant	Codel	methylated	CGGA	B	0	0	0.185517	0	0	0.346741	0	0	0.000575227	0	0.123215	0	0.0737977	0	0.00991184	0.188032	0	0.0216903	0	0.0464747	0	0.00404413
CGGA_103	1188	1	Male	56	WHOII&III	Mutant	Non-codel	Unmethylated	CGGA	B	0.128578	0	0.0461896	0	0.177811	0.225284	0	0	0	0	0.0423491	0	0.03558	0.0949616	0	0.194146	0	0	0.0551005	0	0	0
CGGA_1030	3664	0	Female	40	WHOII&III	Mutant	Non-codel	methylated	CGGA	A	0.0509724	0	0.0630383	0	0.0465353	0.36764	0	0	0	0	0	0.0583833	0.0696584	0.182143	0	0.0405245	0	0	0	0.121105	0	0
CGGA_1031	2457	1	Female	31	WHOII&III	Mutant	Non-codel	Unmethylated	CGGA	B	0.0132466	0.0305259	0	0	0.00648669	0.267534	0	0	0.046399	0	0.0462458	0	0.272438	0	0	0.204578	0	0	0	0.112546	0	0
CGGA_1033	1322	0	Male	44	WHOII&III	NA	Non-codel	Unmethylated	CGGA	A	0	0.0154647	0.0983258	0.000759815	0	0.3305	0	0	0	0	0	0.0854453	0.0287547	0.226985	0	0.0808569	0	0	0	0.132908	0	0
CGGA_1034	753	1	Male	23	WHOII&III	Wildtype	Non-codel	Unmethylated	CGGA	A	0	0.0605537	0	0	0	0.0098906	0.0719875	0.0418437	0	0	0	0.0443581	0.0965834	0	0.00761878	0.0461744	0	0.0272862	0	0.593704	0	0
CGGA_1035	567	1	Female	60	WHOIV	Wildtype	Non-codel	methylated	CGGA	B	0	0	0.0676501	0	0	0.236181	0	0	0	0	0.058816	0	0.10723	0.180213	0	0.169206	0	0.0768304	0	0.0653156	0	0.0385581
CGGA_1036	806	1	Male	41	WHOIV	Wildtype	Non-codel	methylated	CGGA	C	0.0139813	0	0.029314	0.0191031	0	0.224187	0	0.0792885	0	0	0.0297202	0.0175404	0.0132696	0.200668	0	0.286164	0	0.0424645	0.0156179	0	0	0.0286818
CGGA_1037	780	0	Male	44	WHOII&III	NA	Codel	methylated	CGGA	B	0	0	0.0599953	0	0.344606	0.0974329	0	0	0	0	0.0720811	0	0.265653	0	0	0.0690976	0	0	0	0.0911341	0	0
CGGA_1039	727	1	Male	40	WHOIV	Wildtype	Non-codel	methylated	CGGA	C	0.002719	0	0.0853123	0.00669362	0	0.411507	0	0	0	0	0.0482097	0.0658559	0	0.117936	0.00599029	0.188597	0.0052192	0	0.0619604	0	0	0
CGGA_1041	3593	0	Male	58	WHOIV	Wildtype	Non-codel	Unmethylated	CGGA	B	0.0354385	0.0223512	0	0	0	0.290359	0	0	0	0	0.0463566	0	0.170575	0.0618306	0.0067086	0.267831	0	0	0	0.0985498	0	0
CGGA_1045	348	1	Male	79	WHOIV	Wildtype	Non-codel	Unmethylated	CGGA	B	0	0	0.10761	0	0	0.20516	0	0	0.00966581	0	0.0297531	0	0.180445	0.0732152	0	0.238164	0	0.11237	0	0.0436174	0	0
CGGA_1048	703	0	Female	27	WHOII&III	Wildtype	Non-codel	NA	CGGA	A	0.0608441	0	0.0347227	0	0.0905012	0.0649698	0.206889	0	0	0	0	0.0965855	0.0738967	0.0819479	0.00175374	0.163536	0	0	0	0.124353	0	0
CGGA_1049	809	1	Male	58	WHOIV	Wildtype	Non-codel	Unmethylated	CGGA	B	0	0.0432435	0.0580361	0	0	0.197492	0	0.00146854	0.00440747	0	0.0332308	0	0.0533711	0.273518	0	0.165019	0	0.0262466	0	0.143967	0	0
CGGA_1053	370	1	Female	63	WHOIV	Wildtype	Non-codel	Unmethylated	CGGA	C	0	0.0208131	0.0137798	0	0	0.253579	0	0	0	0	0.0299983	0.00402182	0.199113	0.0890574	0	0.259157	0	0.0600911	0.026624	0.0437646	0	0
CGGA_1055	1611	1	Male	43	WHOII&III	Mutant	Non-codel	Unmethylated	CGGA	C	0.0413728	0.00705037	0	0	0	0.273687	0	0	0	0	0.0489181	0	0.170547	0.00375375	0	0.353242	0	0.0149377	0.0801794	0.00631197	0	0
CGGA_1057	1549	1	Female	57	WHOII&III	Wildtype	Non-codel	Unmethylated	CGGA	C	0.0270279	0.118697	0.161908	0.0293729	0	0.0734946	0	0.00875837	0.0130086	0	0	0.017754	0	0.107549	0.0199105	0.362309	0	0	0.00624302	0.0325949	0	0.0213724
CGGA_1058	995	1	Male	34	WHOII&III	Mutant	Non-codel	Unmethylated	CGGA	C	0.082702	0	0.0437936	0	0	0.252893	0	0	0	0	0	0.0266185	0.204277	0	0	0.235642	0	0.0492367	0.104838	0	0	0
CGGA_1059	21	1	Female	54	WHOII&III	Mutant	Non-codel	Unmethylated	CGGA	B	0	0.131885	0.21125	0	0	0.125246	0.0560456	0	0	0	0.0212373	0	0.0625898	0.0333081	0	0.300433	0	0	0	0.0580053	0	0
CGGA_106	5028	0	Male	30	WHOII&III	Wildtype	Non-codel	Unmethylated	CGGA	A	0	0.110369	0.15902	0.0168416	0	0.054506	0	0.0168488	0	0	0.00172792	0.00298753	0.0890789	0.0147339	0.0077608	0.209643	0	0	0	0.316482	0	0
CGGA_1060	227	1	Male	42	WHOIV	Mutant	Non-codel	methylated	CGGA	C	0.0916305	0	0	0	0	0.567437	0	0	0	0	0	0.0357675	0.0788093	0.049007	0	0.0920923	0	0.0555436	0.0297127	0	0	0
CGGA_1061	532	1	Female	43	WHOII&III	Mutant	Non-codel	Unmethylated	CGGA	A	0.0556895	0	0.103285	0	0	0.443704	0	0	0	0	0	0.0703944	0.0944123	0	0	0.0344292	0.108771	0	0	0.0893143	0	0
CGGA_1065	3412	0	Female	48	WHOII&III	Mutant	Codel	Unmethylated	CGGA	B	0.0486042	0	0.045977	0.010148	0.133403	0.352386	0.00537655	0	0	0	0.0722369	0	0.109404	0	0	0.0303042	0.142501	0	0	0.04966	0	0
CGGA_1066	723	1	Female	34	WHOII&III	Mutant	Non-codel	Unmethylated	CGGA	C	0.127708	0	0	0	0	0.160074	0.00144994	0	0	0	0.0327851	0	0.368284	0.0790787	0.00530057	0.185224	0	0	0.0370554	0.00304087	0	0
CGGA_1068	68	1	Male	29	WHOIV	Mutant	Non-codel	methylated	CGGA	B	0	0.0257036	0.232422	0.0140671	0	0.25165	0	0	0.0105834	0	0.0610548	0	0.0378341	0	0	0.264975	0	0.0141056	0	0.075446	0	0.0121588
CGGA_107	2156	1	Female	38	WHOII&III	Wildtype	Non-codel	Unmethylated	CGGA	B	0.0282096	0	0.096234	0	0	0.32603	0	0	0.00700612	0	0.0234259	0	0.113471	0.0863379	0	0.17782	0	0.0774082	0	0.0640574	0	0
CGGA_1070	333	1	Male	37	WHOIV	Wildtype	Non-codel	Unmethylated	CGGA	B	0.0510801	0	0.0650304	0	0.0272005	0.202706	0	0	0	0	0.0151075	0.00806848	0.092532	0.107069	0.0315939	0.253441	0	0.102445	0	0.043079	0	0.000646814
CGGA_1071	3252	1	Male	42	WHOII&III	Wildtype	Non-codel	Unmethylated	CGGA	B	0	0	0.0482928	0	0	0.30789	0	0	0	0	0.0873013	0	0	0.152276	0	0.184261	0	0.0539762	0	0.120001	0	0.0460016
CGGA_1072	1090	1	Male	26	WHOIV	Wildtype	Non-codel	Unmethylated	CGGA	B	0	0.0961456	0	0	0	0.392368	0	0.0113177	0	0	0.00953758	0.00879817	0.101471	0	0	0.144605	0	0.199727	0	0.0360298	0	0
CGGA_1073	270	1	Female	42	WHOIV	Wildtype	Non-codel	Unmethylated	CGGA	C	0.0623691	0	0.0278067	0	0	0.435453	0	0.0503391	0	0	0.0201135	0.0200071	0.0253558	0.0654839	0	0.265803	0	0	0.0110725	0.016196	0	0
CGGA_1074	86	1	Male	50	WHOIV	Wildtype	Non-codel	methylated	CGGA	C	0.00702717	0.0282576	0.051344	0	0	0.112292	0	0.0145295	0.00956599	0	0.0038634	0.00567185	0.120831	0.14595	0	0.454626	0	0.0299058	0.00424919	0.0118863	0	0
CGGA_1075	398	1	Male	72	WHOIV	Wildtype	Non-codel	Unmethylated	CGGA	C	0	0.130143	0.200727	0.0117706	0	0.215546	0	0	0.00348241	0	0	0.00865471	0.120721	0.019783	0	0.220816	0	0.0532496	0	0.0151066	0	0
CGGA_1077	591	1	Male	47	WHOIV	Wildtype	Non-codel	Unmethylated	CGGA	C	0	0.00175768	0.0189259	0.0253971	0	0.189335	0	0	0.0158054	0	0.0809218	0	0.152691	0.192653	0	0.189187	0	0.0774539	0.0268413	0.0290305	0	0
CGGA_1078	315	1	Female	61	WHOIV	Wildtype	Non-codel	methylated	CGGA	C	0.0152292	0.00169596	0	0.0056184	0.0449483	0.0956429	0	0	0.0375942	0.0136537	0.0122359	0	0.235583	0.0740187	0	0.352077	0	0.0772192	0.0304425	0.00404195	0	0
CGGA_108	366	1	Male	44	WHOII&III	Wildtype	Non-codel	Unmethylated	CGGA	B	0.00784493	0.0791732	0	0	0	0.066755	0	0.0790202	0	0	0.0327601	0	0.162055	0.121961	0	0.355859	0	0.0112765	0	0.0832948	0	0
CGGA_1081	216	1	Female	30	WHOII&III	Wildtype	Non-codel	Unmethylated	CGGA	B	0	0.127069	0	0.0627481	0	0.279562	0	0.0802309	0	0	0.00468578	3.07e-05	0	0.136046	0.0303692	0.205145	0	0	0	0.0741137	0	0
CGGA_1083	450	1	Male	59	WHOIV	Wildtype	Non-codel	Unmethylated	CGGA	C	0.0394294	0.0105688	0.000882882	0.0112107	0	0.189925	0	0	0	0	0.0397736	0	0.166978	0.0357505	0	0.464743	0	0.00128541	0.0291168	0.0103357	0	0
CGGA_1086	1977	1	Female	65	WHOIV	Wildtype	NA	methylated	CGGA	A	0.0384152	0	0.0569004	0	0.0316246	0.258233	0	0	0	0	0	0.0145698	0.110599	0.12627	0	0.256824	0	0	0	0.106563	0	0
CGGA_1087	701	0	Female	36	WHOII&III	Mutant	Codel	Unmethylated	CGGA	B	0.0585963	0	0.0278402	0	0.324987	0.17127	0.141371	0	0	0	0.00848285	0	0.122821	0.00168426	0	0.138053	0	0.00489418	0	0	0	0
CGGA_1091	1116	1	Female	51	WHOIV	Wildtype	Non-codel	methylated	CGGA	C	0	0	0.0331123	0	0	0.232816	0	0	0	0	0.0531361	0.0130551	0.205419	0.0974392	0	0.255653	0	0.0661271	0.0432414	0	0	0
CGGA_1094	252	1	Female	40	WHOII&III	Mutant	Non-codel	methylated	CGGA	C	0	0	0	0	0	0.267737	0	0.060999	0	0	0	0.0717027	0.0989793	0.0783682	0	0.279586	0	0.0505329	0.0920949	0	0	0
CGGA_1097	1378	1	Male	30	WHOII&III	Wildtype	Non-codel	methylated	CGGA	C	0	0.0479759	0.0339191	0	0	0.346335	0	0.0667517	0	0	0.002396	0.054891	0.0933129	0.105041	0	0.200368	0	0.0103541	0.0386547	0	0	0
CGGA_1099	122	1	Male	8	WHOIV	Wildtype	Non-codel	Unmethylated	CGGA	C	0	0.0650533	0.148389	0.054005	0	0.0693728	0.0532909	0	0	0	0	0.00632189	0.108051	0.000491621	0.00580189	0.41922	0	0.0489497	0.0203467	0.000705543	0	0
CGGA_1100	3314	0	Female	61	WHOII&III	Mutant	NA	methylated	CGGA	C	0	0	0.0102286	0	0	0.60422	0	0	0	0	0.065956	0	0.128463	0	0	0.0673842	0.034242	0.0212314	0.0551604	0	0.00946823	0.00364671
CGGA_1101	214	1	Female	35	WHOII&III	Wildtype	NA	Unmethylated	CGGA	B	0	0.000474551	0.0280095	0	0	0.588867	0	0	0	0	0.038349	0	0.161198	0	0	0.0671636	0.0570064	0.00491357	0	0.0540192	0	0
CGGA_1103	585	1	Female	35	WHOIV	Mutant	Non-codel	methylated	CGGA	C	0.0714798	0	0.0226122	0	0	0.365516	0	0	0	0	0	0.0251446	0.140224	0	0	0.24541	0.0306724	0.0342915	0.0408457	0.0238043	0	0
CGGA_1105	609	1	Male	29	WHOIV	Mutant	Non-codel	methylated	CGGA	C	0.0530584	0	0	0.0264761	0	0.111183	0	0.055068	0.0389116	0	0.0261865	0.0311414	0.166561	0.0878525	0.0204948	0.346102	0	0.0149271	0.0220369	0	0	0
CGGA_1106	420	1	Male	37	WHOIV	Wildtype	Non-codel	methylated	CGGA	B	0.0209114	0	0.0407924	0	0	0.202615	0	0	0.0194766	0	0.0535838	0	0.141005	0.137493	0	0.282215	0	0.0730376	0.000163912	0.0287065	0	0
CGGA_1108	684	1	Female	39	WHOII&III	Wildtype	Non-codel	Unmethylated	CGGA	A	0.019464	0.0453173	0.0920669	0.0549372	0	0.00402339	0.234933	0.0297268	0	0	0	0.0453069	0.124541	0.0278164	0.00611869	0.225671	0	0.00580225	0	0.0842755	0	0
CGGA_1111	2696	1	Male	45	WHOII&III	Mutant	Non-codel	methylated	CGGA	B	0.0218979	0.00792851	0	0	0	0.136487	0	0	0.0211059	0	0.0516318	0	0.20399	0.0466506	0.00966272	0.434495	0	0	0.00333393	0.0628164	0	0
CGGA_1113	1265	1	Male	34	WHOII&III	Mutant	Codel	methylated	CGGA	C	0.0818773	0	0	0	0	0.327822	0	0.0750895	0	0	0	0.0551837	0.0645857	0	0	0.3334	0	0	0.0620419	0	0	0
CGGA_1114	460	1	Male	53	WHOIV	Wildtype	Non-codel	Unmethylated	CGGA	C	0.0415316	0	0.0435755	0.030652	0.0282226	0.0825829	0	0	0.0388316	0	0	0.0420727	0.13717	0.10601	0	0.372683	0	0.0472961	0.0267169	0	0	0.00265417
CGGA_1116	248	1	Female	43	WHOIV	Mutant	Non-codel	methylated	CGGA	A	0	0.128037	0	0	0.0255236	0.0677062	0.106045	0	0	0	0.00100535	0.00617744	0.270513	0	0	0.163084	0	0	0	0.231909	0	0
CGGA_1118	398	1	Male	31	WHOII&III	Mutant	Non-codel	methylated	CGGA	C	0	0	0.0533477	0.048026	0	0.150062	0	0	0	0	0.0489568	0.0331515	0.224377	0	0	0.354038	0	0.0316629	0.0563782	0	0	0
CGGA_1119	422	1	Male	52	WHOIV	Mutant	Codel	methylated	CGGA	B	0	0.126497	0	0	0	0.370004	0	0.0605371	0	0	0.0742474	0.0761497	0.0747987	0	0	0	0.0828717	0	0	0.00722519	0	0.127669
CGGA_112	1534	1	Male	17	WHOII&III	Mutant	Non-codel	Unmethylated	CGGA	A	0.071614	0	0	0	0	0.141872	0	0.00051657	0.0104458	0	0	0.0277404	0.172362	0.0354247	0	0.421956	0	0	0	0.118068	0	0
CGGA_1120	422	1	Female	58	WHOII&III	Mutant	NA	methylated	CGGA	C	0	0	0.0275415	0	0.0127701	0.438338	0	0	0	0	0	0	0.233176	0	0	0.0990086	0.121691	0.0174062	0.0326575	0.0174112	0	0
CGGA_1121	3278	0	Female	29	WHOII&III	Mutant	Non-codel	methylated	CGGA	A	0	0	0.064177	0	0.138964	0.037516	0.164548	0	0	0	0	0.0135743	0.0704924	0	0.00601714	0.0701372	0.0621721	0	0	0.372402	0	0
CGGA_1124	484	1	Male	47	WHOIV	Wildtype	Non-codel	Unmethylated	CGGA	B	0.00628331	0.00409358	0.188938	0.0152178	0	0.144307	0	0	0	0	0.0800491	0	0.0954497	0.0601952	0	0.282197	0	0.0432332	0	0.0454867	0.0345499	0
CGGA_1126	784	1	Male	44	WHOII&III	Mutant	Non-codel	methylated	CGGA	B	0	0.178163	0	0	0	0.211609	0	0	0	0	0.0417351	0	0.127441	0.0484928	0.00486901	0.28617	0	0.0649323	0	0.0365876	0	0
CGGA_1127	2630	1	Male	33	WHOII&III	NA	Codel	Unmethylated	CGGA	C	0.0572882	0	0	0	0.201164	0.1664	0	0	0	0	0.0674951	0	0.244895	0	0.00438119	0.204689	0	0	0.0536872	0	0	0
CGGA_1129	168	1	Male	34	WHOIV	Mutant	Non-codel	methylated	CGGA	A	0.0193802	0.0330374	0.020072	0.0161348	0	0.0944113	0	0.123819	0	0	0.0740897	0.0641662	0.183599	0	0	0.305087	0	0	0	0.0662036	0	0
CGGA_1130	402	1	Female	23	WHOIV	Mutant	Non-codel	methylated	CGGA	A	0.0355272	0	0.0531431	0.00110563	0	0.111376	0.0361229	0.0209244	0	0	0	0.14138	0.064043	0.141025	0.00619963	0.299358	0	0	0	0.0897949	0	0
CGGA_1131	3251	0	Female	46	WHOII&III	Mutant	Non-codel	methylated	CGGA	B	0	0	0	0	0	0.219368	0.104463	0	0	0	0.0597922	0.0157234	0.29891	0	0	0.212116	0	0.050297	0	0.0393307	0	0
CGGA_1132	3251	0	Female	33	WHOII&III	Mutant	Codel	methylated	CGGA	B	0.0161263	0.0711922	0	0	0.0727005	0.230559	0	0	0	0	0.112682	0	0.18733	0.0384241	0	0.164287	0	0	0	0.106699	0	0
CGGA_1134	59	1	Female	56	WHOIV	Wildtype	Non-codel	methylated	CGGA	B	0	0.0460422	0.0224661	0	0	0.230925	0	0	0.0275798	0	0.0592354	0	0.0715686	0.136758	0	0.148422	0	0.088159	0	0.160826	0.00801805	0
CGGA_1135	1244	1	Male	40	WHOIV	Wildtype	Non-codel	Unmethylated	CGGA	B	0.00411115	0	0.0177252	0	0	0.193451	0	0	0	0	0.0942509	0	0.218124	0.0468973	0	0.339853	0	0.0161402	0	0.0225183	0	0.0469296
CGGA_1136	236	1	Female	38	WHOIV	Mutant	Non-codel	methylated	CGGA	C	0	0	0.0303536	0	0	0.152664	0	0	0	0	0	0.0167593	0.293746	0	0	0.385166	0	0.0215819	0.0972165	0.00251239	0	0
CGGA_1138	411	1	Male	54	WHOIV	Wildtype	Non-codel	Unmethylated	CGGA	C	0.0208721	0	0.0295186	0	0.155328	0	0.0263808	0.0154167	0	0	0	0.0512624	0.0920556	0.289277	0	0.22298	0	0.0717868	0.0251223	0	0	0
CGGA_1139	1196	1	Female	53	WHOIV	Wildtype	Non-codel	methylated	CGGA	C	0	0.0597555	0.00459068	0	0.0243819	0.0786724	0	0.0581894	0	0	0	0.0128511	0.166573	0.237606	0	0.157297	0	0.041426	0.158657	0	0	0
CGGA_1140	921	1	Female	49	WHOII&III	Wildtype	Non-codel	methylated	CGGA	A	0.0267631	0	0.0160812	0.0293077	0.0651176	0.0794516	0.0488063	0	0	0	0	0.156746	0.142933	0.130668	0	0.159407	0	0	0	0.144719	0	0
CGGA_1142	1005	1	Male	60	WHOIV	Wildtype	Non-codel	Unmethylated	CGGA	C	0	0	0.104449	0	0.00103173	0.301593	0	0	0	0	0	0.0285627	0.0721648	0.0825026	0	0.398563	0	0.00662039	0	0.00451383	0	0
CGGA_1144	2505	0	Female	39	WHOII&III	Wildtype	Non-codel	Unmethylated	CGGA	A	0.0740294	0	0.0367866	0.0243562	0	0.359721	0	0.0185848	0	0	0	0.0583573	0.0767446	0.119158	0.0113492	0.128546	0	0	0	0.0923667	0	0
CGGA_1145	239	1	Male	41	WHOII&III	Wildtype	Non-codel	methylated	CGGA	C	0	0.130445	0	0	0	0.23754	0	0	0	0	0.0105824	0.0165241	0.184646	0.0441901	0	0.276585	0	0.0324463	0.0670425	0	0	0
CGGA_1146	2498	0	Male	35	WHOII&III	Mutant	Non-codel	methylated	CGGA	C	0	0.0704473	0	0	0.133498	0	0.00679917	0	0.00283608	0.0163289	0	0	0.364198	0	0.00454956	0.228909	0.0131967	0	0.0860195	0.0732175	0	0
CGGA_1147	3215	0	Male	36	WHOII&III	Mutant	Non-codel	Unmethylated	CGGA	B	0.0437833	0	0.10302	0	0	0.291467	0	0	0.0762716	0	0.0376939	0.0036931	0.219263	0	0	0.179937	0	0	0.011565	0.0333059	0	0
CGGA_1148	596	1	Male	37	WHOII&III	Mutant	Non-codel	Unmethylated	CGGA	A	0.0572807	0	0.0832702	0.00691892	0	0.199609	0	0.0031985	0	0	0	0.0698404	0.114798	0	0	0.277484	0.120246	0	0	0.0673546	0	0
CGGA_1152	3201	0	Male	13	WHOII&III	Wildtype	Non-codel	Unmethylated	CGGA	A	0	0.069685	0.235772	0.0445443	0	0.046806	0	0	0.0419566	0	0.0145895	0.0239245	0.163342	0.0557413	0.00217169	0.248804	0	0	0	0.0526628	0	0
CGGA_1155	1373	1	Male	43	WHOII&III	Mutant	Codel	methylated	CGGA	B	0.0142577	0.0252365	0.0140323	0	0.312826	0.0215398	0	0	0	0.00594978	0.0632497	0	0.238517	0.0313185	0	0.173739	0	0	0	0.0993339	0	0
CGGA_1156	3194	0	Female	41	WHOII&III	Mutant	Non-codel	methylated	CGGA	A	0	0.0561429	0	0	0	0.0163604	0.0475926	0	0	0	0.0179861	0.0338158	0.19857	0	0.00183304	0.23584	0	0	0	0.391859	0	0
CGGA_1157	727	1	Male	64	WHOII&III	Wildtype	Non-codel	methylated	CGGA	B	0	0	0.0393033	0	0.187478	0.0755595	0	0.0109841	0	0	0.0380588	0	0.143406	0.148769	0	0.248151	0	0.00454013	0	0.10375	0	0
CGGA_1158	3188	0	Male	39	WHOII&III	Mutant	Codel	Unmethylated	CGGA	B	0.0744276	0	0.0197939	0	0.31841	0.108776	0.0730871	0	0	0.0255772	0.0355242	0	0.151582	0	0	0.0415823	0.0775259	0	0	0.0737136	0	0
CGGA_1159	3181	0	Male	51	WHOII&III	Mutant	Non-codel	Unmethylated	CGGA	B	0	0.044351	0.0177487	0	0.056103	0.208375	0	0	0	0	0.0186271	0.00121469	0.123697	0.0158049	0	0.0709109	0	0	0	0.443168	0	0
CGGA_1161	3180	0	Male	36	WHOII&III	Mutant	Non-codel	Unmethylated	CGGA	A	0	0.0074462	0.0388105	0	0.1045	0.230629	0	0	0	0	0	0.0702107	0.201343	0.0742171	0	0.191603	0	0	0	0.0812409	0	0
CGGA_1162	3174	0	Male	39	WHOII&III	NA	Codel	Unmethylated	CGGA	B	0	0.0652786	0.0403191	0	0.172442	0.0267886	0	0	0.132998	0	0.0209209	0.0109466	0.254856	0	0.000779288	0.0935639	0	0	0	0.181107	0	0
CGGA_1164	1022	1	Female	38	WHOIV	Mutant	Codel	Unmethylated	CGGA	B	0	0	0.0642505	0	0.211599	0.281108	0	0	0	0	0.0454878	0	0.223133	0.00861968	0	0.107798	0	0	0	0.058004	0	0
CGGA_1169	1765	1	Male	30	WHOII&III	Mutant	Non-codel	Unmethylated	CGGA	B	0.0219418	0.0793201	0	0	0	0.219214	0	0	0.0202636	0	0.0777195	0	0.328922	0	5.26e-05	0.160519	0	0.0013695	0	0.0906777	0	0
CGGA_1170	346	1	Male	25	WHOIV	Mutant	Non-codel	methylated	CGGA	A	0.0753586	0	0	0	0	0	0.149602	0.133037	0	0	0.0425185	0.0538742	0.201268	0	0	0.184513	0.0410938	0.0256618	0	0.0930738	0	0
CGGA_1171	412	1	Male	40	WHOIV	Wildtype	Non-codel	methylated	CGGA	C	0.0206799	0.0414624	0.028615	0.0257139	0	0.0793388	0	0.00118457	0.00694279	0	0.0233618	0	0.170774	0.0554707	0	0.488671	0	0.00408101	0.0517041	0.00199975	0	0
CGGA_1172	3131	0	Female	36	WHOIV	Mutant	Non-codel	methylated	CGGA	C	0.00779664	0.0183269	0.00601757	0	0.0627169	0	0	0.00567506	0	0	0	0.0125574	0.35577	0	0	0.372051	0	0.0950946	0.0639937	0	0	0
CGGA_1175	441	1	Female	36	WHOIV	Mutant	Non-codel	methylated	CGGA	A	0.106224	0	0.0254264	0	0	0.343765	0	0.115231	0	0	0	0.0321585	0.146744	0	0	0.169688	0.0392329	0	0	0.0215287	0	0
CGGA_1177	449	1	Male	40	WHOIV	Wildtype	Non-codel	Unmethylated	CGGA	B	0	0.025441	0.00101711	0.0288111	0	0.14643	0	0	0.0444558	0	0.0990245	0	0.0490712	0.186067	0	0.135411	0	0.0418165	0	0.164934	0.0367768	0.040744
CGGA_1178	422	1	Male	41	WHOII&III	Mutant	Non-codel	Unmethylated	CGGA	B	0.0990474	0	0	0	0	0.148598	0.0145721	0	0.0464544	0	0	0	0.249461	0.0959242	0	0.157186	0	0	0	0.188757	0	0
CGGA_1180	1226	0	Female	48	WHOIV	Wildtype	Non-codel	Unmethylated	CGGA	B	0	0.027973	0.00628598	0.00373082	0	0.119632	0	0.0426036	0.0253682	0	0.0206294	0	0.130686	0.300076	0	0.195918	0	0.095914	0	0.0311832	0	0
CGGA_1181	318	0	Male	36	WHOII&III	Mutant	Non-codel	methylated	CGGA	C	0.00498324	0.00300799	0.00567815	0	0.0180265	0.183688	0	0	0	0	0.0121333	0.0138328	0.259969	0.0441943	0	0.358279	0	0.0173846	0.0768075	0.00201506	0	0
CGGA_1183	408	1	Female	25	WHOII&III	Wildtype	Non-codel	Unmethylated	CGGA	B	0.0644528	0	0.0332196	0	0.0528678	0.193827	0	0	0	0	0.0398026	0.018724	0.0922002	0.0844992	0	0.350824	0	0.0355448	0.034038	0	0	0
CGGA_1184	156	1	Male	46	WHOII&III	Mutant	Non-codel	methylated	CGGA	A	0	0	0.041354	0	0	0.293685	0	0.0164117	0	0.00113063	0	0.0266441	0.120765	0.0807136	0.0198723	0.358573	0	0	0	0.0408502	0	0
CGGA_1185	731	1	Female	50	WHOII&III	Wildtype	Non-codel	Unmethylated	CGGA	C	0.0122702	0	0	0.00901081	0	0.358753	0	0.0398719	0	0	0	0.0628805	0.101288	0.060662	0	0.218687	0	0.0728138	0.0637621	0	0	0
CGGA_1188	256	1	Female	30	WHOIV	Mutant	Non-codel	Unmethylated	CGGA	B	0	0.0945394	0.0592757	0.00199153	0	0.216698	0	0	0	0	0.196046	0.0330921	0.0666086	0.161503	0	0.141381	0	0.0127375	0	0.0161273	0	0
CGGA_1189	3082	0	Female	34	WHOII&III	Mutant	Codel	methylated	CGGA	A	0.0193939	0	0.119029	0	0.162436	0.380516	0	0	0	0	0.011435	0.00898312	0.0671196	0.0568988	0	0.0195987	0	0.061163	0	0.0934267	0	0
CGGA_1190	3082	0	Female	45	WHOII&III	Mutant	Non-codel	methylated	CGGA	A	0.0883674	0	0	0	0.028314	0.432194	0	0.134513	0	0	0.0385844	0.0220413	0	0	0	0.0251522	0.0127382	0	0	0.218096	0	0
CGGA_1191	3082	0	Male	53	WHOII&III	Mutant	Codel	methylated	CGGA	B	0.0698325	0	0.121518	0	0.219736	0.343852	0	0	0	0	0.0120773	0	0.0747419	0	0	0.124782	0.00836967	0	0	0.0250908	0	0
CGGA_1192	3080	0	Female	43	WHOII&III	Mutant	Non-codel	methylated	CGGA	B	0.00927917	0.0340434	0	0.0168234	0	0.113053	0	0.0196045	0.00487612	0	0.0261811	0.0065113	0.207687	0.147121	0	0.211434	0	0.0192707	0	0.180522	0.00359316	0
CGGA_1195	476	1	Male	43	WHOII&III	Mutant	Non-codel	Unmethylated	CGGA	C	0	0	0.0363543	0	0.14002	0.0722681	0	0.0536315	0	0	0	0.0969052	0.00120323	0.231247	0	0.263946	0	0.027916	0.0765089	0	0	0
CGGA_1197	942	1	Male	43	WHOIV	Mutant	Codel	methylated	CGGA	B	0	0.0148532	0.00971916	0	0.239498	0	0.0734632	0	0	0	0.074454	0	0.0774675	0.118084	0.00278754	0.347491	0	0	0	0.0421822	0	0
CGGA_1198	3066	0	Male	30	WHOII&III	Mutant	NA	Unmethylated	CGGA	B	0	0	0.04209	0	0.0189752	0.425628	0	0	0	0	0.0255467	0	0.217148	0	0	0.0833396	0.0926235	0.0157342	0	0.0789143	0	0
CGGA_120	288	1	Male	42	WHOIV	Wildtype	Non-codel	NA	CGGA	C	0.106037	0	0.0411398	0	0	0.275952	0	0.0035546	0.0296719	0	0	0.0855576	0	0.149061	0	0.21098	0	0.051714	0.0463317	0	0	0
CGGA_1204	3056	0	Male	53	WHOII&III	Mutant	Codel	methylated	CGGA	A	0.0463601	0	0.0586331	0	0.0763097	0.185445	0.218971	0	0	0	0	0.0796796	0.0294127	0.0796031	0	0.0727313	0	0	0	0.152854	0	0
CGGA_1205	929	1	Female	59	WHOII&III	Wildtype	NA	Unmethylated	CGGA	B	0.0591842	0	0.0504001	0	0	0.38408	0	0	0	0	0.0486984	0	0.0475138	0.083476	0	0.292991	0	0.00153723	0	0.032119	0	0
CGGA_1207	3049	0	Female	49	WHOII&III	NA	Codel	methylated	CGGA	C	0	0.0691765	0.0292469	0	0.270467	0.152172	0	0	0	0	0.00488638	0.0186278	0.192587	0.0818175	0	0.163124	0	0.00692339	0.0109712	0	0	0
CGGA_1208	161	1	Male	38	WHOIV	Wildtype	Non-codel	Unmethylated	CGGA	B	0	0	0.0526303	0	0	0.162907	0	0	0.0546694	0	0.0501583	0	0	0.129101	0	0.245825	0	0.103967	0	0.0786078	0.0492504	0.0728828
CGGA_1211	3042	0	Male	40	WHOII&III	Mutant	Codel	Unmethylated	CGGA	B	0	0.102528	0	0	0.017505	0.153566	0	0	0	0	0.035991	0	0.0633755	0	0	0.0283887	0	0	0	0.580647	0.0179989	0
CGGA_1212	2292	1	Male	31	WHOII&III	Mutant	Non-codel	methylated	CGGA	C	0.0597633	0	0.00388658	0	0.187053	0.0294558	0.0440939	0	0	0	0.00171479	0	0.159491	0.131128	0	0.27988	0	0.0479188	0.0308332	0.0247816	0	0
CGGA_1214	604	1	Female	49	WHOIV	Wildtype	Non-codel	methylated	CGGA	C	0.0015522	0.00934212	0	0	0.00446794	0.244672	0	0.00804197	0	0	0.0134036	0.0270921	0.12476	0.249269	0.010319	0.212749	0	0.0301825	0.0530356	0.011113	0	0
CGGA_1215	29	1	Male	37	WHOII&III	Mutant	Non-codel	methylated	CGGA	A	0.0192566	0	0.0240412	0	0	0.0852288	0.0306895	0	0.00616009	0	0	0.0206517	0.172198	0.0291245	0.00476577	0.456457	0	0	0	0.151427	0	0
CGGA_1216	312	1	Male	44	WHOIV	Wildtype	Non-codel	methylated	CGGA	C	0.0298683	0	0	0.0136799	0	0.279798	0	0.00764803	0	0	0	0.0540263	0.161564	0.187891	0	0.137813	0	0.0452722	0.0824395	0	0	0
CGGA_1218	286	1	Male	53	WHOIV	Wildtype	Non-codel	Unmethylated	CGGA	B	0.00802909	0.0195987	0.0441418	0.0255962	0	0.200093	0	0	0.032949	0	0.0264644	0	0.0835794	0.102954	0	0.367704	0	0.0533763	0.00393306	0.0315815	0	0
CGGA_1219	2120	1	Female	57	WHOIV	Mutant	Non-codel	methylated	CGGA	B	0.027606	0.0233497	0	0	0.0481758	0.298608	0	0	0	0	0.061503	0	0.261414	0	0	0.166414	0	0	0	0.11293	0	0
CGGA_1223	682	1	Male	42	WHOII&III	Wildtype	Non-codel	Unmethylated	CGGA	A	0	0.00645555	0	0	0.0364382	0.175254	0	0.0718957	0	0	0	0.0412416	0.0738482	0.130473	0.0414459	0.214329	0	0.130803	0	0.0778157	0	0
CGGA_1224	271	1	Male	57	WHOIV	Wildtype	Non-codel	Unmethylated	CGGA	B	0.0278008	0.0550702	0.0373648	0.0483802	0	0.190623	0	0	0.0401745	0	0.00191855	0	0.185593	0.112761	0.000451394	0.240294	0	0	0	0.0595689	0	0
CGGA_1226	670	1	Female	33	WHOII&III	Wildtype	Non-codel	Unmethylated	CGGA	C	0.0875141	0	0.00646193	0	0.0569705	0.122426	0	0	0	0	0	0.0091002	0.229168	0.12796	0	0.254698	0	0	0.105701	0	0	0
CGGA_1227	1197	1	Female	46	WHOIV	Wildtype	Non-codel	methylated	CGGA	C	0.0559924	0	0.00606912	0	0	0.23991	0	0	0	0	0.0756015	0.00220781	0.18593	0.119651	0	0.223918	0	0.0359916	0.0547292	0	0	0
CGGA_1228	2626	0	Male	34	WHOII&III	Wildtype	Non-codel	NA	CGGA	B	0	0.0963026	0.392069	0	0	0.152799	0	0	0	0	0.00224968	0	0.0623615	0	0	0.225879	0	0.00510349	0	0.0632353	0	0
CGGA_1231	2279	1	Female	31	WHOII&III	Wildtype	Non-codel	Unmethylated	CGGA	C	0.00405765	0.103948	0.0593756	0.105488	0	0	0.0406328	0.00539163	0.00881928	0.0550692	0	0.0441688	0.160788	0.104625	0.0251476	0.25734	0	0	0.0104688	0.0146793	0	0
CGGA_1232	2067	1	Male	39	WHOII&III	Mutant	Non-codel	methylated	CGGA	B	0	0.0345174	0	0	0	0.21466	0	0	0.0137799	0	0.0788503	0	0.255054	0.00595866	0.000424132	0.168244	0	0	0	0.228512	0	0
CGGA_1234	705	1	Male	32	WHOIV	Wildtype	Non-codel	Unmethylated	CGGA	C	0.0454594	0	0	0	0	0.278791	0.0248137	0	0	0	0.0150575	0.0294786	0.196941	0.0165479	0.00299847	0.307201	0	0	0.0678834	0.00647476	0	0.00835256
CGGA_1235	3004	0	Female	32	WHOII&III	Mutant	Non-codel	methylated	CGGA	B	0	0.0752158	0	0	0.0941928	0.0729549	0	0	0	0	0.0409755	0	0.203117	0.0134258	0.00921895	0.135156	0	0	0	0.355743	0	0
CGGA_1236	191	1	Female	47	WHOIV	Wildtype	Non-codel	methylated	CGGA	B	0.0671071	0	0	0	0.0355827	0.241066	0	0	0	0	0.0953338	0	0.124962	0.148872	0	0.226092	0	0.022548	0	0.0384378	0	0
CGGA_1237	296	1	Male	62	WHOIV	Wildtype	Non-codel	Unmethylated	CGGA	B	0	0	0.122505	0	0	0.252448	0	0	0	0	0.0189245	0.0101536	0.108595	0	0.000100329	0.367335	0	0.096433	0	0.0235059	0	0
CGGA_1238	2996	0	Female	11	WHOII&III	Wildtype	Non-codel	Unmethylated	CGGA	C	0.0142718	0	0.00930285	0.014485	0	0.245479	0	0	0	0	0.0148113	0.0152394	0.132264	0.106138	0	0.353681	0	0.0173468	0.0769813	0	0	0
CGGA_1240	19	1	Male	33	WHOIV	Wildtype	Non-codel	Unmethylated	CGGA	B	0	0.052007	0.0311498	0	0	0.152439	0	0	0	0	0.0645658	0	0.0818083	0.151982	0	0.212436	0	0.0330011	0	0.193534	0.00900196	0.018075
CGGA_1246	2972	0	Male	53	WHOII&III	Mutant	Codel	methylated	CGGA	B	0	0.00277204	0.0755793	0	0.243423	0.183404	0	0	0	0	0.040431	0	0.0778963	0	0.0600998	0.131137	0.151141	0	0	0.0341159	0	0
CGGA_1248	138	1	Male	54	WHOIV	Wildtype	Non-codel	Unmethylated	CGGA	A	0.0585391	0	0.0870656	0	0	0.152472	0	0.093936	0	0	0	0.0518429	0.248048	0	0	0.105667	0.0139122	0.0494423	0	0.139075	0	0
CGGA_1251	272	1	Female	42	WHOIV	Wildtype	Non-codel	Unmethylated	CGGA	C	0.0107548	0.0809123	0	0	0	0.128026	0	0.0594742	0	0	0.000295906	0.0456766	0.0857553	0.199244	0	0.222865	0	0.0607303	0.106266	0	0	0
CGGA_1255	118	1	Male	49	WHOIV	Wildtype	Non-codel	methylated	CGGA	B	0	0.0510985	0	0	0	0.223184	0	0	0	0	0.135717	0	0.12722	0.0864425	0	0.253561	0	0.101648	0	0.0211283	0	0
CGGA_1256	2557	0	Female	52	WHOIV	NA	Non-codel	methylated	CGGA	C	0	0	0	0	0.0678236	0.251352	0	0.00739443	0	0	0.0747792	0.105031	0.0132293	0.202718	0.000687077	0.215792	0	0.021661	0.0395322	0	0	0
CGGA_1257	192	1	Male	59	WHOIV	Wildtype	Non-codel	Unmethylated	CGGA	B	0	0.0809369	0.172644	0	0	0.157484	0	0.0585286	0.0132467	0	0.0255486	0	0.0753495	0	0	0.193651	0	0.0119872	0	0.210624	0	0
CGGA_1258	114	1	Male	42	WHOIV	Wildtype	Non-codel	Unmethylated	CGGA	C	0.00176931	0.00853317	0	0	0	0.239765	0	0	0	0	0.140478	0.0162521	0.2121	0.113347	0	0.17418	0	0.0694409	0.0151491	0.00898635	0	0
CGGA_1260	177	1	Male	32	WHOIV	Wildtype	Non-codel	Unmethylated	CGGA	C	0	0.0374748	0.0217931	0.0068665	0	0.268627	0	0.00992805	0	0	0	0.0618933	0.0558951	0.282999	0	0.217407	0	0	0.0147879	0.0223286	0	0
CGGA_1262	166	1	Female	69	WHOIV	Wildtype	NA	methylated	CGGA	C	0.197175	0	0.0619815	0	0	0.143113	0	0.00661146	0	0	0.000709609	0.00235686	0.0278445	0.157908	0.00127223	0.366951	0	0	0.0327771	0	0	0.00129944
CGGA_1263	772	1	Male	50	WHOII&III	Wildtype	Non-codel	Unmethylated	CGGA	B	0.00963647	0.0976844	0	0	0	0.138924	0	0.097297	0	0	0.0280754	0.00484102	0.113678	0.167833	0	0.308062	0	0	0	0.0339682	0	0
CGGA_1264	2929	0	Female	37	WHOII&III	Mutant	Codel	methylated	CGGA	B	0.0310626	0	0.0400725	0	0.217952	0.243817	0.146293	0	0	0	0.0767086	0	0.0632963	0.0201752	0.00231698	0.0847184	0	0	0.00311283	0.0704751	0	0
CGGA_1269	2923	0	Female	35	WHOII&III	Mutant	Codel	methylated	CGGA	A	0.0129639	0	0.0671868	0	0.0953967	0.275645	0.0255903	0	0	0	0.0104543	0.0181251	0.0956777	0	0	0.107594	0.0879915	0.00352116	0	0.199853	0	0
CGGA_1270	188	1	Female	60	WHOIV	Wildtype	Non-codel	Unmethylated	CGGA	B	0	0.0765038	0.0565404	0.046144	0	0.152658	0	0	0.100853	0	0.0383577	0	0.0584293	0.126588	0.0138246	0.217737	0	0.0133415	0	0.0990222	0	0
CGGA_1271	523	1	Male	17	WHOIV	Wildtype	Non-codel	methylated	CGGA	C	0.0201837	0	0.0195622	0	0	0.198094	0.0977563	0.0428288	0	0	0	0.0161386	0	0.045526	0.00632742	0.480578	0	0.00573592	0.0672689	0	0	0
CGGA_1272	124	1	Male	32	WHOIV	Mutant	Non-codel	methylated	CGGA	B	0.0142239	0	0.0786225	0	0	0.422175	0	0	0	0	0.0455161	0	0.146727	0	0	0.16398	0.0134786	0	0	0.115277	0	0
CGGA_1273	2438	0	Male	64	WHOII&III	Mutant	Non-codel	Unmethylated	CGGA	C	0.0592819	0	0.0788661	0	0	0.456587	0	0.0136969	0.0194323	0	0	0.0862285	0	0.0399609	0	0.156844	0	0.0453385	0.0326563	0	0	0.0111071
CGGA_1275	183	1	Male	70	WHOIV	Wildtype	Non-codel	Unmethylated	CGGA	C	0	0.0613127	0.0581387	0.0221456	0	0.162048	0	0.0195908	0	0	0.0068973	0.0471276	0	0.224891	0.0175099	0.321184	0	0	0.0591546	0	0	0
CGGA_1280	447	1	Male	74	WHOII&III	Wildtype	Non-codel	Unmethylated	CGGA	C	0	0.08814	0	0	0	0.148011	0	0.107054	0	0	0	0.0281055	0.196794	0	0	0.287558	0	0.0516289	0.0927078	0	0	0
CGGA_1281	2909	0	Male	45	WHOII&III	Wildtype	Codel	methylated	CGGA	A	0	0	0.041795	0	0.440566	0	0	0.0166772	0	0.139296	0	0.0312742	0.252815	0.00440634	0.00763252	0.00695578	0	0	0	0.0585822	0	0
CGGA_1282	1116	1	Female	33	WHOIV	Wildtype	Non-codel	Unmethylated	CGGA	B	0.0415715	0	0.108797	0	0.140147	0.142078	0	0	0	0	0.0178038	0.0106856	0.069143	0.096754	0	0.287913	0	0.0851064	0	0	0	0
CGGA_1283	20	1	Male	17	WHOIV	Wildtype	Non-codel	Unmethylated	CGGA	C	0.0947698	0	0.0342334	0.00305081	0	0.159386	0.0164427	0.143849	0	0	0	0.101624	0.102098	0.0667437	0	0.125767	0	0.0513026	0.100733	0	0	0
CGGA_1284	97	1	Male	73	WHOII&III	Wildtype	Non-codel	Unmethylated	CGGA	C	0	0	0.0339336	0	0	0.170334	0	0	0.00127639	0	0.0348841	0	0.230112	0.079151	0.0012932	0.312304	0	0.081047	0.0501706	0.0054937	0	0
CGGA_1285	79	1	Female	58	WHOIV	Wildtype	Non-codel	methylated	CGGA	A	0.00460052	0.0808165	0.038253	0.0232046	0	0.156024	0	0.0877596	0	0	0.0310112	0.027865	0.126383	0.125652	0	0.127537	0	0	0	0.170895	0	0
CGGA_1286	2906	0	Female	52	WHOII&III	Mutant	Codel	Unmethylated	CGGA	B	0.0100291	0	0.0216696	0	0.271297	0.0254476	0.0190978	0	0	0	0.0808044	0	0.173224	0.0275326	0.00357847	0.162332	0	0	0	0.204988	0	0
CGGA_1287	533	1	Male	29	WHOIV	Mutant	Non-codel	Unmethylated	CGGA	C	0	0.0369886	0	0	0	0.218865	0	0.0196692	0.0486	0	0	0.0095598	0.220654	0	0	0.274886	0	0.0774425	0.0933343	0	0	0
CGGA_1291	2422	0	Male	41	WHOII&III	NA	Codel	Unmethylated	CGGA	B	0	0	0.208737	0	0.340158	0	0	0	9.82e-05	0.0487572	0	0.0123692	0.120007	0	0.0279143	0.208971	0	0	0	0.0329876	0	0
CGGA_1292	2901	0	Male	17	WHOII&III	Wildtype	Non-codel	methylated	CGGA	C	0	0.164249	0	0.0695811	0.0215209	0.152983	0	0	0	0	0.0176647	0	0.0820936	0.15934	0	0.212293	0	0.0537359	0.066539	0	0	0
CGGA_1295	310	1	Male	40	WHOII&III	Mutant	Non-codel	methylated	CGGA	C	0.0496414	0.0375433	0.140658	0.0306989	0	0.0243793	0.00685269	0.0187773	0.0519203	0	0	0.0508298	0.0724857	0.0149022	0	0.427135	0	0	0	0.0741759	0	0
CGGA_1299	550	1	Male	54	WHOIV	Wildtype	Non-codel	Unmethylated	CGGA	C	0.0507654	0	0.0643711	0	0	0.316206	0	0.0167208	0	0	0.0386727	0.00638225	0.181596	0.174792	0.00260576	0.0952576	0	0.0518576	0	0.000773475	0	0
CGGA_1300	1793	1	Male	35	WHOII&III	Mutant	Non-codel	methylated	CGGA	B	0.0759146	0	0	0	0	0.164759	0.0998684	0	0	0	0.0276459	0.0578773	0.155864	0.190575	0.00821763	0.155539	0	0	0.0051222	0.0586164	0	0
CGGA_1301	239	1	Male	48	WHOIV	Wildtype	Non-codel	Unmethylated	CGGA	A	0	0.0994312	0.0957075	0.0378845	0	0.108234	0	0	0.063652	0	0	0.0621532	0.102228	0.0945315	0.000273328	0.276094	0	0.00641635	0.00388651	0.0495081	0	0
CGGA_1303	2861	0	Female	45	WHOII&III	Mutant	NA	methylated	CGGA	A	0.100977	0	0.0549385	0	0	0.451544	0	0.0467845	0	0	0	0.000497378	0.174903	0	0	0.0994165	0	0.00886737	0	0.0620712	0	0
CGGA_1305	2702	1	Male	43	WHOII&III	Mutant	Non-codel	methylated	CGGA	A	0	0.0359603	0	0.00132914	0.0946092	0	0.154376	0	0	0	0	0.0419714	0.146136	0	0.0227539	0.168156	0	0	0	0.334707	0	0
CGGA_1307	965	0	Female	25	WHOII&III	Mutant	Non-codel	Unmethylated	CGGA	C	0.0248531	0	0	0.00479227	0	0.279634	0	0.0047141	0.00548229	0	0.0319287	0.0247485	0.211046	0.0583644	0	0.221209	0	0.0629771	0.0702503	0	0	0
CGGA_1309	964	0	Male	65	WHOII&III	NA	Codel	methylated	CGGA	B	0	0.0218305	0.0434968	0	0.249493	0.116493	0	0	0	0	0.0529287	0	0.0851921	0.0076157	0.043271	0.353617	0	0	0	0.026062	0	0
CGGA_1311	1080	1	Female	29	WHOII&III	Mutant	Codel	methylated	CGGA	C	0	0	0.0389419	0	0.178581	0.25544	0	0	0	0	0.0651145	0	0.196353	0.0241212	0	0.167082	0	0.0382564	0.0361101	0	0	0
CGGA_1313	379	1	Male	42	WHOIV	Wildtype	Non-codel	Unmethylated	CGGA	B	0.018695	0	0.0284801	0	0	0.320852	0.000394482	0	0	0	0.0728112	0	0.0473623	0.115201	0	0.302273	0	0.0218006	0	0.0536661	0	0.0184652
CGGA_1314	172	1	Female	27	WHOIV	Mutant	Non-codel	methylated	CGGA	C	0.01195	0.0736344	0	0	0	0.195034	0	0.0170236	0	0	0.0190163	0.0350167	0.171332	0	0	0.234465	0	0.148374	0.06607	0.0280846	0	0
CGGA_1317	2864	0	Male	45	WHOII&III	Mutant	NA	methylated	CGGA	B	0	0	0.0709083	0	0.00152345	0.516559	0	0	0	0	0.0279826	0	0.272046	0	0	0.0560272	0.00993857	0	0	0.0450145	0	0
CGGA_1318	1497	0	Male	39	WHOII&III	Mutant	Non-codel	methylated	CGGA	C	0	0.164335	0.119353	0.0217912	0	0.162838	0	0	0.0585262	0	0	0.0170036	0.106786	0.0371776	0	0.207646	0	0.0373371	0	0.0672062	0	0
CGGA_1319	2861	0	Female	42	WHOII&III	Wildtype	Non-codel	methylated	CGGA	B	0	0.199851	0	0	0	0.0983768	0	0	0.0919564	0	0.028876	0	0.301941	0	0.00274891	0.234254	0	0	0.00257885	0.0394165	0	0
CGGA_1320	59	1	Male	19	WHOIV	Wildtype	Non-codel	Unmethylated	CGGA	C	0	0.049131	0	0	0	0.158098	0	0.187593	0	0	0	0.0585773	0.0165715	0.256308	0	0.195757	0	0.0466075	0.0307781	0	0	0.000578561
CGGA_1321	702	1	Male	46	WHOII&III	Mutant	Non-codel	methylated	CGGA	C	0	0.0733398	0	0	0	0.219687	0	0.0703351	0	0	0.0394634	0.0277475	0.0971584	0.0586041	0	0.377077	0	0.0137717	0.0228164	0	0	0
CGGA_1322	253	1	Male	10	WHOII&III	Mutant	Non-codel	methylated	CGGA	A	0	0	0.065563	0	0	0.479538	0	0	0	0	0.0244399	0.0447733	0.0778385	0	0	0	0.228132	0.0185921	0.0547196	0.00640378	0	0
CGGA_1324	848	1	Male	42	WHOIV	Mutant	Codel	methylated	CGGA	A	0.0379086	0	0.0530742	0	0.0800982	0.0907931	0.210911	0	0	0	0	0.0567853	0.131272	0.0230817	0	0.226418	0	0	0	0.0896575	0	0
CGGA_1326	322	1	Male	45	WHOIV	Mutant	Non-codel	Unmethylated	CGGA	A	0	0.0654475	0	0	0	0.159062	0	0.0218424	0.0162698	0	0.0142297	0.0151617	0.0552024	0.0739846	0.00874342	0.470516	0	0.0214807	0	0.0780602	0	0
CGGA_1329	326	1	Female	43	WHOII&III	Mutant	Non-codel	methylated	CGGA	C	0	0	0.0793181	0	0.121799	0.250193	0.0526246	0	0	0	0.027584	0	0.113282	0	0	0.182976	0	0.0815447	0.0906793	0	0	0
CGGA_1330	2846	0	Male	47	WHOII&III	Mutant	Non-codel	methylated	CGGA	C	0	0.0105239	0.091995	0	0	0.240369	0	0	0	0	0	0.0148733	0.138878	0.0477319	0.023631	0.34762	0	0	0.0843775	0	0	0
CGGA_1332	510	0	Female	55	WHOIV	Wildtype	Non-codel	methylated	CGGA	C	0.0694718	0	0.012087	0	0	0.337514	0	0.051085	0	0	0	0.0505771	0.0340938	0.240829	0	0.182397	0	0.0219457	0	0	0	0
CGGA_1334	146	1	Female	33	WHOII&III	Wildtype	Non-codel	methylated	CGGA	A	0.0367983	0	0.0164671	0.00414086	0	0.174327	0	0.0765659	0	0	0.0383927	0.043551	0.0483437	0.126786	0.0117073	0.219357	0	0	0	0.203563	0	0
CGGA_1335	2839	0	Female	43	WHOII&III	Mutant	Codel	Unmethylated	CGGA	A	0.018601	0	0.038342	0	0.0493785	0.236022	0.0537977	0	0	0	0.00426321	0.0116974	0.251936	0.0142405	0	0.15409	0	0	0	0.167632	0	0
CGGA_1337	2172	1	Male	67	WHOIV	NA	Non-codel	Unmethylated	CGGA	C	0.0180889	0	0.0492137	0.031945	0	0.247939	0	0.0162214	0.0132688	0	0	0.0680714	0.0615649	0.134485	0	0.297551	0	0.0441879	0.0123242	0.00513887	0	0
CGGA_1338	1122	1	Female	61	WHOIV	Wildtype	Non-codel	methylated	CGGA	B	0	0.00502871	0.117622	0	0	0.314431	0	0	0.00452884	0	0.0864552	0	0	0.0714707	0	0.206731	0	0.0477916	0	0.0947579	9.72e-05	0.0510852
CGGA_1339	2832	0	Male	41	WHOII&III	Mutant	Codel	Unmethylated	CGGA	C	0.136751	0	0	0	0	0.322659	0	0	0	0	0.0267515	0	0.128681	0.202472	0.00772962	0.131399	0	0	0.0435578	0	0	0
CGGA_1340	1109	1	Male	35	WHOII&III	Wildtype	Non-codel	Unmethylated	CGGA	A	0.0651513	0	0	0	0	0.211666	0	0.166728	0	0	0	0.025353	0.269685	0.115037	0	0	0	0	0	0.14638	0	0
CGGA_1342	186	1	Male	47	WHOIV	Wildtype	Non-codel	Unmethylated	CGGA	B	0	0	0.186592	0	0	0.187338	0	0.00950777	0	0	0.0798477	0	0.0235041	0.143512	0	0.1926	0	0.0412553	0	0.0555102	0.00985424	0.0704778
CGGA_1343	94	1	Male	34	WHOIV	Wildtype	Non-codel	methylated	CGGA	B	0	0.127908	0.272874	0	0	0.188225	0.0981976	0.0836195	0	0	0.0652632	0	0.00353845	0.0876708	0	0.0663081	0	0	0	0.00639554	0	0
CGGA_1345	2825	0	Male	56	WHOII&III	Mutant	Codel	methylated	CGGA	C	0	0.0371393	0	0	0.169876	0.0833436	0	0	0	0.0258905	0	0.00767546	0.181229	0.0587242	0	0.354311	0	0.0331284	0.0486825	0	0	0
CGGA_1346	284	1	Female	57	WHOIV	Wildtype	Non-codel	Unmethylated	CGGA	B	0.025584	0.0425846	0	0	0	0.24608	0	0.0389181	0.0218227	0	0.0496677	0.0025758	0.120628	0.153419	0	0.199761	0	0.00213449	0.0225298	0.0742949	0	0
CGGA_135	1924	1	Female	41	WHOII&III	Wildtype	Non-codel	Unmethylated	CGGA	B	0.0224392	0	0.0767371	0.0106104	0	0.194912	0	0	0.010992	0	0.0398235	0	0.0976078	0.0333728	0	0.319563	0	0.0284025	0	0.122471	0	0.0430688
CGGA_1350	2819	0	Male	36	WHOII&III	Mutant	NA	methylated	CGGA	B	0	0	0.0429231	0	0.0342186	0.446613	0	0	0	0	0.0152313	0	0.273104	0	0	0.0725119	0.0421516	0.0112149	0	0.0620318	0	0
CGGA_1353	1022	1	Male	65	WHOIV	Wildtype	Non-codel	Unmethylated	CGGA	C	0.0383156	0	0.0293616	0	0	0.261711	0.00342621	0	0	0	0	0.0318129	0.211367	0	0.00720525	0.29836	0	0.0650589	0.0533815	0	0	0
CGGA_1354	530	1	Female	40	WHOIV	Wildtype	Non-codel	methylated	CGGA	C	0.0899376	0	0.0213684	0	0	0.332474	0	0	0	0	0.00701028	0.0268027	0.14882	0.0178522	0	0.302518	0	0	0.0532174	0	0	0
CGGA_1356	948	1	Male	52	WHOII&III	Mutant	Non-codel	methylated	CGGA	A	0	0.113275	0	0.015408	0	0.176061	0	0.147682	0	0	0	0.0673608	0.100966	0.178074	0.00705979	0.105987	0	0	0	0.0881263	0	0
CGGA_1359	343	1	Male	21	WHOII&III	Wildtype	Non-codel	methylated	CGGA	C	0.00830776	0	0	0	0	0.398296	0	0	0	0	0	0.0493563	0.125365	0.112774	0.010986	0.235884	0	0	0.0590309	0	0	0
CGGA_1361	2804	0	Male	40	WHOII&III	Mutant	Non-codel	methylated	CGGA	C	0.074645	0	0.121348	0.0146659	0	0.324709	0	0	0	0	0	0.00227847	0.168664	0	0	0.234187	0	0.039873	0.00875441	0.0108745	0	0
CGGA_1362	2804	0	Female	64	WHOII&III	Wildtype	Non-codel	Unmethylated	CGGA	C	0.0386237	0	0	0	0	0.196619	0.0165965	0	0	0	0.0082614	0	0.372052	0.04551	0	0.149792	0	0.0900179	0.0825284	0	0	0
CGGA_1365	253	1	Male	55	WHOIV	Wildtype	NA	methylated	CGGA	A	0.097514	0	0.0234331	0	0.115819	0	0.147489	0	0	0	0	0.0564486	0.102714	0.140904	0	0.226044	0	0	0	0.0896339	0	0
CGGA_1368	2797	0	Male	49	WHOII&III	Mutant	NA	methylated	CGGA	B	0	0	0.0108529	0	0.0175174	0.492657	0	0	0	0	0.00614485	0	0.265807	0	0	0.0904627	0.069513	0	0	0.0470454	0	0
CGGA_1369	360	0	Female	37	WHOII&III	Mutant	Non-codel	methylated	CGGA	C	0	0.0540698	0	0	0	0.296715	0	0	0.00824571	0	0.0178497	0.00233088	0.306877	0	0	0.149785	0	0	0.124109	0.0400174	0	0
CGGA_1370	325	0	Male	43	WHOIV	Wildtype	Non-codel	Unmethylated	CGGA	A	0.0472421	0	0.0662376	0	0.0191069	0.260563	0	0.0360882	0	0	0	0.06131	0.0716606	0.148533	0	0.258042	0	0	0	0.0312169	0	0
CGGA_1371	2791	0	Male	68	WHOIV	Wildtype	Non-codel	methylated	CGGA	B	0.00755477	0	0.119784	0	0.290073	0.0188823	0.0188077	0	0	0.0112429	0.0385523	0	0.118728	0.0530051	0	0.208265	0	0	0	0.115105	0	0
CGGA_1374	141	1	Male	22	WHOII&III	Mutant	Non-codel	methylated	CGGA	A	0.030636	0	0.280273	0	0.101712	0.087032	0.0307725	0	0	0.0359831	0.00712701	0	0.108591	0.0726906	0.012945	0.135062	0	0	0	0.0971762	0	0
CGGA_1375	92	1	Female	50	WHOIV	Mutant	Non-codel	methylated	CGGA	A	0.143374	0	0.100793	0	0	0	0.278607	0	0	0.0215307	0	0.0345503	0.0901076	0	0	0.208014	0.112128	0	0	0.0108959	0	0
CGGA_1377	2780	0	Male	28	WHOII&III	Mutant	Non-codel	methylated	CGGA	A	0.00537935	0.0198517	0	0	0	0.209392	0.0568815	0	0	0	0	0.0217097	0.279096	0	0.0160194	0.169031	0	0	0	0.22264	0	0
CGGA_1378	378	1	Male	47	WHOIV	Wildtype	NA	Unmethylated	CGGA	B	0.0275415	0	0.0406071	0	0	0.425403	0	0	0.0248608	0	0.0245297	0	0	0.0710613	0.00504092	0.111774	0	0	0	0.255853	0	0.0133293
CGGA_1380	291	1	Male	46	WHOIV	Wildtype	Non-codel	methylated	CGGA	C	0.00602903	0	0.0213125	0	0	0.34173	0	0.0192335	0.0383939	0	0.0463255	0.0156466	0.140221	0.0746859	0.0139277	0.221465	0	0	0.0416358	0.0193934	0	0
CGGA_1381	46	1	Female	36	WHOIV	Mutant	Non-codel	methylated	CGGA	B	0.0244545	0	0.0437905	0	0	0.29141	0.0494187	0	0	0	0.0446239	0	0	0.146454	0	0.316557	0	0	0	0.0832914	0	0
CGGA_1382	284	1	Male	57	WHOIV	Wildtype	Non-codel	methylated	CGGA	C	0.0503077	0	0.0943622	0	0.144961	0.0803005	0	0	0	0.0941658	0	0	0.0789952	0.123643	0.00977067	0.252013	0	0.0135084	0.0579727	0	0	0
CGGA_1383	884	0	Female	47	WHOII&III	Mutant	Codel	methylated	CGGA	B	0.0350414	0	0.00750183	0	0	0.19957	0	0	0	0	0.0359383	0.0353419	0.179604	0.11087	0	0.352601	0	0	0	0.0435311	0	0
CGGA_1384	191	1	Female	39	WHOIV	Mutant	Non-codel	methylated	CGGA	C	0	0.0751926	0	0	0	0.351525	0	0	0	0	0.0255792	0	0.235085	0	0	0.131445	0.0674888	0	0.057911	0.0557741	0	0
CGGA_1386	2770	0	Male	34	WHOII&III	NA	Codel	methylated	CGGA	C	0.00135699	0.00267436	0	0	0.158505	0.25261	0	0	0.000192298	0	0.0539292	0	0.275898	0.0216843	0.0112525	0.152728	0	0	0.0205552	0.0486135	0	0
CGGA_1387	90	1	Male	41	WHOIV	Wildtype	Non-codel	methylated	CGGA	C	0.0304552	0	0.0580002	0	0	0.305799	0	0.0556738	0	0	0	0.0429347	0.0878255	0.0406762	0	0.311214	0	0.0494094	0.00722932	0.0107832	0	0
CGGA_1388	485	1	Male	37	WHOII&III	Mutant	Non-codel	methylated	CGGA	B	0.00341969	0.0556861	0	0.00471593	0	0.211117	0	0	0	0	0.0275011	0	0.269884	0	0.0117909	0.218772	0	0.0840803	0	0.113033	0	0
CGGA_1389	1669	1	Female	67	WHOII&III	Mutant	Codel	methylated	CGGA	B	0.0343514	0	0.381532	0	0.0330713	0.189264	0	0	0	0	0.0355462	0	0.00542431	0.0683014	0	0.197308	0	0	0	0.0552008	0	0
CGGA_139	694	1	Male	59	WHOIV	Mutant	Non-codel	Unmethylated	CGGA	A	0.0271668	0	0.0626289	0.000599334	0	0.345381	0	0.0660628	0	0.00309743	0	0	0.162736	0.0931295	0	0.133522	0	0.0292656	0	0.0764109	0	0
CGGA_1390	2050	0	Male	50	WHOII&III	Mutant	Non-codel	Unmethylated	CGGA	A	0.0142275	0	0.0432412	0	0	0.222206	0	0.115161	0	0	0	0.0445577	0.143562	0.0378357	0	0.347465	0	0.026368	0	0.00537504	0	0
CGGA_1391	426	0	Male	62	WHOIV	Wildtype	Non-codel	Unmethylated	CGGA	C	0.0357424	0	0.0316802	0	0.0329072	0.0662252	0	0.0771659	0	0	0.0107213	0.0516543	0.134551	0.239319	0	0.172575	0	0.0901169	0.0573412	0	0	0
CGGA_1392	473	1	Male	62	WHOIV	Wildtype	Non-codel	Unmethylated	CGGA	B	0	0.100339	0.0482139	0	0	0.167069	0	0	0.0528421	0	0.0535709	0	0.0836922	0.22417	0	0.221374	0	0	0	0.0487282	0	0
CGGA_1393	275	1	Male	41	WHOIV	Wildtype	Non-codel	methylated	CGGA	B	0	0.0635572	0.0390923	0	0	0.237139	0	0.0542035	0	0	0.0262262	0.00400714	0.0816395	0.241766	0	0.130596	0	0.0379834	0	0.0837889	0	0
CGGA_1394	139	1	Male	37	WHOIV	Mutant	Non-codel	methylated	CGGA	B	0.0926939	0	0.068989	0	0	0.24279	0	0	0.0884747	0	0.00265088	0	0.156215	0	0	0.24296	0	0	0	0.105227	0	0
CGGA_1398	554	1	Male	43	WHOII&III	Mutant	Non-codel	methylated	CGGA	B	0.0446486	0	0.0553883	0	0.0151697	0.223188	0	0	0	0	0.0204588	0	0.299121	0	0	0.195196	0	0	0	0.146829	0	0
CGGA_1400	2742	0	Female	53	WHOII&III	NA	Codel	Unmethylated	CGGA	B	0	0.117104	0.0199827	0	0.265201	0.107363	0	0	0	0	0.137289	0.0366064	0.00418359	0	0	0.296528	0	0	0	0.0157432	0	0
CGGA_1401	1680	1	Male	39	WHOII&III	Mutant	Non-codel	methylated	CGGA	A	0.0395838	0	0.0629727	0	0.172171	0	0.182736	0	0	0	0	0.0430157	0.0396399	0	0.0108358	0.102458	0	0	0	0.346588	0	0
CGGA_1402	2742	0	Male	30	WHOIV	Wildtype	Non-codel	methylated	CGGA	B	0.000908764	0	0.0766907	0.00890665	0	0.15871	0	0	0.0198279	0	0.035381	0	0.0468577	0.353478	0.00803702	0.267248	0	0	0	0.0239547	0	0
CGGA_1403	679	1	Female	43	WHOIV	Wildtype	Non-codel	methylated	CGGA	A	0.0580745	0	0	0	0	0.346093	0.0869114	0	0	0	0.0175059	0.0226482	0.0679506	0	0	0.314859	0	0.0527595	0.00244897	0.0307482	0	0
CGGA_1404	2741	0	Female	56	WHOII&III	Mutant	Codel	methylated	CGGA	C	0.00192316	0	0.0512551	0	0.248432	0.242573	0.00388541	0	0	0	0.0425002	0	0.237964	0.0158574	0.00811887	0.098523	0	0	0.048967	0	0	0
CGGA_1406	2154	1	Male	34	WHOII&III	Mutant	Non-codel	methylated	CGGA	C	0.0262129	0	0.0236069	0.0122689	0	0.0215035	0	0.0223498	0.0522432	0	0	0.0225839	0.307391	0	0	0.416209	0	0	0.0896917	0	0.0059389	0
CGGA_1407	2728	0	Female	29	WHOII&III	Mutant	Codel	methylated	CGGA	B	0	0.091265	0	0	0.446258	0	0	0	0	0	0.101084	0	0	0.0368332	0.0235811	0.282082	0	0	0	0.0188967	0	0
CGGA_1408	1362	1	Female	64	WHOII&III	Wildtype	Non-codel	Unmethylated	CGGA	C	0	0.0812693	0	0.0300593	0	0.178138	0	0	0	0	0.0315475	0	0.188754	0	0.0275917	0.374045	0	0.0548889	0.0337072	0	0	0
CGGA_1409	2727	0	Female	24	WHOIV	Mutant	Non-codel	Unmethylated	CGGA	A	0.0180358	0	0.0531532	0	0.0379689	0	0.10091	0.0300173	0	0	0	0.0938302	0.203816	0.0194418	0.00890086	0.0204517	0	0	0	0.387766	0.025708	0
CGGA_1410	825	1	Female	27	WHOIV	Wildtype	Non-codel	methylated	CGGA	C	0.0408686	0	0	0	0	0.273852	0	0.0406538	0	0	0	0.0346272	0.124583	0.157935	0	0.168103	0	0.0680839	0.0912935	0	0	0
CGGA_1411	329	1	Female	40	WHOII&III	Wildtype	Non-codel	methylated	CGGA	C	0.0488999	0.0511195	0.100224	0.0130379	0	0	0	0.032304	0.0644923	0.0346831	0	0.0252907	0.0731203	0.103242	0.00721194	0.423515	0	0	0.0211105	0.00174788	0	0
CGGA_1412	296	1	Female	48	WHOIV	Mutant	Codel	methylated	CGGA	B	0	0.086302	0.144346	0	0.096192	0.0880178	0	0	0.0396623	0.109478	0.0220109	0	0.0623361	0.114229	0.00323975	0.164021	0	0.0106386	0	0.0595265	0	0
CGGA_1413	2720	0	Male	35	WHOII&III	Mutant	Codel	methylated	CGGA	A	0	0	0.0916938	0	0.0338372	0.00321086	0.163049	0	0	0	0	0.0933172	0.045734	0	0.0126465	0.0121394	0	0	0	0.544372	0	0
CGGA_1415	2719	0	Female	30	WHOIV	Wildtype	Non-codel	methylated	CGGA	B	0.000886445	0	0.00614915	0.0107489	0	0.0899903	0	0	0.0222374	0	0.00665014	0	0.250013	0.0587976	0	0.239984	0	0.10763	0	0.199811	0.0071023	0
CGGA_1416	1933	1	Male	42	WHOII&III	Mutant	Codel	Unmethylated	CGGA	B	0	0.0306226	0	0	0.2603	0.00146207	0.0593415	0	0	0	0.0769864	0.00746448	0.0703023	0.141117	0	0.197369	0	0	0	0.155034	0	0
CGGA_1417	2713	0	Male	56	WHOII&III	Mutant	Codel	methylated	CGGA	C	0.138651	0	0.126414	0	0.103915	0.191609	0.0134863	0	0	0	0.00191384	0	0.152999	0	0.00745575	0.232917	0	0	0.0306381	0	0	0
CGGA_1418	287	1	Female	73	WHOIV	Wildtype	NA	Unmethylated	CGGA	B	0	0	0.0354067	0	0	0.400858	0	0	0	0	0.019778	0	0.0450405	0.213396	0	0.236751	0	0	0	0.0487705	0	0
CGGA_1419	249	1	Male	56	WHOIV	Wildtype	Non-codel	Unmethylated	CGGA	C	0	0	0.0701427	0.0154272	0	0.269085	0	0.0582845	0	0	0	0.0970917	0.00551801	0.252865	0	0.205769	0	0.00719471	0.0121199	0.00650235	0	0
CGGA_1420	364	1	Male	60	WHOIV	Wildtype	Non-codel	methylated	CGGA	A	0	0.000751524	0	0	0	0.218597	0	0.17922	0.0107672	0	0	0.0285221	0.107553	0.233187	0.00636892	0.0482931	0	0	0	0.16674	0	0
CGGA_1421	2699	0	Male	35	WHOII&III	NA	Non-codel	methylated	CGGA	B	0	0.121053	0	0	0	0.220614	0	0	0.0693127	0	0.094519	0	0.229727	0.0293747	0	0.0409859	0	0	0	0.194413	0	0
CGGA_1422	204	1	Male	76	WHOIV	Wildtype	NA	Unmethylated	CGGA	C	0.0477646	0	0.0403584	0	0.0155211	0.383883	0	0	0	0	0	0.0217249	0.0606908	0.166008	0	0.219752	0	0.00422199	0.0375922	0.00248324	0	0
CGGA_1424	2692	0	Female	41	WHOII&III	Mutant	NA	methylated	CGGA	C	0	0	0.0387438	0	0	0.435009	0	0	0	0	0	0.00782155	0.239107	0	0	0.101443	0.104746	0.0136908	0.059439	0	0	0
CGGA_1425	640	1	Female	22	WHOIV	Wildtype	Codel	methylated	CGGA	B	0.0272493	0	0.055616	0	0.0885646	0.246462	0	0	0	0	0.105139	0	0.0169696	0.0601189	0	0.337238	0	0.0462079	0.0164351	0	0	0
CGGA_1426	133	1	Female	50	WHOIV	Wildtype	Non-codel	Unmethylated	CGGA	B	0	0.0236961	0	0	0	0.30902	0.00906466	0	0	0	0.0302109	0.0157505	0.103519	0.101341	0	0.355653	0	0	0	0.0517442	0	0
CGGA_1427	339	0	Female	30	WHOII&III	NA	Non-codel	Unmethylated	CGGA	B	0.0353235	0.015007	0	0	0.0862843	0.299305	0	0	0.00158793	0	0.093506	0	0.244506	0.0481995	0.000605029	0.140699	0	0	0.00137291	0.0336043	0	0
CGGA_1429	2685	0	Female	40	WHOIV	Mutant	Codel	methylated	CGGA	B	0.0997217	0	0.0555151	0.00776266	0	0.484255	0	0	0	0	0.0256675	0	0.077205	0	0	0.168861	0.0640392	0	0.005833	0.0111395	0	0
CGGA_1430	162	1	Female	28	WHOIV	Wildtype	Non-codel	Unmethylated	CGGA	A	0.113716	0	0.0214461	0	0	0.593836	0	0	0	0	0	0.0335764	0	0.113512	0	0.106425	0	0	0	0.0174879	0	0
CGGA_1431	2048	1	Male	48	WHOII&III	Mutant	Non-codel	methylated	CGGA	B	0	0.0788895	0.0112862	0.000148417	0.144649	0.119567	0	0	0.0277648	0	0.0537374	0	0.320183	0	0.00536373	0.156953	0.0206792	0	0.0241841	0.036594	0	0
CGGA_1433	394	1	Female	72	WHOIV	Wildtype	Non-codel	Unmethylated	CGGA	B	0	0.038018	0.00689583	0	0	0.224531	0	0.0516277	0	0	0.0143049	0.00397625	0.125457	0.0177462	0	0.224509	0	0.0640041	0	0.18288	0.0460496	0
CGGA_1434	67	1	Male	61	WHOII&III	Wildtype	Non-codel	Unmethylated	CGGA	C	0.0673766	0	0.0573797	0.0163235	0	0.205645	0	0.00993511	0	0	0	0.062802	0.169225	0.0921948	0	0.207219	0	0.0796932	0.0322065	0	0	0
CGGA_1435	1657	1	Female	46	WHOII&III	Mutant	Non-codel	Unmethylated	CGGA	B	0.0141623	0.000705693	0.02056	0	0	0.149016	0	0	0.00216918	0	0.00930291	0	0.250536	0.0311244	0	0.402683	0	0	0	0.119741	0	0
CGGA_1437	1037	1	Male	48	WHOII&III	Wildtype	Non-codel	Unmethylated	CGGA	A	0.0103433	0	0.0516471	0	0.0594141	0.221051	0	0	0	0.00813779	0	0.0389831	0.227593	0.0338695	0	0.143379	0	0	0	0.205581	0	0
CGGA_1440	2670	0	Female	29	WHOII&III	Mutant	Codel	methylated	CGGA	C	0.0376102	0	0.0712806	0	0.155172	0.390274	0	0	0	0	0.0781903	0	0.173751	0	0.0131156	0.00574469	0.0285981	0	0.0430756	0.00318835	0	0
CGGA_1441	1882	1	Male	70	WHOIV	Wildtype	Non-codel	methylated	CGGA	B	0.000681494	0.00181787	0.0316136	0	0	0.159619	0	0	0.000703277	0	0.0675803	0.0104704	0.142809	0.117075	0.00117256	0.418988	0	0.0281997	0	0.0192702	0	0
CGGA_1443	2665	0	Male	41	WHOII&III	Wildtype	Non-codel	NA	CGGA	C	0	0.0804074	0.0726129	0.0219242	0	0.0850924	0	0	0.0369469	0.0168033	0	0	0.0378544	0.257321	0.00654313	0.293674	0	0	0	0.0908201	0	0
CGGA_1444	378	1	Female	68	WHOIV	Wildtype	Non-codel	methylated	CGGA	B	0.00723161	0	0.0129657	0	0	0.151999	0	0	0	0	0.00178761	0.00297678	0.149443	0.101194	0	0.401894	0	0.0711546	0	0.0993532	0	0
CGGA_1445	2664	0	Male	37	WHOII&III	Wildtype	NA	methylated	CGGA	A	0.172017	0	0.0415754	0	0	0.3376	0.0300979	0	0	0	0	0.0238044	0.139067	0	0	0.105654	0.0691164	0	0.0810679	0	0	0
CGGA_1446	2664	0	Male	29	WHOII&III	Mutant	NA	Unmethylated	CGGA	B	0	0.0230058	0.0081145	0	0.0904073	0.367246	0	0	0	0	0.00140724	0	0.217037	0	0	0.0862746	0.0872412	0.0307653	0	0.0885012	0	0
CGGA_1447	308	1	Male	48	WHOII&III	Wildtype	NA	methylated	CGGA	A	0.0665601	0	0.0395091	0	0.041087	0.0620504	0.12324	0	0	0.0530063	0	0.067781	0.190177	0	0	0.132185	0	0	0	0.224404	0	0
CGGA_1450	957	1	Male	37	WHOIV	Mutant	Codel	Unmethylated	CGGA	B	0.0188552	0	0.105221	0	0.154858	0.410317	0	0	0	0	0.0200439	0.0251957	0.147744	0	0	0	0.117766	0	0	0	0	0
CGGA_1451	438	1	Female	45	WHOIV	Wildtype	Non-codel	Unmethylated	CGGA	B	0	0.0190792	0.0972085	0	0	0.0890703	0	0	0.0516484	0	0.0265773	0	0.103103	0.151741	0.00075601	0.381716	0	0.0522008	0.00514022	0.0217594	0	0
CGGA_1452	468	1	Male	53	WHOIV	Wildtype	Non-codel	methylated	CGGA	B	0	0.00576497	0.0470393	0	0	0.0741069	0	0.00290531	0.0102095	0	0.0568557	0.00979705	0.229177	0.130134	0	0.285943	0	0.0109108	0	0.102581	0.0345754	0
CGGA_1454	2655	0	Female	42	WHOII&III	Wildtype	Non-codel	methylated	CGGA	C	0	0	0.0826079	0.040997	0	0.346978	0	0	0	0	0	0.0544784	0.201892	0.214185	0	0	0	0	0	0.0588621	0	0
CGGA_1455	2655	0	Male	40	WHOII&III	Mutant	NA	Unmethylated	CGGA	B	0	0.0258547	0.011962	0	0.0321411	0.462299	0	0	0	0	0.0266315	0	0.221965	0	0	0.0543367	0.110169	0	0.002024	0.0526174	0	0
CGGA_1457	312	1	Male	60	WHOIV	Wildtype	Non-codel	methylated	CGGA	C	0	0.0287232	0.123969	0.147936	0	0.194685	0.0637021	0	0	0.0219886	0	0	0.0970463	0.00873655	0.0253879	0.227727	0	0.0323555	0	0.0277442	0	0
CGGA_1458	127	1	Female	54	WHOII&III	Mutant	Codel	methylated	CGGA	B	0	0.0439579	0.0777027	0	0.331617	0	0.118168	0	0	0	0.0990687	0	0.185125	0.0570191	0	0.0771679	0	0	0	0.0101739	0	0
CGGA_1459	503	1	Male	55	WHOII&III	Wildtype	Non-codel	Unmethylated	CGGA	C	0.0397681	0	0.100138	0	0	0.244051	0	0	0	0	0	0.0503229	0.13427	0.0912369	0.0189118	0.190785	0	0.0926879	0.037829	0	0	0
CGGA_1460	209	1	Male	51	WHOIV	Wildtype	Non-codel	methylated	CGGA	C	0	0.0162263	0.0215022	0	0	0.205256	0	0.151671	0	0	0	0.0419576	0.120809	0.115623	0	0.219578	0	0.090275	0.0171012	0	0	0
CGGA_1461	226	1	Female	60	WHOIV	Wildtype	Non-codel	Unmethylated	CGGA	B	0.0336858	0	0.0376027	0	0	0.333439	0	0	0	0	0.0627495	0	0.0480083	0.228258	0	0.206591	0	0.00574657	0	0.0439189	0	0
CGGA_1462	174	1	Male	49	WHOIV	Wildtype	Non-codel	methylated	CGGA	C	0	0.0616052	0	0.0099291	0	0.238153	0	0.0781501	0	0	0	0.0519111	0.141613	0.0541635	0	0.289563	0	0.00718548	0.0677271	0	0	0
CGGA_1463	2633	0	Female	69	WHOII&III	Mutant	Codel	methylated	CGGA	B	0.0985274	0	0.0493563	0	0.134361	0.2184	0.0438034	0	0	0	0	0	0.144585	0.0703882	0.00806709	0.196636	0	0	0	0.0358767	0	0
CGGA_1467	866	1	Male	58	WHOIV	Mutant	NA	Unmethylated	CGGA	B	0	0.0133117	0.00439684	0	0	0.456912	0	0	0	0	0.0220102	0	0.197293	0	0	0.105195	0.0708503	0.0497447	0	0.0802852	0	0
CGGA_1469	2626	0	Male	46	WHOII&III	Mutant	NA	methylated	CGGA	C	0	0	0.0349612	0	0.0346779	0.330795	0.0213896	0	0	0	0	0.0291355	0.285742	0	0	0.0443713	0.112255	0.0243955	0.0822765	0	0	0
CGGA_1471	2623	0	Male	45	WHOII&III	Mutant	Non-codel	methylated	CGGA	C	0.0279505	0.00985975	0	0.00348777	0.0303506	0.262767	0	0	0	0	0.0287567	0	0.258185	0	0	0.317117	0	0	0.0615259	0	0	0
CGGA_1472	1025	1	Male	34	WHOIV	NA	Non-codel	methylated	CGGA	C	0	0.147783	0	0.0276843	0.0512873	0.159504	0	0.0413905	0	0	0.0989939	0.0218165	0.118009	0.0160014	0.035101	0.218504	0	0	0.063925	0	0	0
CGGA_1473	265	1	Female	28	WHOII&III	NA	Non-codel	Unmethylated	CGGA	B	0.166654	0	0	0	0	0.0850014	0	0.0448874	0.052129	0	0.0569373	0	0	0.102483	0.00514069	0.238895	0	0	0	0.117975	0	0.129896
CGGA_1474	333	0	Female	50	WHOII&III	Mutant	NA	methylated	CGGA	A	0.110537	0	0.023409	0	0	0.363325	0	0.01281	0	0	0.00542353	0	0.0139011	0.0971214	0	0.322055	0	0	0	0.0499226	0	0.00149555
CGGA_1475	182	1	Male	38	WHOIV	Mutant	Non-codel	methylated	CGGA	A	0.00240632	0	0.214669	0	0	0.110226	0.0498055	0	0	0	0.0227829	0.0121531	0.063583	0	0	0.161985	0.0392592	0.0146046	0	0.270949	0.0375755	0
CGGA_1476	299	1	Female	53	WHOIV	Wildtype	Non-codel	methylated	CGGA	C	0.00678364	0	0.04896	0	0.0297655	0.139977	0	0.0803631	0	0	0	0.0706157	0.077499	0.220904	0	0.170575	0	0.0762335	0.0783238	0	0	0
CGGA_1477	1194	1	Male	43	WHOII&III	NA	Non-codel	Unmethylated	CGGA	C	0.0172607	0.051601	0	0	0	0.279934	0	0	0	0	0.130781	0	0.215669	0.0599916	0.008776	0.184475	0	0	0.015272	0.0362401	0	0
CGGA_1478	542	1	Female	72	WHOIV	Wildtype	Non-codel	methylated	CGGA	C	0.0413535	0	0.021535	0	0.0277941	0.154595	0	0.0710162	0	0	0.0411859	0.00554789	0.117872	0.0519828	0	0.428796	0	0.0301081	0.00571138	0.00250171	0	0
CGGA_1480	405	1	Male	41	WHOIV	Wildtype	Non-codel	methylated	CGGA	C	0	0.049952	0	0.000151558	0	0.0638276	0.0112677	0	0	0	0	0.025127	0.128008	0.289168	0	0.20724	0	0.0363667	0	0.188891	0	0
CGGA_1481	131	1	Male	55	WHOIV	Wildtype	NA	methylated	CGGA	C	0.0306383	0	0	0	0.0465789	0.268743	0.0376652	0	0	0	0	0.0312463	0.157165	0.209116	0	0.149455	0	0.00508674	0.0643057	0	0	0
CGGA_1482	2592	0	Male	38	WHOII&III	NA	Codel	methylated	CGGA	B	0	0.0103799	0.00275973	0	0.167314	0.113842	0	0	0	0	0.0534562	0	0.186536	0.00414868	0.0413652	0.365363	0	0	0	0.0548354	0	0
CGGA_1486	184	1	Male	45	WHOIV	Wildtype	NA	methylated	CGGA	B	0.168744	0	0.0440049	0	0.0609898	0.159728	0	0	0	0	0.0324729	0	0.0581495	0.105576	0	0.330045	0	0	0.0359273	0.00436226	0	0
CGGA_1487	520	1	Female	49	WHOII&III	Wildtype	Non-codel	Unmethylated	CGGA	C	0.0839277	0	0.0831817	0	0.00385166	0.282913	0	0	0	0	0.0315848	0.029003	0.0793766	0.183706	0	0.194411	0	0.0129723	0	0.0150713	0	0
CGGA_1488	2586	0	Male	31	WHOII&III	Mutant	Non-codel	methylated	CGGA	C	0.0180891	0	0.049469	0	0	0.419085	0	0	0	0	0	0.0248564	0.258352	0	0	0.0835727	0	0	0.146576	0	0	0
CGGA_1491	246	1	Male	29	WHOIV	Mutant	Non-codel	Unmethylated	CGGA	C	0.0676436	0	0.0237016	0	0	0.268988	0	0	0	0	0.0720068	0	0.0933902	0	0	0.373491	0	0.0826895	0.0163376	0	0	0.00175156
CGGA_1492	268	1	Female	47	WHOIV	Wildtype	Non-codel	Unmethylated	CGGA	A	0.0175058	0	0.0518707	0.0103494	0	0.206875	0.0515564	0.0576617	0	0	0	0.0905919	0.134513	0.0296746	0	0.168029	0	0	0	0.153737	0.0129704	0.0146651
CGGA_1494	269	1	Male	21	WHOIV	Wildtype	NA	methylated	CGGA	B	0	0	0.0140245	0	0.0496281	0.379086	0.00746005	0	0	0	0.0236307	0	0.0529664	0.22994	0	0.204213	0	0	0.0263736	0.0126769	0	0
CGGA_1496	330	1	Female	42	WHOIV	Mutant	Codel	methylated	CGGA	C	0.0686877	0	0	0	0.0672411	0.370543	0	0	0	0	0.0562688	0	0.153094	0	0	0.11625	0.105456	0.00722148	0.0430328	0.0122051	0	0
CGGA_1497	1178	1	Female	24	WHOII&III	Mutant	Non-codel	Unmethylated	CGGA	C	0	0	0	0	0	0.378602	0.0811472	0	0	0	0.0501667	0	0.156959	0.231611	0	0.0829564	0	0	0.0185573	0	0	0
CGGA_1500	108	1	Female	45	WHOIV	Wildtype	Non-codel	Unmethylated	CGGA	C	0.0425629	0	0.0445553	0.00773503	0	0.30971	0	0	0	0	0	0.0710081	0.0360256	0.100643	0.014549	0.244378	0	0	0.128833	0	0	0
CGGA_1501	222	1	Male	58	WHOIV	NA	Non-codel	methylated	CGGA	C	0	0.111064	0	0	0	0.13111	0	0	0.122993	0	0.0396125	0.0295104	0.153153	0.0154804	0.0190541	0.349699	0	0	0.0223205	0.00600321	0	0
CGGA_1502	2565	0	Female	27	WHOII&III	Mutant	Codel	methylated	CGGA	B	0	0	0.081115	0	0.26226	0	0.0107794	0	0	0.0136955	0.0260756	0	0.186144	0.0267917	0.0462132	0.310284	0	0	0	0.0366416	0	0
CGGA_1503	777	1	Male	47	WHOIV	Wildtype	NA	Unmethylated	CGGA	B	0.135574	0	0.0515237	0	0.031137	0.199046	0	0	0	0	0.0345007	0.00511584	0.114355	0.109425	0	0.261838	0	0.02191	0.0251308	0	0	0.0104439
CGGA_1504	2558	0	Female	44	WHOII&III	Mutant	Non-codel	methylated	CGGA	C	0	0.187236	0.137534	0.00900998	0	0.223176	0	0	0	0	0.0197574	0.0283795	0.146808	0	0.0199517	0.188387	0	0	0.0318186	0.00794236	0	0
CGGA_1505	172	1	Male	30	WHOIV	Mutant	Non-codel	Unmethylated	CGGA	B	0.0495801	0	0.0355069	0.00932474	0	0.162658	0	0	0	0	0.00668852	0	0.136408	0.0865758	0	0.416779	0	0.0161965	0	0.0746147	0	0.0056672
CGGA_1507	715	1	Female	41	WHOIV	Wildtype	Non-codel	Unmethylated	CGGA	A	0.0413581	0.00637586	0.126848	0.0244738	0.0295612	0	0.0378549	0.0378201	0	0.067053	0	0.0309152	0.122598	0.117586	0	0.223698	0	0.00105834	0	0.110024	0.0227738	0
CGGA_1508	1049	1	Male	39	WHOII&III	Mutant	Non-codel	methylated	CGGA	B	0.0107153	0.0352663	0	0	0.00497855	0.160896	0	0	0	0	0.061222	0.00589412	0.285423	0.109002	0.0227594	0.143782	0	0	0	0.160062	0	0
CGGA_1510	271	1	Male	40	WHOII&III	Mutant	Non-codel	methylated	CGGA	B	0	0.024499	0.044721	0	0.0194554	0.265917	0	0	0.0079258	0	0.0209152	0	0.108734	0.0277869	0	0.357273	0	0.00132903	0	0.121444	0	0
CGGA_1513	2352	1	Female	36	WHOII&III	Mutant	Codel	methylated	CGGA	B	0	0.0123374	0.0133484	0	0.182203	0.146638	0.0395383	0	0	0	0.0281903	0	0.238949	0.0678207	0.000661259	0.140219	0	0	0	0.130095	0	0
CGGA_1514	76	1	Female	57	WHOII&III	Wildtype	NA	methylated	CGGA	B	0.0441822	0	0.0155647	0.0169823	0	0.543101	0	0	0	0	0.0217016	0.0141721	0.0707061	0.0865525	0.00389885	0.119927	0	0	0	0.0603203	0	0.00289092
CGGA_1516	2530	0	Male	46	WHOII&III	Mutant	Codel	methylated	CGGA	B	0.000693597	0	0.0263991	0	0.162024	0.201607	0.18179	0	0	0	0.049475	0	0.0522654	0.0879458	0.0120958	0.0914985	0	0	0	0.134205	0	0
CGGA_1517	2530	0	Male	42	WHOII&III	Mutant	Codel	methylated	CGGA	C	0	0	0.0566812	0	0.315223	0.206301	0	0	0	0	0.0750747	0	0.170448	0.0026394	0	0.140013	0	0	0.0336201	0	0	0
CGGA_1518	411	1	Female	19	WHOII&III	Wildtype	Non-codel	methylated	CGGA	B	0.051515	0	0	0	0	0.332284	0	0	0	0	0.111577	0	0.00851899	0.118561	0	0.320469	0	0	0	0.057075	0	0
CGGA_1520	297	1	Female	67	WHOIV	Wildtype	Non-codel	NA	CGGA	C	0	0.0160976	0.00255434	0	0.0134185	0.116575	0	0.0376365	0.0187695	0	0	0.0433728	0.33524	0	0.0134091	0.333268	0	0.0147722	0.0512138	0.00367182	0	0
CGGA_1521	205	1	Female	63	WHOIV	Wildtype	Non-codel	methylated	CGGA	B	0.0485364	0	0.0634394	0	0.0681086	0.155578	0	0.0127826	0.0491133	0.144734	0	0	0.125408	0.034496	0.00144551	0.281615	0	0	0	0.0147426	0	0
CGGA_1523	2508	0	Male	50	WHOII&III	Mutant	Non-codel	methylated	CGGA	C	0.00131898	0	0.0558801	0	0	0.348448	0	0	0	0	0	0.0363707	0.249372	0	0.00754647	0.244076	0	0.00673541	0.0286419	0.0216105	0	0
CGGA_1524	1004	1	Male	36	WHOII&III	Mutant	Codel	methylated	CGGA	A	0.0364102	0	0.0860744	0	0.145268	0	0.216566	0	0	0	0	0.0660004	0.0303916	0.00374942	0.0214871	0.151371	0	0	0	0.242682	0	0
CGGA_1525	1686	1	Male	41	WHOII&III	NA	Non-codel	methylated	CGGA	C	0	0.152748	0	0	0.0312812	0.155791	0	0	0.0955933	0	0.0445376	0.0464993	0.254625	0.00322502	0.00191249	0.142515	0	0	0.0712725	0	0	0
CGGA_1526	2502	0	Male	39	WHOII&III	Mutant	Codel	methylated	CGGA	C	0.0482997	0	0.0291291	0	0	0.326595	0	0	0	0	0.026499	0	0.101739	0.180639	0.00306465	0.163608	0	0.00252807	0.108206	0.00969283	0	0
CGGA_1527	1714	1	Male	47	WHOII&III	Mutant	Non-codel	methylated	CGGA	B	0	0.104518	0	0	0	0.0837539	0.0943418	0	0	0	0.0250202	0	0.195214	0.0223434	0	0.114151	0	0	0	0.360657	0	0
CGGA_1528	2497	0	Female	27	WHOII&III	Mutant	Codel	methylated	CGGA	C	0	0.0460135	0	0	0.149208	0.213742	0	0	0	0	0.0310121	0	0.197109	0.0852816	0	0.19722	0	0.0179613	0.0624527	0	0	0
CGGA_1530	2497	0	Male	41	WHOII&III	NA	Non-codel	Unmethylated	CGGA	B	0	0.0786134	0	0	0.0431547	0.221191	0	0	0.0698356	0	0.0439625	0	0.209129	0	0.0131204	0.26967	0.0288577	0	0	0.0224662	0	0
CGGA_1533	1217	1	Female	61	WHOII&III	Wildtype	Non-codel	methylated	CGGA	C	0	0.0516436	0.0494713	0	0	0	0	0	0.0571294	0	0.0144339	0.0218657	0.0347566	0.278376	0.0650646	0.316745	0	0	0	0.110514	0	0
CGGA_1534	27	1	Female	58	WHOIV	Mutant	Non-codel	Unmethylated	CGGA	A	0.025245	0.00103808	0	0.00450705	0	0.197474	0.0102364	0	0	0	0	0.0886537	0.234872	0.0547632	0.00536286	0.148996	0	0	0	0.228852	0	0
CGGA_1535	232	1	Male	43	WHOIV	Mutant	Non-codel	Unmethylated	CGGA	A	0	0.0758064	0.0130714	0.0255692	0	0.036948	0.0216629	0	0	0	0.0186298	0.0212041	0.120687	0.0249602	0.0117107	0.367732	0	0.00133607	0	0.260683	0	0
CGGA_1536	840	1	Male	53	WHOII&III	Mutant	Non-codel	methylated	CGGA	C	0.0438823	0	0.000359223	0.00233446	0.0550061	0.139118	0.0683347	0	0	0	0.0264294	0	0.262694	0	0	0.302939	0	0	0.0513618	0.0475408	0	0
CGGA_1537	97	1	Male	73	WHOIV	Wildtype	Non-codel	methylated	CGGA	C	0.0236146	0	0.0182102	0.012433	0	0.276682	0	0	0	0	0.0315088	0	0.104156	0.0858821	0	0.409474	0	0.0211083	0.0169307	0	0	0
CGGA_1538	247	1	Female	57	WHOIV	Wildtype	Non-codel	methylated	CGGA	C	0	0	0.0443778	0	0	0.388157	0	0	0	0	0.00596424	0.0167158	0.117396	0.114325	0	0.18127	0	0.101077	0	0.0307157	0	0
CGGA_1539	2462	0	Male	61	WHOIV	Mutant	Non-codel	methylated	CGGA	B	0.015268	0	0.061742	0	0.218123	0.226815	0	0	0.0263969	0.0616105	0.0503399	0	0.14742	0	0	0.0828865	0.0051304	0	0	0.104268	0	0
CGGA_1541	67	1	Female	50	WHOIV	Wildtype	Non-codel	methylated	CGGA	C	0.0146771	0	0.0350852	0.00943348	0	0.148115	0	0.136743	0	0	0	0.113124	0.159845	0.101261	0.00288229	0.21371	0	0	0.0368632	0.0282605	0	0
CGGA_1542	184	0	Male	26	WHOIV	Mutant	NA	Unmethylated	CGGA	B	0	0	0.0488503	0	0	0.388734	0	0	0	0	0.0284436	0	0.270919	0	0	0.110972	0.0796508	0.029181	0	0.0432489	0	0
CGGA_1543	723	1	Male	57	WHOIV	Mutant	Non-codel	Unmethylated	CGGA	B	0	0.119144	0.0258692	0	0	0.0430027	0	0	0	0	0.0499676	0.0108413	0.153557	0.0983377	0.000410322	0.35901	0	0	0	0.13986	0	0
CGGA_1544	208	1	Female	38	WHOII&III	Mutant	Non-codel	methylated	CGGA	B	0.0288227	0	0.063334	0	0.231663	0.215723	0.154019	0	0	0	0	0	0.112949	0	0.00676557	0.0354545	0.0791194	0	0	0.0721495	0	0
CGGA_1546	223	1	Male	56	WHOIV	Wildtype	Non-codel	Unmethylated	CGGA	B	0	0	0.218816	0.00453202	0	0.0865532	0	0	0.0338114	0	0.0525333	0	0.0621839	0.246206	0.0164959	0.232589	0	0.016183	0	0.0300131	0	8.39e-05
CGGA_1548	1054	1	Male	53	WHOIV	Wildtype	Non-codel	Unmethylated	CGGA	B	0	0.0295321	0.217968	0.0273109	0	0.0482011	0	0	0.0606441	0.0492708	0.0165329	0	0.0842823	0.0447772	0.0179252	0.331956	0	0	0	0.0715999	0	0
CGGA_1551	347	1	Female	50	WHOIV	NA	Non-codel	Unmethylated	CGGA	B	0	0.0452353	0.0797948	0	0	0.124069	0	0	0.0611347	0	0.102695	0	0.0739802	0.242178	0	0.219418	0	0.00719756	0	0.0442979	0	0
CGGA_1552	2432	0	Male	39	WHOII&III	Mutant	Codel	methylated	CGGA	B	0.0139207	0	0.0422417	0	0.112581	0.196873	0.0264562	0	0	0	0.0155981	0.00367749	0.159848	0.0785167	0.015812	0.176436	0	0	0	0.158038	0	0
CGGA_1553	540	1	Male	30	WHOII&III	Mutant	Non-codel	Unmethylated	CGGA	A	0	0	0.0576129	0	0	0.176473	0	0.0665192	0	0	0	0.0955924	0.102478	0.118907	0	0.0844129	0	0	0	0.298005	0	0
CGGA_1554	824	1	Male	34	WHOII&III	Mutant	Codel	methylated	CGGA	A	0	0.00516683	0.0881142	0	0	0.0705211	0	0.0879661	0	0	0	0.0988482	0.147233	0.0378733	0	0.294947	0	0	0	0.16933	0	0
CGGA_1557	2427	0	Male	47	WHOII&III	Mutant	Codel	methylated	CGGA	A	0.0283768	0	0.0416124	0	0.247987	0.122005	0	0	0	0	0.00426594	0.0331741	0.020922	0.0374296	0.00774131	0.20039	0	0	0	0.256097	0	0
CGGA_1558	130	1	Male	71	WHOIV	Wildtype	Non-codel	methylated	CGGA	C	0	0.00878276	0.343908	0	0	0.164973	0	0	0	0.0560327	0	0.0011017	0.0720103	0	0.00964797	0.287915	0	0.0236841	0	0.0319436	0	0
CGGA_1559	603	1	Male	63	WHOIV	Mutant	Codel	methylated	CGGA	B	0	0.167513	0.171819	0	0	0.178222	0	0	0	0	0.0273147	0.00741118	0.143426	0	0.0174282	0.234759	0	0	0	0.052107	0	0
CGGA_1560	459	1	Female	35	WHOIV	Mutant	Non-codel	methylated	CGGA	B	0	0.0500715	0.177905	0	0	0.168107	0	0.0201819	0	0	0.077321	0.0102183	0.0470007	0.0518298	0	0.374733	0	0	0.0161769	0.00645497	0	0
CGGA_1562	2032	1	Male	51	WHOII&III	Mutant	Codel	methylated	CGGA	A	0.0362651	0	0.0601092	0	0.155079	0.0602775	0.224824	0	0	0	0	0.0612099	0.0200539	0	0.00978576	0.0116283	0.0884929	0	0	0.267878	0.00245486	0.00194214
CGGA_1563	2423	0	Female	32	WHOII&III	Wildtype	Non-codel	methylated	CGGA	B	0	0.000320311	0.408332	0.0332153	0.0441824	0.0490252	0	0.0209232	0	0.0104274	0	0.00316591	0.151807	0	0.00692991	0.20265	0	0.0122511	0	0.056771	0	0
CGGA_1564	190	1	Male	48	WHOIV	Wildtype	Non-codel	Unmethylated	CGGA	C	0	0.0674016	0	0	0	0.130609	0	0	0	0	0.032336	0.00690201	0.113863	0.173546	0	0.343588	0	0.0661269	0.0656264	0	0	0
CGGA_1565	1417	0	Female	23	WHOII&III	Mutant	Non-codel	methylated	CGGA	B	0.0495936	0	0.0148686	0	0.140048	0.171616	0	0	0	0	0.0599886	0	0.140235	0.0559928	0.00404918	0.279618	0	0.0128153	0.0103928	0.0607829	0	0
CGGA_1566	2420	0	Female	43	WHOII&III	Mutant	Codel	methylated	CGGA	A	0.0173938	0	0.0667679	0	0	0.486628	0	0	0	0	0.00327795	0.0598332	0.0762703	0	0	0.0651166	0.181735	0	0	0.042977	0	0
CGGA_1567	840	1	Female	48	WHOII&III	Mutant	Non-codel	methylated	CGGA	B	0	0.126748	0.0478487	0.0384394	0	0.203832	0	0	0.0439677	0	0.0742383	0	0.120853	0.0762174	0.0465263	0.148353	0	0	0	0.0729754	0	0
CGGA_1568	345	0	Female	26	WHOII&III	NA	Non-codel	methylated	CGGA	B	0	0.134185	0.0159809	0	0	0.216828	0	0	0.0902324	0	0.0842145	0.0041907	0.235826	0	0	0.135389	0	0	0.0111953	0.0719579	0	0
CGGA_1569	1406	0	Female	27	WHOII&III	Wildtype	Codel	methylated	CGGA	C	0.0118111	0	0.0189835	0	0.222719	0.198863	0	0	0	0	0.0815508	0	0.321923	0.010375	0.0151051	0.045966	0	0	0.0727026	0	0	0
CGGA_157	914	1	Male	34	WHOII&III	NA	Non-codel	Unmethylated	CGGA	C	0	0.185879	0	0	0	0.258513	0	0	0.00421669	0	0.071032	0	0.248587	0	0.00919115	0.0537757	0.0498767	0	0.106939	0.0119893	0	0
CGGA_1571	412	0	Female	43	WHOIV	Mutant	Non-codel	methylated	CGGA	B	0	0.0902141	0	0	0.0474679	0.153091	0	0	0	0	0.0428724	0.00290308	0.0836545	0.141547	0.0091	0.257539	0	0	0	0.171611	0	0
CGGA_1572	160	1	Female	60	WHOIV	Wildtype	Non-codel	Unmethylated	CGGA	B	0	0.101055	0.0250888	0	0	0.110159	0	0	0.0759886	0	0.0674966	0	0.130188	0.0702637	0	0.326838	0	0.00660876	0	0.0863132	0	0
CGGA_1575	129	1	Male	37	WHOII&III	Mutant	Non-codel	methylated	CGGA	A	0	0	0.0455524	0.00194214	0	0.0931689	0.0102805	0	0	0	0	0.0175568	0.194517	0	0	0.40728	0	0.0421462	0	0.187556	0	0
CGGA_1579	2398	0	Male	37	WHOII&III	Wildtype	Non-codel	methylated	CGGA	B	0	0.0704089	0	0	0	0.135672	0	0	0.108122	0	0.0120768	0	0.274796	0.104755	0.0130086	0.0960634	0	0	0	0.185097	0	0
CGGA_1580	1581	1	Female	34	WHOII&III	Mutant	Non-codel	Unmethylated	CGGA	A	0.0341852	0.0145773	0	0	0	0.0425788	0.118465	0	0	0	0	0.0333453	0.240796	0.073884	0.0135858	0.314606	0	0	0	0.113977	0	0
CGGA_1583	1606	1	Female	51	WHOII&III	NA	Non-codel	methylated	CGGA	A	0.0241228	0	0.0985798	0	0.284543	0.104006	0.0168969	0	0	0.00753572	0	0.0207977	0.109566	0.0498686	0	0.223437	0	0	0	0.0606469	0	0
CGGA_1586	232	1	Female	55	WHOIV	Wildtype	Non-codel	Unmethylated	CGGA	B	0	0	0.0171829	0	0	0.174091	0	0	0.0244142	0	0.0716426	0	0.0955174	0.201516	0	0.27517	0	0.0372771	0	0.0921244	0	0.0110636
CGGA_1587	750	1	Female	30	WHOII&III	Mutant	Non-codel	methylated	CGGA	C	0.0228301	0	0.0651665	0.00133303	0	0.104129	0.00434643	0	0	0	0.0352251	0.0415097	0.269367	0	0.00801844	0.355428	0	0	0.0926462	0	0	0
CGGA_1588	2003	0	Female	24	WHOII&III	Wildtype	Non-codel	methylated	CGGA	C	0	0.0820438	0.0742331	0	0	0	0	0	0.198056	0.0115203	0.0256067	0.0211883	0.197083	0	0.0361167	0.330539	0	0	0	0.0236132	0	0
CGGA_1589	342	1	Male	49	WHOII&III	Wildtype	Non-codel	methylated	CGGA	C	0.0560514	0	0.0655905	0	0	0.327661	0	0.0781266	0	0	0	0.0690326	0.0577673	0.0607161	0	0.225313	0	0	0.0549513	0.00478996	0	0
CGGA_1591	1133	1	Male	54	WHOII&III	Mutant	Non-codel	methylated	CGGA	B	0.0765569	0	0.058508	0	0.158765	0.0755601	0.0453812	0	0	0	0	0	0.213566	0	0.00188037	0.311231	0	0	0	0.0585513	0	0
CGGA_1592	1588	1	Male	37	WHOII&III	Mutant	Codel	methylated	CGGA	B	0	0.132612	0.29192	0	0	0.206627	0	0	0.0337419	0	0.000442773	0	0	0.0347774	0	0.0867644	0	0.0284905	0	0.184624	0	0
CGGA_1594	480	0	Male	25	WHOII&III	NA	Non-codel	methylated	CGGA	B	0.0575145	0.0347513	0	0	0.0138033	0.0539966	0	0	0.197357	0	0.0900363	0	0.21048	0	0.0261918	0	0.127541	0	0	0.188328	0	0
CGGA_1595	2363	0	Female	34	WHOIV	NA	Non-codel	Unmethylated	CGGA	B	0	0	0.0271627	0	0.0406314	0.116335	0.0354909	0	0	0	0.0236551	0.0401507	0.234726	0	0.0442114	0.424855	0	0	0	0.0127819	0	0
CGGA_1596	205	1	Male	63	WHOIV	Wildtype	Non-codel	methylated	CGGA	C	0	0.032633	0.00124942	0	0.0483321	0.218917	0	0	0	0	0	0.00161402	0.2656	0.110021	0	0.25294	0	0.0243356	0.022609	0.0217483	0	0
CGGA_1597	174	1	Male	58	WHOIV	Wildtype	Non-codel	methylated	CGGA	C	0	0.0924817	0.210183	0.0235805	0	0.152503	0	0	0	0	0	0.0204591	0.0426395	0.0578984	0	0.340647	0	0.0296209	0.0299871	0	0	0
CGGA_1598	564	1	Male	31	WHOII&III	Wildtype	Non-codel	Unmethylated	CGGA	B	0	0.0710754	0	0	0	0.09223	0	0	0	0	0.0369264	0	0.0641775	0.199839	0	0.413909	0	0.00937043	0	0.112472	0	0
CGGA_1601	710	1	Male	66	WHOIV	Wildtype	Non-codel	methylated	CGGA	C	0	0.047754	0.20283	0.000506644	0	0.131789	0	0	0.0379783	0	0.0295328	0	0.153042	0	0.0018299	0.286116	0	0.080642	0.00976826	0.00981507	0	0.00839506
CGGA_1603	356	1	Male	18	WHOIV	Wildtype	Non-codel	Unmethylated	CGGA	C	0.00358512	0	0.368901	0.0137203	0	0.121299	0	0	0	0	0.0241983	0.0356747	0.0783732	0.125875	0	0.136371	0	0.0875451	0	0	0	0.00445741
CGGA_1604	740	1	Male	46	WHOIV	Mutant	Non-codel	methylated	CGGA	B	0.0722462	0	0.165877	0.00499003	0	0.284519	0	0	0	0	0.101103	0	0.0542095	0.0122516	0.0421864	0.207748	0	0	0	0.0268988	0	0.0279708
CGGA_1605	321	1	Male	34	WHOIV	Wildtype	Non-codel	methylated	CGGA	A	0	0.140647	0	0	0	0.327434	0.00256198	0	0	0	0	0.0259672	0.222196	0.0359866	0	0.171673	0	0	0	0.0735338	0	0
CGGA_1606	471	1	Female	28	WHOII&III	Wildtype	Non-codel	Unmethylated	CGGA	C	0.0434897	0	0.0206403	0	0	0.146284	0.0400794	0.00152881	0	0	0	0.0313052	0.151263	0	0	0.32665	0	0.182549	0.0562099	0	0	0
CGGA_1607	1333	1	Female	35	WHOII&III	Mutant	Codel	methylated	CGGA	B	0.0163229	0	0.103258	0	0.109623	0.1272	0	0	0	0	0.0278141	0	0.184474	0	0	0.266545	0	0.0418509	0	0.122911	0	0
CGGA_1608	1953	0	Male	38	WHOII&III	Mutant	Non-codel	methylated	CGGA	A	0	0.0520702	0.0758857	0.199672	0	0.186925	0	0	0	0.0383865	0	0.0249917	0.0669743	0.0712934	0.0268276	0.175926	0	0	0	0.0810475	0	0
CGGA_1610	1058	1	Male	39	WHOII&III	NA	Codel	methylated	CGGA	B	0	0.138137	0.355765	0.00493951	0	0	0	0	0.172809	0	0.0647484	0	0	0	0.0428662	0.180895	0.014905	0	0	0.0249361	0	0
CGGA_1611	1158	1	Female	30	WHOIV	Mutant	Non-codel	Unmethylated	CGGA	C	0	0	0.0573856	0	0.122314	0.278052	0	0	0	0	0.0327091	0	0.0716819	0	0	0.298889	0	0.107334	0.015594	0.0160396	0	0
CGGA_1612	718	1	Male	68	WHOIV	Wildtype	Non-codel	Unmethylated	CGGA	B	0.0413231	0	0.0606839	0.000270808	0	0.156648	0	0	0	0	0.0676051	0	0.136192	0.134687	0	0.304456	0	0.0446656	0	0.0534681	0	0
CGGA_1613	250	0	Male	53	WHOIV	Wildtype	Non-codel	methylated	CGGA	C	0.0108426	0.0155792	0	0.0444232	0	0.143383	0	0.00665695	0	0	0.00285237	0.0151474	0.143152	0.153086	0	0.351096	0	0.0608508	0.0181045	0.0283728	0	0.0064535
CGGA_1614	1079	1	Male	51	WHOII&III	Mutant	Non-codel	methylated	CGGA	C	0	0.101211	0.0928921	0	0.0112433	0.0625002	0	0	0	0	0.0273246	0.0277077	0.149764	0	0.0137393	0.438737	0	0	0.034547	0.0403339	0	0
CGGA_1615	586	1	Male	48	WHOIV	Wildtype	Codel	Unmethylated	CGGA	C	0	0.220231	0.0167273	0.000601561	0.0376593	0.0434428	0	0	0.0614513	0.123873	0	0	0.129231	0	0.0439964	0.204291	0.109494	0	0	0.00900215	0	0
CGGA_1617	2310	0	Female	35	WHOII&III	NA	Codel	methylated	CGGA	B	0.0233736	0	0.0373413	0	0.418849	0.0620893	0.0407046	0	0	0	0.0512339	0.00535828	0.0939354	0.0084881	0	0.140968	0	0	0	0.117658	0	0
CGGA_1618	2319	0	Male	31	WHOII&III	Mutant	Non-codel	Unmethylated	CGGA	C	0	0.0571137	0.0158893	0	0.0629014	0.265636	0	0	0	0	0.0447709	0	0.303812	0	0	0.177545	0	0	0.0723315	0	0	0
CGGA_1619	766	1	Male	44	WHOII&III	Mutant	Non-codel	methylated	CGGA	B	0	0.0821953	0.155258	0	0.00400602	0.172704	0	0.0203539	0	0	0.0267867	0.0212591	0.168185	0	0	0.233323	0	0	0	0.11593	0	0
CGGA_1620	2312	0	Male	51	WHOII&III	Mutant	Codel	methylated	CGGA	B	0	0.0178114	0.000228023	0	0.186384	0.192199	0	0	0	0	0.0554463	0	0.182289	0.0616992	0	0.2014	0	0	0	0.102543	0	0
CGGA_1621	2311	0	Female	48	WHOII&III	Mutant	Non-codel	Unmethylated	CGGA	C	0	0	0.0151345	0	0.120668	0.196319	0	0	0	0	0	0.0194783	0.24776	0.00902395	0	0.286944	0	0	0.104672	0	0	0
CGGA_1623	2307	0	Female	16	WHOII&III	Wildtype	Non-codel	methylated	CGGA	C	0.0382987	0	0.0293157	0	0	0.27617	0	0.0854382	0	0	0	0.0597639	0.14854	0.177718	0	0.121538	0	0.0420724	0.0183565	0.00278852	0	0
CGGA_1624	87	1	Female	27	WHOIV	Mutant	Non-codel	methylated	CGGA	B	0.0775153	0	0.236832	0	0	0.239059	0	0	0.00383345	0	0.0330096	0	0.0667906	0	0	0.316913	0	0	0.00502864	0.021018	0	0
CGGA_1626	696	1	Male	66	WHOIV	Wildtype	Non-codel	Unmethylated	CGGA	C	0.00585982	0	0.00239736	0	0	0.165529	0	0	0.0206869	0	0.0544163	0	0.110983	0.0966333	0.00246337	0.446808	0	0.0432603	0.0167916	0.0341698	0	0
CGGA_1627	2301	0	Male	37	WHOII&III	Mutant	Non-codel	Unmethylated	CGGA	C	0	0.082874	0	0	0.0708434	0.2206	0	0	0	0	0.0489136	0	0.339372	0.0220105	0	0.148144	0	0	0.0308846	0.0363573	0	0
CGGA_1630	2160	0	Male	26	WHOII&III	NA	Codel	Unmethylated	CGGA	C	0	0.11766	0	0	0.0396189	0.220091	0	0	0.0794972	0	0.0690719	0	0.246529	0	0.0207239	0.144474	0	0	0.0331742	0.0291596	0	0
CGGA_1631	221	1	Female	58	WHOIV	Wildtype	Non-codel	methylated	CGGA	B	0	0.133106	0.188521	0.0137431	0	0.10624	0	0	0.00349448	0.0147352	0.0341634	0	0.00940522	0.0476823	0.0110763	0.390562	0	0.00999534	0	0.0372752	0	0
CGGA_1634	366	1	Female	26	WHOIV	Wildtype	Non-codel	methylated	CGGA	B	0.045879	0.033626	0.0274573	0.0142916	0	0.107192	0	0	0.0212916	0	0.125088	0.0337385	0.139266	0.0667382	0.0521763	0.263647	0	0	0	0.0696093	0	0
CGGA_1635	332	1	Female	43	WHOIV	Wildtype	NA	Unmethylated	CGGA	C	0.0935997	0	0.0750858	0	0.012394	0.302579	0.0151073	0	0	0	0	0	0.177901	0	0	0.277356	0	0.0150995	0.0308776	0	0	0
CGGA_1640	2267	0	Male	55	WHOII&III	NA	Non-codel	Unmethylated	CGGA	A	0.0134411	0	0.0354189	0.0101253	0.0697319	0.0540986	0.0758185	0.0142045	0	0	0	0.14426	0.132348	0.0284822	0.00676224	0.186478	0	0	0	0.228832	0	0
CGGA_1641	291	1	Female	57	WHOIV	Wildtype	Non-codel	methylated	CGGA	C	0	0.0482462	0.0429498	0	0	0.225871	0	0.0687605	0	0	0	0.119654	0.161742	0.0786375	0	0.203009	0	0.00164017	0.0430022	0.00648817	0	0
CGGA_1642	2266	0	Male	48	WHOII&III	Mutant	Non-codel	methylated	CGGA	C	0	0.0841898	0	0	0	0.304796	0	0	0.0526895	0	0.0718756	0	0.131555	0.00469802	0.00176134	0.256259	0	0	0.0921765	0	0	0
CGGA_1644	173	1	Male	48	WHOIV	Wildtype	Non-codel	methylated	CGGA	C	0	0.0391686	0.0593399	0.0122191	0	0.111225	0	0	0	0	0.0213777	0.00405709	0.179637	0.104789	0.000101926	0.379951	0	0.0646216	0.0235124	0	0	0
CGGA_1645	1996	0	Male	59	WHOII&III	Mutant	Non-codel	methylated	CGGA	C	0.0652946	0	0.0024858	0	0	0.267483	0	0	0	0	0.00109433	0.00410423	0.302829	0	0	0.23591	0	0	0.120799	0	0	0
CGGA_1647	2229	0	Male	40	WHOII&III	NA	Codel	methylated	CGGA	B	0	0.0368776	0	0	0.260515	0.116673	0	0	0.00794239	0	0.0851571	0	0.17137	0	0.00682654	0.192696	0.0860536	0	0	0.0358887	0	0
CGGA_1648	1747	0	Female	45	WHOII&III	NA	Codel	Unmethylated	CGGA	B	0	0.000701297	0.0190333	0	0.321406	0	0	0	0.0397135	0.0111447	0.0329437	0	0.285101	0	0.0331658	0.208134	0	0	0	0.0486568	0	0
CGGA_1649	2225	0	Male	36	WHOII&III	Mutant	Codel	Unmethylated	CGGA	B	0	0.140163	0.0183139	0	0	0.169791	0	0	0.0454878	0	0.08361	0	0.0066665	0	0.0815767	0.142764	0.272623	0	0	0.0390034	0	0
CGGA_165	183	0	Male	34	WHOII&III	NA	Non-codel	Unmethylated	CGGA	B	0	0.0756273	0	0	0	0.258445	0	0	0.0751409	0	0.075619	0.0221213	0.14366	0	0.0332702	0.164403	0.0953309	0	0	0.0563826	0	0
CGGA_1650	1283	1	Male	36	WHOIV	Mutant	Non-codel	methylated	CGGA	C	0.0217607	0.0862517	0	0	0	0.269582	0	0	0	0	0.0506666	0	0.338937	0.0418378	0	0.0978384	0	0.00284687	0.0703594	0.0199197	0	0
CGGA_1651	842	1	Female	44	WHOII&III	Mutant	Non-codel	methylated	CGGA	C	0	0	0.0503285	0.0509352	0	0.434264	0	0	0	0	0	0.0414679	0.141461	0.0726762	0	0.106387	0	0.0480468	0.0544341	0	0	0
CGGA_1653	2217	0	Female	47	WHOII&III	NA	Non-codel	methylated	CGGA	B	0	0.0873402	0.0032762	0	0.097487	0.218328	0	0	0.0378692	0	0.0634873	0.016347	0.26544	0	0.00297042	0.108088	0	0	0.00679807	0.0925697	0	0
CGGA_1655	1209	0	Male	48	WHOII&III	Mutant	Non-codel	Unmethylated	CGGA	B	0	0.010921	0.0179906	0	0.0206028	0.103423	0	0	0.0512568	0	0.027248	0	0.189035	0.0362767	0.0237197	0.417212	0	0	0	0.102313	0	0
CGGA_1656	149	1	Male	56	WHOIV	Wildtype	Non-codel	methylated	CGGA	C	0.0390098	0	0.0388473	0.0178964	0	0.390057	0	0.0823546	0	0	0.0601513	0.0219841	0.0228758	0.17153	0	0.132024	0	0	0.0164788	0	0	0.00679141
CGGA_1657	2215	0	Female	20	WHOII&III	NA	Non-codel	methylated	CGGA	B	0	0.105141	0	0	0	0.215389	0	0	0.0695002	0	0.0147272	0.0166543	0.129435	0	0	0.0618674	0.010184	0	0	0.377102	0	0
CGGA_1658	1574	1	Female	64	WHOIV	Wildtype	Non-codel	Unmethylated	CGGA	C	0	0.0602327	0.0848184	0.00769482	0	0.142271	0	0	0.0227279	0	0.0265583	0.00397859	0.178897	0.0362838	0.00247899	0.369431	0	0.0218865	0.0253475	0.00597133	0	0.0114215
CGGA_1659	387	1	Male	24	WHOIV	Wildtype	Non-codel	methylated	CGGA	A	0.0222133	0	0.110247	0.0290293	0	0.0215886	0	0.154502	0.0336347	0.000360223	0	0.0599495	0.132173	0.0347281	0	0.25165	0	0.045514	0	0.094461	0.00994886	0
CGGA_1661	2209	0	Female	42	WHOII&III	NA	Non-codel	methylated	CGGA	B	0	0	0.0281563	0	0.175806	0.0609512	0	0	0.0143842	0	0.0636784	0	0.235815	0	0.0038758	0.315608	0	0	0	0.101725	0	0
CGGA_1662	1493	0	Female	55	WHOII&III	Mutant	Codel	methylated	CGGA	C	0.0236875	0.00666019	0	0	0.17782	0.197939	0	0	0	0	0.0643594	0	0.220354	0.129872	0.00554587	0.140451	0	0	0.0253144	0.00799718	0	0
CGGA_1663	290	1	Male	61	WHOIV	Wildtype	Non-codel	NA	CGGA	A	0	0.0306713	0.068474	0.0242502	0	0.101588	0.0177931	0	0	0.0126961	0	0	0.130659	0.0731367	0	0.381205	0	0.0147022	0	0.144825	0	0
CGGA_1664	1528	1	Female	40	WHOII&III	Mutant	Non-codel	methylated	CGGA	B	0	0.0314503	0.0351214	0	0.172941	0.244131	0	0	0	0	0.0206135	0	0.272067	0.0778732	0	0.0632202	0	0	0	0.0825832	0	0
CGGA_1666	249	1	Male	60	WHOIV	Wildtype	NA	methylated	CGGA	B	0.0610449	0	0.0813002	0	0	0.299024	0	0	0	0	0.0343235	0	0.11674	0.0906067	0	0.212058	0	0.00634626	0	0.0985565	0	0
CGGA_1667	2180	0	Female	40	WHOII&III	Mutant	Codel	Unmethylated	CGGA	A	0.0373715	0	0.0158431	0	0	0.304699	0.137455	0	0	0	0	0.0604277	0.162325	0.0799721	0.00439024	0.0497299	0	0	0	0.147786	0	0
CGGA_1669	139	1	Female	44	WHOII&III	Wildtype	Non-codel	methylated	CGGA	C	0.0858638	0	0.0390409	0	0	0.235787	0	0.0212907	0	0	0	0.0409027	0.0700116	0.141852	0.0416743	0.292629	0	0	0.0309477	0	0	0
CGGA_1670	365	1	Female	30	WHOII&III	Wildtype	Non-codel	methylated	CGGA	B	0	0.0853381	0.16455	0.00407665	0	0.168161	0	0	0.0397732	0	0.0266463	0	0.0397237	0.0278847	0	0.288328	0	0.0428114	0	0.112706	0	0
CGGA_1671	2168	0	Female	26	WHOII&III	Mutant	Non-codel	Unmethylated	CGGA	B	0	0.0940929	0	0	0	0.237889	0	0	0	0	0.0237815	0	0.240749	0.0373001	0	0.204867	0	0.0223268	0	0.138993	0	0
CGGA_1673	2160	0	Female	23	WHOII&III	Mutant	Non-codel	methylated	CGGA	B	0	0	0.048828	0	0.179309	0.416695	0	0	0	0	0.0378865	0	0.0340924	0.102986	0	0.171152	0	0	0	0.00905075	0	0
CGGA_1675	2154	0	Male	38	WHOII&III	Mutant	Non-codel	methylated	CGGA	A	0	0.0322822	0.355089	0.0211112	0	0.0110645	0	0	0.0315504	0	0	0.0200969	0.191005	0	0.0101619	0.184082	0	0.011458	0	0.127706	0.00439385	0
CGGA_1678	657	1	Male	51	WHOIV	Wildtype	NA	methylated	CGGA	C	0.0381843	0	0.0309511	0	0	0.399196	0	0	0	0	0.0125493	0.00962196	0.140121	0.0727416	0	0.244223	0	0	0.0517606	0	0	0.000651001
CGGA_1679	2146	0	Female	52	WHOII&III	Mutant	Codel	methylated	CGGA	B	0	0.0609	0.00737147	0	0.412772	0.0377241	0	0	0	0	0.0421725	0.0103344	0.35751	0.00187259	0	0	0	0	0	0.0693435	0	0
CGGA_1680	596	1	Male	45	WHOII&III	Mutant	Non-codel	methylated	CGGA	C	0	0.140327	0.152318	0.01648	0	0.121822	0	0.00242473	0	0	0.00381199	0.0254783	0.0938575	0.0603654	0	0.301446	0	0.0430483	0.0384043	0.000216559	0	0
CGGA_1681	346	1	Female	58	WHOIV	Wildtype	Codel	methylated	CGGA	C	0	0.0717957	0	0	0	0.298424	0	0.0119975	0.000362372	0	0.00185088	0.0440167	0.221928	0.100476	0	0.177995	0	0.0343207	0.0218191	0.0150144	0	0
CGGA_1682	345	1	Male	67	WHOIV	Wildtype	Non-codel	methylated	CGGA	C	0.0573024	0	0.0436914	0.0165614	0	0.268508	0	0	0	0	0	0.0626409	0.185063	0	0	0.292922	0	0.0046948	0.0686166	0	0	0
CGGA_1685	225	1	Male	33	WHOII&III	Mutant	Non-codel	methylated	CGGA	C	0.0532221	0	0	0	0	0.323451	0	0.0409907	0.00788638	0	0.0194512	0	0.0418993	0.00215216	0	0.354254	0	0.0700346	0.085552	0.00110697	0	0
CGGA_1686	745	1	Male	27	WHOII&III	Wildtype	Non-codel	Unmethylated	CGGA	C	0.0213668	0.0149561	0	0	0	0.262884	0	0	0	0	0.0237187	0.0195074	0.271018	0.0745194	0	0.239426	0	0	0.0726043	0	0	0
CGGA_1687	2118	0	Male	14	WHOIV	Wildtype	Non-codel	Unmethylated	CGGA	C	0.0426725	0	0.216378	0.000202481	0	0.0561678	0	0.0497677	0.0335607	0	0	0.0336315	0.0587635	0.131799	0	0.252177	0	0.106774	0.0181052	0	0	0
CGGA_1688	51	1	Female	51	WHOII&III	Wildtype	Non-codel	methylated	CGGA	B	0.0549489	0	0.0215063	0	0	0.296681	0	0	0.0188522	0	0.0785053	0	0.0903597	0.207972	0	0.140241	0	0.0125591	0	0.0783741	0	0
CGGA_1689	2118	0	Male	45	WHOII&III	Mutant	Non-codel	methylated	CGGA	C	0.0118201	0.0359732	0	0	0.0701369	0.205647	0	0	0	0	0.0651904	0	0.358697	0	0	0.199215	0	0	0.0285547	0.0247666	0	0
CGGA_1690	592	1	Male	60	WHOIV	Wildtype	Non-codel	Unmethylated	CGGA	A	0.0205161	0	0.0145607	0	0	0.0905718	0.0451756	0.0249188	0	0	0	0.0538118	0.20203	0.0704207	0	0.336623	0	0	0	0.131902	0.00947052	0
CGGA_1693	517	1	Male	61	WHOII&III	NA	Non-codel	Unmethylated	CGGA	A	0.00223017	0.00794674	0	0	0	0.16514	0	0.104548	0	0	0.0667141	0.0261538	0.255306	0.0565528	0	0.108679	0	0	0	0.206729	0	0
CGGA_1694	624	1	Male	55	WHOIV	Wildtype	Non-codel	Unmethylated	CGGA	C	0	0.0493341	0.0224499	0	0.104793	0.128259	0	0	0	0.0421814	0.0158843	0	0.138943	0.127773	0	0.279549	0	0.0516839	0.0391493	0	0	0
CGGA_1695	2094	0	Male	45	WHOII&III	Mutant	Non-codel	Unmethylated	CGGA	A	0	0	0.0448832	0	0.206789	0	0.0710471	0.00784271	0	0	0	0.0790415	0.167333	0.0175414	0.00402221	0.0774151	0	0	0	0.324085	0	0
CGGA_1696	1205	0	Male	72	WHOII&III	Wildtype	NA	Unmethylated	CGGA	C	0.0434265	0	0.034356	0	0	0.502861	0	0	0	0	0	0.037052	0.078134	0.0430938	0	0.177758	0	0.0344156	0.0489038	0	0	0
CGGA_1697	89	1	Female	47	WHOIV	Wildtype	Non-codel	methylated	CGGA	C	0.0507449	0	0.0299506	0.0139963	0	0.225719	0.0179741	0.058034	0	0	0	0.123149	0.101917	0.0838508	0	0.231999	0	0.000189714	0.0434682	0.0190079	0	0
CGGA_1698	388	1	Female	55	WHOIV	Wildtype	Non-codel	methylated	CGGA	C	0	0	0	0.0046527	0	0.241783	0	0.0193398	0	0	0	0.077608	0.152945	0.139084	0	0.235081	0	0.0407494	0.0887571	0	0	0
CGGA_1699	2088	0	Female	41	WHOIV	Mutant	NA	Unmethylated	CGGA	C	0	0	0	0	0	0.403219	0	0	0	0	0	0.010284	0.263187	0	0	0.127483	0.0816007	0.0505924	0.0636342	0	0	0
CGGA_1700	2076	0	Male	49	WHOII&III	Mutant	Codel	Unmethylated	CGGA	C	0.0493698	0	0.0453639	0	0.0964754	0.033853	0.129396	0	0	0	0	0.0724883	0.136697	0.115961	0.0468517	0.22782	0	0	0.0330087	0.0127147	0	0
CGGA_1701	1696	0	Male	44	WHOII&III	Mutant	Codel	methylated	CGGA	B	0	0.00904528	0.0609559	0	0.291423	0.156431	0	0	0	0	0.0687189	0	0.186916	0	0.0154134	0.0974044	0	0	0	0.113692	0	0
CGGA_1702	168	1	Female	29	WHOIV	Wildtype	Non-codel	Unmethylated	CGGA	B	0.114912	0	0.134832	0	0	0.376342	0	0	0	0	0.00634341	0.0107823	0.0284774	0	0	0.284286	0	0.0272856	0	0.0167386	0	0
CGGA_1703	1592	0	Female	30	WHOII&III	Mutant	Non-codel	Unmethylated	CGGA	C	0.00867415	0	0.0310878	0	0	0.191089	0	0	0.0344841	0	0	0.0252206	0.312327	0	0.0199418	0.309359	0	0	0.0678164	0	0	0
CGGA_1704	2064	0	Female	32	WHOII&III	Wildtype	Non-codel	Unmethylated	CGGA	B	0.00618352	0.00160624	0	0	0.219307	0.0626433	0	0	0	0	0.0305684	0	0.288203	0.04578	0.00155579	0.26376	0	0	0.0213253	0.0590675	0	0
CGGA_1706	2068	0	Male	60	WHOIV	Wildtype	Non-codel	NA	CGGA	B	0.0259962	0	0.0547887	0.0304472	0	0.1149	0	0	0.0342074	0	0.0855076	0	0.0954028	0.20533	0	0.257845	0	0.034705	0	0.0268854	0.0310018	0.0029831
CGGA_1708	1122	1	Female	54	WHOIV	Wildtype	Non-codel	methylated	CGGA	C	0	0	0.25709	0.0452793	0	0.179052	0	0	0.0157284	0.0200288	0	0.00822398	0.0875097	0.0932408	0	0.202536	0	0.0430255	0	0.0482864	0	0
CGGA_1709	415	1	Male	47	WHOIV	Wildtype	Non-codel	Unmethylated	CGGA	C	0.026712	0	0	0	0	0.22521	0	0	0	0	0.00388412	0.0305852	0.159029	0.11832	0	0.25875	0	0.134559	0.0195309	0.0234198	0	0
CGGA_1713	332	1	Male	62	WHOIV	Wildtype	Non-codel	methylated	CGGA	A	0.153018	0	0.0721077	0	0	0.184986	0	0.187531	0	0	0	0.0487262	0.050967	0.0803752	0	0.117385	0	0	0	0.104903	0	0
CGGA_1714	2034	0	Female	37	WHOII&III	NA	Codel	Unmethylated	CGGA	A	0.00131831	0.0460198	0.00846989	0.00531553	0	0.0634903	0.0808457	0.014545	0	0	0.013878	0.0396168	0.091614	0.083407	0	0.210081	0	0	0	0.341399	0	0
CGGA_1715	2033	0	Female	12	WHOII&III	Wildtype	Non-codel	methylated	CGGA	C	0	0.0664696	0.0296635	0.0180469	0	0.257378	0	0	0	0	0.0409919	0.000444609	0.211525	0.0502543	0	0.303113	0	0.000837108	0.0190122	0.00226346	0	0
CGGA_1716	951	1	Male	38	WHOII&III	Mutant	Non-codel	methylated	CGGA	C	0.0898598	0	0.00805526	0.0278726	0	0.345254	0	0	0.0406275	0	0	0.0254872	0.155906	0.0477882	0.0104467	0.229523	0	0	0.0191797	0	0	0
CGGA_1718	1996	0	Female	37	WHOII&III	Mutant	Non-codel	methylated	CGGA	C	0	0.156338	0	0	0	0.266005	0	0.00292144	0.0549959	0	0.0658082	0	0.217928	0	0.00655719	0.185012	0	0	0.017493	0.0269414	0	0
CGGA_1720	1994	0	Male	35	WHOII&III	Mutant	Non-codel	methylated	CGGA	A	0	0	0.0441172	0	0	0.275866	0	0	0	0	0	0.0304874	0.0639616	0.0616131	0.00706912	0.20396	0	0	0	0.312926	0	0
CGGA_1721	1994	0	Female	46	WHOII&III	NA	Codel	Unmethylated	CGGA	C	0	0.0137433	0.0329974	0	0.2851	0.0917116	0	0	0	0	0	0.0341392	0.147174	0.0870472	0.0380198	0.23151	0	0	0.0385573	0	0	0
CGGA_1722	349	1	Female	60	WHOIV	Wildtype	NA	Unmethylated	CGGA	B	0.064696	0	0.0320702	0	0	0.353734	0	0	0	0	0.040223	0	0.101254	0.0956632	0	0.255542	0	0.0126735	0	0.041293	0	0.00285128
CGGA_1723	1986	0	Female	39	WHOII&III	Mutant	Codel	Unmethylated	CGGA	B	0	0	0.0559003	0	0.360882	0	0	0	0	0	0.0155852	0	0.314816	0	0.01534	0.227419	0	0	0.0100584	0	0	0
CGGA_1725	1983	0	Female	33	WHOII&III	Mutant	Codel	Unmethylated	CGGA	B	0	0.015306	0.0368272	0	0	0.506709	0	0	0	0	0.0933203	0	0.0372338	0	0	0.155802	0.0987215	0	0	0.0560801	0	0
CGGA_1727	1980	0	Male	48	WHOIV	Mutant	Non-codel	Unmethylated	CGGA	B	0	0.0338557	0.0191471	0	0.25989	0.0980687	0	0	0	0	0.126299	0	0.221639	0	0.00458367	0.173519	0	0	0	0.0629977	0	0
CGGA_1728	917	1	Male	45	WHOIV	Mutant	Non-codel	Unmethylated	CGGA	B	0.0258528	0.0451824	0	0	0	0.267657	0	0.0413798	0	0	0.0384858	0	0.188308	0.0370928	0.00148049	0.1774	0	0.102739	0	0.074422	0	0
CGGA_1729	244	1	Male	52	WHOIV	Wildtype	Non-codel	methylated	CGGA	B	0	0.0730332	0.0312583	0	0.027958	0.10138	0	0	0.00670139	0.0570979	0	0.00412487	0.0698761	0.0705073	0.000445883	0.435182	0	0.0174644	0	0.10497	0	0
CGGA_1731	1976	0	Female	45	WHOII&III	Mutant	Non-codel	methylated	CGGA	A	0	0.0683304	0	0	0.0944377	0.0330764	0	0	0	0	0.00466289	0.021026	0.213343	0	0	0.215518	0	0	0	0.349605	0	0
CGGA_1735	813	1	Male	54	WHOIV	Wildtype	Non-codel	Unmethylated	CGGA	C	0.0748064	0	0.0865469	0	0	0.343221	0	0	0	0	0.0223786	0.0160084	0.134146	0.185218	0.00256202	0.0924679	0	0.0153607	0.0272846	0	0	0
CGGA_1736	938	1	Female	57	WHOIV	Wildtype	Non-codel	Unmethylated	CGGA	C	0.0414397	0	0.116727	0.0143766	0	0.25574	0	0	0	0	0.0144067	0.0105221	0.16876	0.0315102	0.000319673	0.309992	0	0.00230327	0.0339041	0	0	0
CGGA_1737	1952	0	Male	33	WHOII&III	Mutant	Codel	methylated	CGGA	B	0	0.0332506	0	0	0	0.5179	0	0	0	0	0.0265596	0.0091679	0.0393643	0.128971	0.00412138	0.235089	0	0	0.0055759	0	0	0
CGGA_1738	469	1	Male	49	WHOII&III	Wildtype	Non-codel	methylated	CGGA	C	0	0.0648905	0.0119089	0.00536027	0.00413865	0.266438	0	0.0213216	0	0	0	0.0374674	0.151418	0.0399168	0	0.266424	0	0.0393195	0.091396	0	0	0
CGGA_1739	515	1	Male	45	WHOII&III	Mutant	Non-codel	Unmethylated	CGGA	A	0.00169713	0	0.0519045	0.00882012	0.128985	0	0.140177	0	0	0.0395085	0	0.0406427	0.157138	0.0396801	8.61e-05	0.213287	0	0	0	0.178074	0	0
CGGA_1740	363	1	Female	50	WHOIV	Wildtype	Non-codel	methylated	CGGA	B	0	0.127024	0	0	0	0.237615	0	0.0485676	0	0	0.18197	0	0	0.0871844	0	0.288349	0	0	0	0.0292904	0	0
CGGA_1743	1361	1	Female	47	WHOII&III	Mutant	Non-codel	Unmethylated	CGGA	A	0.0101523	0	0.11213	0	0	0.553642	0	0	0.0163667	0	0	0.0312484	0.0690358	0	0	0	0.0354277	0	0	0.171997	0	0
CGGA_1744	1936	0	Male	51	WHOIV	NA	Non-codel	methylated	CGGA	B	0	0.0434563	0.0255459	0	0.00990822	0.153531	0	0	0.0203401	0	0.0846282	0	0.0750086	0.311838	0	0.26102	0	0	0	0.0147236	0	0
CGGA_1745	1929	0	Female	45	WHOII&III	Mutant	NA	methylated	CGGA	C	0	0	0.0404593	0	0	0.454922	0	0	0	0	0	0.0075654	0.231555	0	0	0.0867353	0.090237	0.0361988	0.0512127	0	0.00111509	0
CGGA_1747	293	1	Female	27	WHOII&III	NA	Non-codel	Unmethylated	CGGA	C	0	0.043358	0	0	0.0680318	0.0679199	0	0	0.0218123	0	0.00760557	0.00919165	0.27377	0	0.0219645	0.417596	0	0	0.0533423	0.0154082	0	0
CGGA_1749	401	1	Female	44	WHOIV	Wildtype	Non-codel	Unmethylated	CGGA	B	0.106193	0	0	0	0	0.312009	0	0.0198805	0	0	0.0631537	0	0.0254261	0.134624	0.0151623	0.241556	0	0	0	0.0601733	0	0.0218228
CGGA_1750	250	1	Female	52	WHOIV	Wildtype	Non-codel	methylated	CGGA	A	0.0585452	0	0.0200056	0	0	0.146594	0.0919266	0.0515099	0	0	0	0.118169	0.110861	0.117317	0.00112835	0.0892025	0	0	0	0.19474	0	0
CGGA_1758	414	1	Female	45	WHOIV	Wildtype	Non-codel	methylated	CGGA	C	0	0	0.0323252	0	0.0109742	0.353117	0	0.0539911	0	0	0	0.0554521	0	0.213791	0	0.190809	0	0.063046	0	0.0264951	0	0
CGGA_1760	459	1	Male	51	WHOII&III	Wildtype	Non-codel	Unmethylated	CGGA	C	0	0.0284105	0.0324163	0.00230123	0	0.15942	0	0.0444106	0	0	0	0.0880896	0.179386	0.145239	0.0215424	0.162637	0	0.0448707	0.0912764	0	0	0
CGGA_1764	710	1	Male	33	WHOIV	Mutant	Non-codel	Unmethylated	CGGA	B	0	0	0.109452	0	0.173746	0.146391	0.0097172	0	0	0	0.0245279	0	0.200917	0	0.0305743	0.286653	0	0	0.000444673	0.0175781	0	0
CGGA_1767	86	1	Male	63	WHOIV	Wildtype	NA	methylated	CGGA	B	0.0290874	0	0.0642926	0	0	0.273844	0	0	0	0	0	0.00248653	0.0846928	0.135957	0	0.334281	0	0.0285299	0	0.0468283	0	0
CGGA_1769	1854	0	Female	49	WHOIV	Wildtype	Non-codel	methylated	CGGA	C	0.0347119	0	0.0696771	0	0	0.414834	0	0	0.0164684	0	0	0.0437911	0.150226	0.124185	0	0.0777311	0	0.0264253	0.0237937	0.0181564	0	0
CGGA_1770	267	1	Female	43	WHOIV	Mutant	Non-codel	Unmethylated	CGGA	B	0	0.0217794	0.150472	0	0	0.165337	0.0602645	0	0	0	0.0778244	0.0207039	0.220247	0.00528129	0	0.196901	0	0.0141726	0	0.0670172	0	0
CGGA_1771	1068	1	Male	38	WHOII&III	Mutant	Non-codel	Unmethylated	CGGA	A	0.0720678	0	0.0699378	0	0	0.239315	0	0.0795639	0.088911	0.00482899	0	0	0.0485448	0.0740244	0	0.227472	0	0	0	0.0953344	0	0
CGGA_1773	104	1	Female	46	WHOIV	Wildtype	Non-codel	Unmethylated	CGGA	C	0	0	0.0172078	0.00567596	0	0.252956	0	0.00466226	0	0	0.0162414	0.0183529	0.172799	0.0833946	0	0.303606	0	0.10384	0.0142859	0.00697863	0	0
CGGA_1776	259	1	Male	23	WHOIV	Wildtype	Non-codel	Unmethylated	CGGA	C	0	0.0337501	0.0132524	0	0	0.397269	0	0.10493	0	0	0	0.0811916	0.0658304	0.150786	0.000895294	0.106679	0	0	0.0438532	0	0	0.00156392
CGGA_1780	1826	0	Female	57	WHOIV	Wildtype	NA	NA	CGGA	B	0	0	0	0	0.0307258	0.41157	0.0565936	0	0	0	0.0338142	0	0.081155	0.163798	0	0.190287	0	0	0.0149924	0.0170645	0	0
CGGA_1785	329	1	Male	34	WHOIV	Mutant	Non-codel	methylated	CGGA	B	0	0.0805859	7.1e-05	0	0	0.304181	0	0	0	0	0.0377186	0	0.251817	0	0	0.272325	0	0	0	0.0533021	0	0
CGGA_1786	1817	0	Female	54	WHOII&III	Mutant	Codel	NA	CGGA	B	0	0.0115731	0.020172	0	0.0576966	0.301176	0	0	0.0302383	0	0.0725216	0	0.0740222	0.0106224	0	0.315867	0	0.000961132	0	0.105149	0	0
CGGA_1791	855	1	Male	55	WHOII&III	Wildtype	NA	Unmethylated	CGGA	C	0.0301348	0	0.0553503	0	0	0.411544	0	0	0	0	0.000543131	0.00179036	0.197323	0	0	0.174917	0	0.0798944	0.00506093	0.043442	0	0
CGGA_1809	343	1	Male	27	WHOII&III	Wildtype	Non-codel	Unmethylated	CGGA	B	0	0.0887719	0	0	0	0.270447	0	0	0.00553584	0	0.019932	0	0.118544	0.119952	0	0.187983	0	0.0282367	0	0.155168	0	0.00542859
CGGA_1811	304	1	Male	64	WHOIV	Wildtype	Non-codel	NA	CGGA	A	0	0.0635751	0.0990397	0.0297511	0	0.0899132	0	0	0.0501034	0	0	0.031473	0.125378	0.115341	0.000853093	0.306643	0	0.00580914	0	0.0821204	0	0
CGGA_1814	221	1	Female	46	WHOIV	Wildtype	Non-codel	Unmethylated	CGGA	A	0	0.0423541	0.219803	0.0151136	0	0.155873	0	0.0561187	0.0185325	0	0	0.0174466	0.123121	0.053506	0	0.136067	0	0.0376197	0	0.124444	0	0
CGGA_1815	185	1	Female	45	WHOIV	Wildtype	Non-codel	methylated	CGGA	A	0.0231476	0	0.0321711	0.00254143	0	0.231509	0	0.00219597	0.0035261	0	0	0.0279109	0.146835	0.0729162	0.0178359	0.311566	0	0.0656847	0	0.0621596	0	0
CGGA_1817	399	1	Female	72	WHOIV	Wildtype	Non-codel	methylated	CGGA	A	0.063991	0	0.0215394	0.0106053	0	0.113865	0	0.0546716	0	0	0	0.0729954	0.144078	0.106444	0.00079081	0.278565	0	0	0	0.132454	0	0
CGGA_1819	1005	1	Male	55	WHOIV	Wildtype	Non-codel	methylated	CGGA	C	0	0	0.0168899	0.00627485	0.041622	0.182146	0	0.0445206	0	0	0.0223983	0.00846836	0.145986	0.110984	0	0.320177	0	0.0752842	0.0252487	0	0	0
CGGA_1820	77	1	Female	52	WHOIV	Wildtype	Non-codel	Unmethylated	CGGA	A	0.0554142	0	0.0529191	0	0	0.168403	0	0.0239599	0	0	0	0.0678497	0.0231176	0.184092	0.00394814	0.363474	0	0	0	0.0568225	0	0
CGGA_1826	44	1	Female	70	WHOIV	Wildtype	Non-codel	methylated	CGGA	A	0.0262433	0	0.0356215	0	0	0.208147	0	0.00931511	0	0	0	0.0681587	0.132181	0.029503	0.0139362	0.168657	0	0.0212563	0	0.286981	0	0
CGGA_1829	801	0	Male	23	WHOII&III	Wildtype	Non-codel	methylated	CGGA	A	0	0.00899957	0.0380798	0	0	0.092541	0.00414023	0.0606573	0	0	0	0.0870429	0.148729	0.170235	0	0.257831	0	0	0	0.131744	0	0
CGGA_1833	494	1	Female	60	WHOIV	Wildtype	Non-codel	methylated	CGGA	B	0	0	0.0116328	0	0	0.3603	0	0.0577026	0.0124753	0	0	0.00768139	0.0769675	0.00528735	0	0.175952	0	0.0788662	0	0.213135	0	0
CGGA_1840	1179	0	Female	58	WHOIV	Wildtype	Non-codel	methylated	CGGA	C	0	0.0605027	0.0127002	0	0	0.243828	0	0.0793178	0	0	0	0.0879308	0.114955	0.11074	0.00427199	0.191225	0	0.0317485	0.0217328	0.0410474	0	0
CGGA_1850	750	0	Male	29	WHOII&III	Mutant	Non-codel	methylated	CGGA	C	0.0143302	0.0514013	0	0	0	0.210949	0.0163717	0	0	0	0.0171528	0	0.283968	0.00990966	0	0.204694	0	0.0574851	0.133739	0	0	0
CGGA_1854	1626	0	Male	36	WHOII&III	Mutant	Non-codel	methylated	CGGA	A	0	0.0507127	0	0	0	0.0518068	0	0	0	0	0	0.0486015	0.296313	0.0251014	0	0.288948	0	0	0	0.238517	0	0
CGGA_1857	157	1	Male	46	WHOIV	Wildtype	Non-codel	NA	CGGA	B	0	0.032073	0.0423153	0	0	0.189812	0	0	0.0060701	0	0.0549892	0.0102658	0.122834	0.129165	0.011113	0.359163	0	0	0.0028152	0.0393836	0	0
CGGA_1862	110	1	Male	40	WHOII&III	Wildtype	Non-codel	methylated	CGGA	C	0.0428123	0	0.0854336	0	0.0676782	0.181707	0	0	0	0	0	0.0684124	0.107246	0.157594	0	0.158067	0	0.0982878	0.0327619	0	0	0
CGGA_1863	1594	0	Female	50	WHOII&III	Mutant	Codel	Unmethylated	CGGA	B	0	0.0168365	0.0690435	0	0.370187	0.18455	0	0	0	0	0.112446	0	0.0666192	0.0352552	0	0.128514	0	0	0	0.0165494	0	0
CGGA_1865	89	1	Female	45	WHOIV	Wildtype	Non-codel	NA	CGGA	C	0.036779	0	0.0130917	0.00876829	0	0.230299	0	0.047046	0	0	0	0.0494218	0.0490413	0.286948	0	0.183719	0	0.0621337	0.0327518	0	0	0
CGGA_1866	127	1	Male	68	WHOIV	Wildtype	Non-codel	Unmethylated	CGGA	A	0.0579753	0	0.051766	0	0	0.14737	0	0.112644	0	0	0	0.0147008	0.127882	0.0825505	0	0.148097	0	0.0598905	0	0.197124	0	0
CGGA_1870	1556	0	Male	62	WHOIV	Mutant	Codel	Unmethylated	CGGA	A	0	0	0.0630309	0	0.227508	0.000176747	0.0709007	0	0	0	0	0.0591514	0.131261	0.172987	0	0.209248	0	0	0	0.0657362	0	0
CGGA_1875	1558	0	Female	22	WHOII&III	Wildtype	Non-codel	methylated	CGGA	A	0	0.0434427	0.0192804	0.00544859	0	0.0739195	0	0.0377561	0.0325472	0.000305919	0	0.00343476	0.316123	0	0	0.394139	0	0.0287442	0.00330323	0.0415558	0	0
CGGA_1880	1302	0	Female	37	WHOII&III	Mutant	Non-codel	NA	CGGA	B	0	0.0205298	0.031618	0	0.142032	0.142408	0	0	0	0	0.025811	0.0109328	0.140701	0.103941	0	0.261569	0	0	0	0.120457	0	0
CGGA_1882	1531	0	Male	33	WHOII&III	Mutant	Codel	methylated	CGGA	A	0.0392906	0	0.0484824	0	0.242288	0	0.218001	0	0	0	0	0.100218	0.11718	0	0	0.12898	0.0266461	0	0	0.0789136	0	0
CGGA_1886	338	1	Male	31	WHOIV	Wildtype	Non-codel	Unmethylated	CGGA	A	0.00860167	0	0.0855278	0	0	0.213785	0	0	0	0	0.00401167	0.00837282	0.192049	0.0141421	0	0.38897	0	0	0	0.0845395	0	0
CGGA_1899	176	1	Male	45	WHOIV	Wildtype	Non-codel	Unmethylated	CGGA	A	0	0	0.0487792	0.00563422	0.00115291	0.0335903	0	0.0203923	0	0	0	0.0531296	0.164507	0.0777917	0	0.382511	0	0	0	0.212512	0	0
CGGA_1901	540	1	Male	60	WHOIV	Wildtype	Non-codel	methylated	CGGA	C	0	0.0265796	0.183248	0.013051	0	0.150534	0	0	0.0167022	0	0.0317668	0	0.107287	0.0749647	0.000796758	0.364611	0	0.00542202	0.0250374	0	0	0
CGGA_1902	1479	0	Male	33	WHOII&III	Mutant	Non-codel	methylated	CGGA	B	0	0.00440827	0.057416	0	0.263714	0.194107	0	0	0	0	0.0545339	0.00353405	0.210868	0	0.00975878	0.116914	0	0	0	0.0847465	0	0
CGGA_1903	1474	0	Female	24	WHOII&III	NA	Codel	methylated	CGGA	A	0	0	0.0370152	0	0.111821	0.023803	0.266998	0	0.0210952	0	0	0.0999799	0.0796444	0	0.0173505	0.103106	0.0918295	0	0	0.147356	0	0
CGGA_1906	1054	1	Male	57	WHOII&III	Mutant	Non-codel	methylated	CGGA	C	0	0.152536	0.218757	0.0208059	0	0.178181	0	0	0	0	0	0.0378513	0.0937894	0	0	0.250402	0	0.00510365	0.0371836	0.00539035	0	0
CGGA_1908	298	1	Female	42	WHOIV	Wildtype	Non-codel	methylated	CGGA	C	0.0459686	0	0	0	0	0.298097	0	0	0	0	0.00615468	0.0135129	0.11178	0.0433858	0	0.41452	0	0.00938291	0.0571978	0	0	0
CGGA_1911	1451	0	Male	15	WHOIV	Wildtype	Non-codel	methylated	CGGA	C	0.0449802	0	0.238817	0.0546811	0	0.174786	0	0	0	0	0	0.0164739	0.0167167	0.110272	0	0.22912	0	0.102797	0	0.0113564	0	0
CGGA_1912	507	1	Male	48	WHOIV	NA	Non-codel	methylated	CGGA	B	0	0.0294872	0.0235766	0	0.0525287	0.0371136	0	0	0.0118299	0	0.0682411	0.00124509	0.107261	0.179265	0	0.376744	0	0	0	0.112707	0	0
CGGA_194	2304	1	Female	43	WHOII&III	Mutant	Codel	methylated	CGGA	B	0.00666987	0	0.0813894	0	0.153657	0.28758	0	0	0	0	0.0389822	0	0.179919	0.0402118	0	0.15232	0	0.00282738	0	0.0564435	0	0
CGGA_1946	142	1	Female	51	WHOIV	Wildtype	Non-codel	Unmethylated	CGGA	B	0	0.0336485	0.0148825	0	0	0.266532	0	0	0	0	0.0937274	0	0.0969577	0.11594	0	0.227047	0	0.0766666	0	0.0713209	0.00327691	0
CGGA_1953	73	1	Male	47	WHOIV	Wildtype	Non-codel	methylated	CGGA	C	0	0.0101175	0.0363534	0.0112929	0.0207151	0.172978	0	0	0	0	0.0341873	0.00530572	0.153774	0.201187	0	0.251115	0	0.0617948	0.0411786	0	0	0
CGGA_1955	457	1	Male	30	WHOIV	NA	Non-codel	NA	CGGA	A	0	0.0859893	0.0411786	0	0	0.178746	0	0.129756	0.0217386	0	0	0.0981014	0.148865	0.0518618	0.0106988	0.125257	0	0	0	0.107808	0	0
CGGA_1972	1291	0	Male	47	WHOIV	Wildtype	Non-codel	Unmethylated	CGGA	B	0	0.0326321	0.173643	0	0	0.192565	0	0	0.0342654	0	0.0652415	0	0.0529066	0.10028	0.00180773	0.215476	0	0.0334927	0	0.0542731	0.0354542	0.00796203
CGGA_1976	73	1	Female	53	WHOIV	Wildtype	Non-codel	Unmethylated	CGGA	B	0.0908637	0	0.0724577	0	0	0.230917	0	0	0.0443677	0	0.0287462	0	0.0164023	0.153412	0	0.291598	0	0.0150505	0	0.0418939	0	0.0142917
CGGA_1994	1237	0	Female	32	WHOII&III	Mutant	Non-codel	methylated	CGGA	B	0	0.111801	0.333921	0	0.168659	0.057318	0	0	0	0.0226338	0.0470505	0	0.00650742	0.0391155	0	0.132039	0	0	0	0.0809551	0	0
CGGA_2002	572	1	Male	40	WHOII&III	Mutant	Non-codel	Unmethylated	CGGA	C	0.0520196	0	0.000539767	0	0	0.337079	0	0	0	0	0.00997427	0.0286274	0.243626	0.0787983	0	0.107717	0	0	0.141618	0	0	0
CGGA_2003	780	1	Male	40	WHOIV	Mutant	Non-codel	NA	CGGA	B	0	0.0759985	0.0355934	0	0.0375982	0.178838	0	0	0.000354296	0.00717415	0.0590525	0	0.224602	0.0899376	0.014894	0.224858	0	0	0.0126032	0.0384961	0	0
CGGA_2006	626	1	Male	43	WHOII&III	Mutant	Non-codel	methylated	CGGA	C	0.0266805	0.0179869	0.127956	0.031162	0	0.112095	0	0	0.0646202	0	0.00994506	0	0.0991409	0	0.00410712	0.486455	0	0	0.0198514	0	0	0
CGGA_2039	702	0	Male	28	WHOIV	Wildtype	Non-codel	methylated	CGGA	B	0	0.104573	0	0	0	0.27085	0	0	0.000885748	0	0.1364	0	0.285776	0	0	0.0794486	0	0	0	0.122067	0	0
CGGA_2046	251	1	Male	46	WHOII&III	Mutant	Non-codel	NA	CGGA	C	0.0419453	0	0.0385583	0.0486524	0	0.178988	0	0.0377066	0	0	0	0.0530142	0.167897	0.0135238	0	0.305591	0	0.0480054	0.0661189	0	0	0
CGGA_2047	598	1	Female	64	WHOIV	Wildtype	Non-codel	NA	CGGA	A	0	0.104165	0.0485567	0.012135	0	0.0820183	0	0.0289974	0	0	0.00797767	0.00871012	0.168061	0.110554	0	0.182981	0	0.0391649	0	0.206679	0	0
CGGA_2053	1031	0	Male	55	WHOIV	Wildtype	Codel	NA	CGGA	C	0	0	0.112859	0.0348624	0	0.362406	0	0.0313646	0	0	0	0.0398652	0.0278962	0.167969	0	0.125074	0	0.0432182	0.0544852	0	0	0
CGGA_2056	1019	0	Female	41	WHOIV	Mutant	Non-codel	NA	CGGA	C	0	0.0688284	0.122705	0.00442185	0	0.17452	0	0	0	0	0.0587855	0	0.158558	0	0	0.348109	0	0.0314152	0.0300905	0.00256593	0	0
CGGA_2062	41	1	Female	63	WHOIV	Mutant	Non-codel	NA	CGGA	C	0.067214	0	0.00756297	0.0113469	0	0.313913	0	0	0	0	0.00626124	0.0254474	0.139962	0.121911	0.0032647	0.223203	0	0	0.0799139	0	0	0
CGGA_2075	266	1	Male	63	WHOIV	Wildtype	Non-codel	NA	CGGA	C	0	0.0563388	0.153829	0.00829649	0	0.187149	0	0.00898631	0.036803	0	0.00613154	0.00127057	0.21186	0.0791312	0	0.198556	0	0.0316559	0.00914963	0.0108427	0	0
CGGA_2078	280	1	Female	61	WHOIV	Wildtype	Non-codel	NA	CGGA	B	0	0.026788	0.11313	0.0142631	0	0.158313	0	0	0	0	0.0182938	0	0.085282	0.111645	0	0.361419	0	0.0555497	0.0313154	0.0240014	0	0
CGGA_2079	964	0	Male	45	WHOII&III	Mutant	Codel	NA	CGGA	A	0.0456342	0	0.0785603	0	0	0.210528	0	0.0766553	0	0	0	0.0399431	0.150026	0	0	0.347257	0	0	0	0.0513958	0	0
CGGA_2081	961	0	Female	39	WHOII&III	Mutant	Codel	NA	CGGA	B	0.0535941	0	0.0896421	0	0.18566	0.248524	0	0	0	0	0.0607234	0	0.104514	0.1297	0	0.118515	0	0	0	0.009128	0	0
CGGA_2082	571	0	Male	41	WHOIV	Wildtype	Non-codel	NA	CGGA	C	0	0.0442217	0	0.0108078	0	0.165312	0	0.0225912	0.0145714	0	0.0125025	0.0275488	0.173061	0.0961986	0	0.274072	0	0.0321455	0.126967	0	0	0
CGGA_2106	892	0	Female	39	WHOIV	Mutant	Codel	methylated	CGGA	B	0	0.0820261	0.0859091	0.0275482	0	0.324201	0	0	0	0	0.144254	0	0	0.0540085	0.00207818	0.242373	0	0	0	0.00345427	0	0.0341471
CGGA_2115	171	1	Female	31	WHOIV	Wildtype	Non-codel	Unmethylated	CGGA	C	0.00891466	0	0.0305048	0.070965	0	0.2106	0	0.0416031	0	0	0	0.0935919	0.0611381	0.0826258	0	0.31422	0	0.0170015	0.0688349	0	0	0
CGGA_2121	346	1	Female	41	WHOII&III	Mutant	Non-codel	Unmethylated	CGGA	A	0.0801713	0	0.0544028	0.0334705	0	0.0996624	0.0493285	0.0118961	0.042355	0	0	0.0322322	0.113139	0.0971278	0	0.267926	0	0	0	0.118288	0	0
CGGA_2129	828	0	Male	48	WHOII&III	Mutant	Non-codel	NA	CGGA	C	0.0737319	0	0	0	0	0.322093	0	0	0	0	0.00370603	0	0.239742	0	0	0.327507	0	0	0.0188517	0.014369	0	0
CGGA_235	2340	1	Male	24	WHOII&III	Mutant	Codel	methylated	CGGA	C	0.0111393	0	0.0883441	0	0.205665	0.247993	0	0	0	0	0	0.0580544	0.145738	0.104324	0	0.103166	0	0	0.0355753	0	0	0
CGGA_236	706	0	Male	47	WHOII&III	Mutant	Codel	methylated	CGGA	A	0.18187	0	0.0866354	0	0.287675	0	0.0807567	0	0.0485373	0	0.00313226	0.0277929	0.0739681	0	0	0.157725	0.0316735	0	0	0.0202347	0	0
CGGA_241	4809	0	Male	34	WHOII&III	Mutant	Non-codel	methylated	CGGA	A	0.0604772	0	0.0458862	0.0127658	0.147445	0	0.179816	0	0	0.0148407	0	0.031762	0.0443265	0.0586924	0.07928	0.0129159	0	0	0	0.311793	0	0
CGGA_243	2977	0	Female	30	WHOII&III	Mutant	Codel	methylated	CGGA	B	0.0455968	0	0.0100796	0	0.056088	0.247388	0.112397	0	0	0	0.0298005	0	0.131648	0	0	0.0655218	0.137803	0	0	0.163676	0	0
CGGA_245	318	1	Female	39	WHOII&III	Mutant	Non-codel	NA	CGGA	A	0.0205778	0.030517	0.139515	0.0387401	0	0.0336093	0.101839	0	0	0.0083055	0	0.032774	0.163264	0	0.00767247	0.18908	0	0	0	0.234106	0	0
CGGA_247	609	1	Male	60	WHOII&III	Mutant	Non-codel	methylated	CGGA	A	0.147756	0	0.0194848	0	0	0.149827	0	0.0938005	0.101825	0	0	0.103239	0.0998384	0	0	0.091089	0.139993	0.0177056	0	0.0354417	0	0
CGGA_251	1299	0	Male	45	WHOII&III	Mutant	Non-codel	methylated	CGGA	A	0.0513423	0	0.154049	0	0.113692	0.0232248	0.00535231	0.00884843	0	0	0	0.147188	0.0892025	0	0.00755377	0.0039333	0.0685221	0	0	0.317385	0.00970737	0
CGGA_252	165	0	Female	24	WHOII&III	Mutant	Non-codel	Unmethylated	CGGA	C	0.00080459	0	0.0412254	0	0	0.350995	0	0	0	0	0.0044581	0.00130343	0.296465	0	0	0.184904	0.0163871	0	0.103457	0	0	0
CGGA_254	4793	0	Male	38	WHOII&III	Mutant	Codel	methylated	CGGA	B	0.0580302	0	0.0744672	0	0.131329	0.370413	0.0240444	0	0	0	0.0408545	0	0.229747	0.0552954	0	0	0	0	0.000204926	0.0156136	0	0
CGGA_256	158	0	Male	39	WHOII&III	Mutant	Non-codel	Unmethylated	CGGA	B	0.0543761	0	0	0	0.195129	0.0892295	0.101426	0	0	0.0740919	0.0502472	0	0.0903732	0.10678	0.0582224	0.10882	0	0	0.03224	0.0390646	0	0
CGGA_261	4130	0	Male	27	WHOII&III	Mutant	Non-codel	Unmethylated	CGGA	B	0	0.0807014	0	0	0	0.225083	0	0	0.0438977	0	0.0311247	0	0.348652	0	0	0.144524	0	0	0	0.126016	0	0
CGGA_265	3959	0	Male	43	WHOII&III	Mutant	Non-codel	methylated	CGGA	A	0.0142943	0.0147797	0	0	0.0854606	0.00230947	0.0945727	0	0	0	0.000132044	0.00684286	0.260368	0.00746542	0.0132902	0.256559	0	0	0	0.243926	0	0
CGGA_267	1374	1	Male	36	WHOII&III	Mutant	Non-codel	Unmethylated	CGGA	B	0	0.0273974	0.0252766	0	0.621779	0	0	0	0	0	0.0465059	0	0.179662	0.0265968	0	0.040709	0	0	0	0.0320731	0	0
CGGA_269	2932	0	Female	45	WHOII&III	Wildtype	Non-codel	Unmethylated	CGGA	A	0	0.023181	0.029842	0.0135436	0.0170725	0.0481914	0.158524	0	0	0	0	0.0332007	0.0645121	0.0398236	0	0.132054	0	0	0	0.440055	0	0
CGGA_272	217	1	Male	51	WHOIV	Wildtype	Non-codel	Unmethylated	CGGA	B	0	0.0694582	0.0872712	0	0	0.223868	0	0	0	0	0.0660804	0	0.238703	0	0	0.186074	0	0.00889081	0	0.119654	0	0
CGGA_273	2635	1	Female	35	WHOII&III	Mutant	Non-codel	Unmethylated	CGGA	A	0	0.0758375	0	0	0	0.0457049	0.116326	0	0	0	0	0.0166113	0.120523	0	0	0.0466437	0.0220189	0	0	0.556334	0	0
CGGA_274	610	0	Female	55	WHOIV	Wildtype	Non-codel	Unmethylated	CGGA	A	0.0198965	0	0.195089	0	0	0.18323	0.139821	0	0	0	0	0.0263829	0.0821112	0	0	0.119766	0.025505	0.0103425	0	0.193875	0	0.00398001
CGGA_276	529	0	Male	44	WHOII&III	Mutant	Non-codel	methylated	CGGA	C	0.0236673	0.0461163	0	0	0.220197	0.0816236	0.0304806	0	0	0.0357863	0.0542696	0	0.126952	0.134319	0	0.209206	0	0	0.0301811	0.00720139	0	0
CGGA_279	1314	1	Female	49	WHOII&III	Mutant	Non-codel	methylated	CGGA	A	0	0.0421424	0.0229216	0.00560723	0.00659333	0.000620953	0.26443	0	0	0	0	0.0504633	0.00996897	0.0354966	0.00964313	0.111446	0	0	0	0.440667	0	0
CGGA_28	1103	1	Male	25	WHOII&III	Mutant	Codel	Unmethylated	CGGA	C	0.0265228	0	0.0243644	0	0.213453	0.10735	0	0	0	0	0.0344957	0	0.158398	0.136482	0	0.234006	0	0.0298339	0.0166745	0.0184202	0	0
CGGA_283	3470	1	Female	47	WHOII&III	Mutant	Codel	methylated	CGGA	B	0	0.0951399	0	0	0	0.254537	0	0	0	0	0.0679948	0	0.136136	0	0	0	0.113983	0	0	0.33221	0	0
CGGA_288	1057	1	Male	49	WHOII&III	Mutant	Codel	Unmethylated	CGGA	B	0.0309133	0	0.0113457	0.0113256	0.104807	0.0795612	0.047545	0	0	0	0.0150259	0	0.173231	0.131342	0.0126884	0.27869	0	0	0	0.103524	0	0
CGGA_290	4725	0	Female	37	WHOII&III	Mutant	Codel	Unmethylated	CGGA	A	0.0744843	0	0.194271	0	0.0549986	0.206669	0	0.0339636	0	0	0	0.0956634	0.00452463	0.0578675	0	0.112289	0	0	0	0.135466	0	0.0298032
CGGA_300	2199	1	Female	35	WHOII&III	Mutant	Non-codel	Unmethylated	CGGA	B	0.0548169	0.00973654	0	0	0	0.177951	0	0	0	0	0.114846	0	0.343455	0	0	0.139473	0	0	0	0.159722	0	0
CGGA_314	2568	1	Male	39	WHOII&III	Mutant	Codel	Unmethylated	CGGA	C	0.0455363	0.0334021	0	0	0.021095	0.240994	0.0204577	0	0	0	0.041869	0	0.214153	0.0265373	0	0.278807	0	0	0.077148	0	0	0
CGGA_318	222	1	Female	40	WHOIV	Wildtype	Non-codel	Unmethylated	CGGA	B	0.00306812	0.00241632	0.076791	0	0	0.184878	0	0.00316822	0.0372388	0	0.0946357	0	0.073414	0.195405	0	0.0236882	0	0.0910241	0	0.113072	0.0589331	0.0422678
CGGA_320	3005	1	Male	31	WHOII&III	Mutant	Codel	NA	CGGA	B	0	0.0506555	0	0	0.0680204	0.266438	0	0	0	0.0706434	0.0192553	0	0.0979028	0.0493294	0	0.0216098	0	0	0	0.356145	0	0
CGGA_323	4338	0	Female	48	WHOII&III	Wildtype	Non-codel	Unmethylated	CGGA	A	0.0525821	0	0.0260339	0	0.165604	0	0	0.136999	0.030952	0.14044	0	0.0607534	0	0.227052	0	0.0204739	0	0	0	0.13911	0	0
CGGA_330	1121	1	Male	45	WHOII&III	Wildtype	Non-codel	Unmethylated	CGGA	B	0.000991291	0.0206181	0	0.0100134	0	0.197189	0	0.04533	0	0	0.0118205	0	0.160741	0	0.0233784	0.317068	0	0	0	0.195451	0.017399	0
CGGA_333	1783	0	Male	40	WHOII&III	Mutant	Non-codel	Unmethylated	CGGA	B	0	0.0247363	0.000448022	0	0.151593	0.131469	0.104216	0	0	0	0.0270852	0	0.0867198	0.00531926	0	0.122749	0	0	0	0.345665	0	0
CGGA_336	2549	1	Female	57	WHOII&III	Mutant	Codel	Unmethylated	CGGA	B	0	0.0381494	0.124344	0.0201577	0	0.176717	0	0.105379	0	0	0.0426106	0.00986612	0.180436	0	0	0.109463	0.0711977	0.0447263	0	0.0649257	0.0120284	0
CGGA_358	122	1	Female	30	WHOII&III	Mutant	Non-codel	methylated	CGGA	A	0	0.17351	0.221409	0	0.0210541	0.0511972	0	0	0	0.0700293	0	0	0.0851206	0	0	0.11799	0	0	0	0.25969	0	0
CGGA_369	4606	0	Male	33	WHOII&III	Mutant	Non-codel	NA	CGGA	A	0.00520063	0.0479406	0.0435256	0	0	0.201604	0	0.0992098	0.017492	0	0	0.00611579	0.105009	0.10089	0.0197517	0.169156	0	0	0	0.184106	0	0
CGGA_374	493	1	Male	37	WHOIV	Mutant	Non-codel	methylated	CGGA	B	0	0	0.0872464	0	0.129762	0.194657	0.0123369	0	0	0	0.0681045	0	0	0	0	0.262814	0.207396	0	0	0.037684	0	0
CGGA_400	1321	1	Female	38	WHOII&III	Mutant	Non-codel	methylated	CGGA	C	0.0310075	0.0877077	0.17803	0.00560478	0	0.118389	0	0	0.0541821	0	0	0.000134141	0.118921	0.0501331	0.00458183	0.330007	0	0	0.0211441	0.000158064	0	0
CGGA_406	90	1	Female	24	WHOII&III	Mutant	Non-codel	Unmethylated	CGGA	C	0.0919257	0	0	0.0116325	0	0.228948	0.0875524	0.105532	0	0	0	0.0370082	0.137596	0.0283131	0	0.261149	0	0	0.010343	0	0	0
CGGA_413	183	0	Male	54	WHOIV	Wildtype	Non-codel	Unmethylated	CGGA	C	0.110105	0	0	0.023763	0	0.255926	0	0	0	0	0.014682	0.0407641	0.163984	0.0747042	0	0.197882	0	0.0624332	0.0557573	0	0	0
CGGA_42	2832	1	Male	38	WHOII&III	Mutant	Codel	Unmethylated	CGGA	B	0.0343747	0	0.0304492	0	0.265058	0.183373	0	0	0	0	0.0639895	0	0.107223	0.0862063	0	0.155193	0	0.016051	0	0.0580824	0	0
CGGA_420	3514	0	Female	39	WHOII&III	Mutant	Codel	methylated	CGGA	B	0	0	0.0416346	0	0	0.338828	0	0	0	0	0	0	0	0	0	0.438504	0.155356	0	0	0.0256775	0	0
CGGA_426	1560	1	Male	50	WHOII&III	Wildtype	Non-codel	Unmethylated	CGGA	A	0.0182184	0	0.309498	0	0	0.0954601	0	0	0.0504241	0	0	0.0255511	0.135757	0.139879	0	0.13237	0	0.0678126	0	0.0250303	0	0
CGGA_431	4515	0	Male	41	WHOII&III	Mutant	Codel	methylated	CGGA	A	0	0	0.2943	0	0	0.334437	0.0369914	0	0	0	0.000191208	0	0.108402	0	0	0.0866559	0.0926366	0	0	0.0463855	0	0
CGGA_446	4508	0	Female	35	WHOII&III	Mutant	Codel	Unmethylated	CGGA	C	0	0	0.0352827	0	0.118234	0.308028	0	0	0	0	0	0.038385	0.215018	0	0	0.0765959	0	0.0540529	0.139934	0	0	0.0144696
CGGA_448	354	1	Male	64	WHOII&III	Wildtype	Non-codel	Unmethylated	CGGA	B	0.00316199	0.0504535	0	0	0	0.128432	0	0.0190307	0	0	0.0805095	0	0.247844	0.0858766	0.00843964	0.26423	0	0	0	0.112022	0	0
CGGA_457	75	1	Male	32	WHOII&III	Mutant	Non-codel	methylated	CGGA	B	0	0	0.0548864	0.016014	0	0.451535	0	0	0	0	0.0253745	0	0.0684762	0	0	0.233079	0.125066	0	0	0.0255683	0	0
CGGA_458	419	1	Male	51	WHOII&III	Mutant	Non-codel	methylated	CGGA	C	0.00165781	0.025707	0	0	0.11908	0.225135	0	0	0.0080814	0.0268263	0.0692674	0	0.278123	0.0239574	0.0166987	0.124408	0	0	0.069531	0.0115272	0	0
CGGA_479	4445	0	Female	36	WHOII&III	Mutant	Codel	Unmethylated	CGGA	A	0.0921857	0	0.0682292	0	0.235163	0	0.120075	0	0	0	0	0.0332752	0.105884	0.0706119	0.0175107	0.187331	0	0	0	0.0697351	0	0
CGGA_482	2511	1	Male	45	WHOII&III	Mutant	Codel	methylated	CGGA	A	0.0386922	0	0.113736	0.0178085	0.087672	0.133168	0.12979	0	0	0	0	0.0389582	0.106305	0.0141525	0.0329127	0.212358	0	0	0	0.0744469	0	0
CGGA_483	277	1	Female	59	WHOIV	Wildtype	Non-codel	Unmethylated	CGGA	C	0	0.0730302	0.0142659	0.0828857	0	0.168832	0	0.00477173	0	0	0	0.00752224	0.211995	0	0.00166434	0.295969	0	0.120876	0.0181886	0	0	0
CGGA_485	2437	0	Male	31	WHOII&III	Mutant	Codel	Unmethylated	CGGA	C	0.0163447	0	0.073858	0	0.291861	0.160994	0.000455603	0	0	0	0	0	0.204718	0	0	0.211063	0	0	0.0302977	0.0104093	0	0
CGGA_487	156	1	Male	46	WHOIV	Wildtype	Non-codel	Unmethylated	CGGA	C	0.0885401	0	0.029773	0	0.047812	0.0207833	0.194973	0	0	0	0	0.0938896	0.107164	0.105956	0.00223416	0.275194	0	0	0.0104861	0.0231948	0	0
CGGA_488	435	1	Male	23	WHOII&III	Wildtype	Non-codel	Unmethylated	CGGA	A	0.0156459	0.0365144	0	0	0.168585	0.100271	0.0490657	0.0494052	0	0	0	0.0422731	0.0618337	0.0197044	0	0.0417877	0.0662129	0.0163172	0	0.332384	0	0
CGGA_490	3804	0	Female	37	WHOII&III	Mutant	Codel	methylated	CGGA	B	0.0456646	0	0.0118011	0	0.115057	0.263047	0.128917	0	0	0	0.0574975	0	0.12382	0.0548101	0.0219576	0.0200972	0	0	0	0.157332	0	0
CGGA_491	1074	1	Female	36	WHOIV	Mutant	Non-codel	methylated	CGGA	C	0.0308485	0	0.028445	0	0.231108	0.0901824	0	0	0	0.0937319	0	0	0.172339	0.128177	0	0.165839	0	0	0.0340589	0.0252698	0	0
CGGA_492	652	0	Male	27	WHOII&III	Wildtype	Non-codel	Unmethylated	CGGA	B	0.0177499	0.129124	0.117539	0.02914	0	0.10113	0.0299688	0	0.0311112	0	0.0367786	0	0.0852631	0.0597551	0.01241	0.29372	0	0	0	0.0563103	0	0
CGGA_493	2382	1	Female	32	WHOII&III	Mutant	Non-codel	Unmethylated	CGGA	A	0	0.0110426	0.0294835	0	0.074742	0.0486846	0.20291	0	0	0	0	0.024909	0.0569136	0.0279974	0.0035017	0.0126452	0	0	0	0.507171	0	0
CGGA_494	4435	0	Female	58	WHOIV	Wildtype	Non-codel	methylated	CGGA	C	0	0.0580345	0.0404487	0.0396204	0	0.157218	0	0.0717442	0	0	0	0.0883518	0.0210871	0.27053	0	0.138588	0	0	0.114378	0	0	0
CGGA_499	122	1	Male	51	WHOIV	Wildtype	Non-codel	methylated	CGGA	C	0.123276	0	0.00579306	0	0	0.402313	0	0.0787641	0	0	0.00118833	0.025173	0.0265685	0.0733912	0	0.253357	0	0	0.0101754	0	0	0
CGGA_501	4427	0	Male	40	WHOII&III	Mutant	Codel	methylated	CGGA	A	0	0	0.0349894	0	0.185284	0	0.145447	0	0	0.0183245	0	0.0348624	0.103004	0.0587639	0.0111148	0.175541	0	0	0	0.232669	0	0
CGGA_502	4414	0	Male	39	WHOII&III	Mutant	Non-codel	methylated	CGGA	C	0.0344373	0	0.00151413	0	0	0.324635	0	0	0.0190335	0	0.0401326	0	0.208017	0	0	0.208938	0	0.0348813	0.128411	0	0	0
CGGA_503	4410	0	Male	51	WHOII&III	Mutant	Non-codel	Unmethylated	CGGA	A	0.0508231	0	0.029138	0	0.0742633	0.108651	0.114717	0	0	0	0.00246158	0.00726723	0.163593	0.118949	0.00168384	0.0107314	0	0	0	0.317723	0	0
CGGA_507	302	1	Female	53	WHOII&III	Mutant	Non-codel	methylated	CGGA	B	0	0	0.0341227	0	0	0.395343	0	0.0251237	0	0	0.0604234	0	0.108092	0.0614335	0.000917838	0.122751	0	0	0	0.191792	0	0
CGGA_509	623	1	Male	38	WHOIV	Wildtype	Non-codel	Unmethylated	CGGA	B	0	0.136433	0	0.0182813	0	0.170871	0	0.173047	0	0	0.0406155	0	0.0319467	0.191321	0	0.191219	0	0	0	0.0462655	0	0
CGGA_510	4403	0	Male	42	WHOII&III	Mutant	Codel	methylated	CGGA	C	0.0229171	0.0157025	0.00870673	0	0.158288	0.0895394	0.135252	0	0	0	0.0120136	0	0.249352	0	0.0463714	0.241411	0	0	0.0103185	0.0101277	0	0
CGGA_521	514	1	Male	32	WHOII&III	Wildtype	Non-codel	Unmethylated	CGGA	C	0.0449634	0	0.00200302	0	0	0.33934	0	0	0.0171837	0	0.059655	0.00278432	0.266616	0.00522006	0	0.18752	0	0.0361919	0.0218482	0.0166747	0	0
CGGA_525	138	1	Male	61	WHOIV	Wildtype	Non-codel	methylated	CGGA	B	0.0333107	0.000272652	0.0824502	0.0178562	0	0.185742	0	0	0.00503122	0	0.0815354	0	0.129024	0.0307587	0.0125029	0.40448	0	0	0.00628006	0.0107569	0	0
CGGA_530	506	1	Female	41	WHOIV	Wildtype	Non-codel	methylated	CGGA	C	0.0348292	0	0.0449867	0.0125389	0	0.322974	0	0	0.0175663	0	0	0.0539303	0.113197	0.0837805	0	0.285121	0	0.0112412	0.0062046	0.012294	0	0.00133627
CGGA_541	4376	0	Female	36	WHOII&III	Wildtype	Non-codel	Unmethylated	CGGA	A	0.0820049	0	0.0485126	0	0.228964	0	0	0.0104734	0.181051	0.0981386	0	0.0133629	0.129718	0.183803	0.00954279	0	0	0	0	0.0144286	0	0
CGGA_543	4371	0	Male	43	WHOII&III	Mutant	Codel	methylated	CGGA	C	0.0302597	0	0.0677841	0	0.10698	0.338619	0	0	0	0	0	0.0409738	0.269843	0.0362002	0	0.0553352	0	0.00354055	0.0504654	0	0	0
CGGA_545	555	1	Female	38	WHOIV	Mutant	Non-codel	methylated	CGGA	C	0.0180171	0.000876437	0.0180397	0	0.0459336	0.0864259	0	0	0.00251698	0	0.0631663	0	0.268255	0	0.0167166	0.368894	0	0.042533	0.0472304	0.0213955	0	0
CGGA_551	4363	0	Male	44	WHOII&III	Mutant	Codel	Unmethylated	CGGA	B	0	0	0.024661	0	0.307167	0.169354	0	0	0	0	0.0249712	0	0.295003	0	0	0.0170965	0.00796537	0	0	0.153782	0	0
CGGA_554	134	1	Female	46	WHOII&III	NA	Non-codel	methylated	CGGA	A	0	0.018717	0.0322752	0.013566	0	0.0176186	0.0345031	0.0736353	0	0	0	0.172451	0.155722	0.0734645	0.00237983	0.238182	0	0	0	0.161427	0.00605899	0
CGGA_560	4354	0	Male	43	WHOII&III	Mutant	Non-codel	methylated	CGGA	B	0.0146559	0	0.0654221	0	0.438873	0.165561	0	0	0	0	0.0473441	0	0.125642	0	0.0183395	0.033279	0.031143	0	0	0.0597403	0	0
CGGA_564	679	1	Male	47	WHOII&III	Wildtype	Non-codel	methylated	CGGA	C	0.0177752	0.0609628	0	0	0	0.323635	0	0	0	0	0.0282424	0.0272184	0.160653	0.112136	0.0113261	0.141192	0	0.0847589	0.0138617	0.0182392	0	0
CGGA_565	3605	0	Male	51	WHOII&III	Wildtype	Non-codel	Unmethylated	CGGA	C	0	0.123534	0	0	0	0.293187	0	0.0861058	0	0	0.0247597	0.0365172	0.118067	0.0900646	0.00154064	0.19459	0	0	0.0109871	0.0206472	0	0
CGGA_568	285	1	Male	14	WHOIV	Wildtype	Non-codel	Unmethylated	CGGA	B	0	0.121684	8.33e-05	0	0	0.122778	0	0	0.0510786	0.0011836	0.0368956	0	0.176774	0	0	0.0384546	0.0118094	0.0293464	0	0.305865	0.0100532	0.0939948
CGGA_578	362	1	Female	61	WHOII&III	Wildtype	Non-codel	methylated	CGGA	C	0.0684271	0	0.0903938	0.00650144	0	0.313145	0	0.00273574	0.0665232	0	0	0.0755392	0.0911357	0.0667264	0	0.103955	0	0.0775872	0.0373304	0	0	0
CGGA_580	1394	1	Male	43	WHOII&III	Mutant	Non-codel	methylated	CGGA	A	0	0	0	0	0.250822	0	0.154513	0	0	0.0401333	0	0.00573507	0.0893654	0	0.0174034	0.0862395	0.0897937	0	0	0.246045	0.01995	0
CGGA_583	3107	1	Female	36	WHOII&III	Mutant	NA	Unmethylated	CGGA	B	0	0	0.033103	0	0.0480729	0.418607	0	0	0	0	0.0208253	0	0.212722	0	0	0.0999352	0.0708748	0.0313741	0	0.0644853	0	0
CGGA_591	1654	1	Female	50	WHOII&III	Mutant	Non-codel	methylated	CGGA	A	0	0	0.0541994	0	0.12686	0	0.0535521	0.00895332	0	0	0	0.0715084	0.209024	0.0334282	0.032712	0.127645	0	0	0	0.282118	0	0
CGGA_598	3677	1	Female	61	WHOII&III	Mutant	Codel	methylated	CGGA	B	0.0397328	0	0.0444153	0	0.139562	0.327046	0	0	0	0	0.0479751	0	0.107277	0.0608692	0	0.137281	0	0.0186089	0.0341036	0.0431284	0	0
CGGA_599	418	1	Female	66	WHOII&III	Wildtype	Non-codel	Unmethylated	CGGA	B	0.0792095	0	0	0	0.126595	0	0	0	0.0503071	0.0107424	0.0134354	0	0.097161	0.11408	0.112393	0.325205	0	0	0.0109053	0.0599664	0	0
CGGA_601	1133	1	Male	36	WHOII&III	Mutant	Non-codel	Unmethylated	CGGA	A	0.0888329	0	0.0151381	0	0.213719	0.0272061	0	0	0.186059	0.055108	0	0	0.379892	0.0154284	0.0043907	0	0	0	0	0.0142262	0	0
CGGA_603	168	0	Male	32	WHOII&III	Mutant	Non-codel	methylated	CGGA	C	0.000677734	0.0802409	0.04348	0.0129954	0	0.142166	0	0	0.0768179	0	0	0.0110219	0.213547	0	0	0.322816	0	0.0370454	0.0591018	8.99e-05	0	0
CGGA_604	381	1	Male	46	WHOIV	Wildtype	Non-codel	methylated	CGGA	A	0.0473591	0	0.046515	0	0	0.0656458	0.0604546	0	0	0	0.0145687	0.0279497	0.165884	0	0.000133926	0.420651	0	0	0	0.0960998	0.0268176	0.0279209
CGGA_605	4300	0	Male	43	WHOII&III	Mutant	Non-codel	methylated	CGGA	A	0.020419	0	0.125743	0.0124121	0	0.0910887	0.0577278	0	0	0	0	0.00517704	0.132129	0	0.0105857	0.390484	0	0	0	0.154233	0	0
CGGA_607	1389	0	Male	25	WHOII&III	Mutant	Non-codel	Unmethylated	CGGA	C	0	0.0494049	0	0	0.148112	0.0906012	0	0	0.0187382	0.0577534	0.0375419	0	0.24651	0	0.0392765	0.160213	0.0256176	0	0.101493	0.0247374	0	0
CGGA_616	952	1	Male	43	WHOII&III	Wildtype	Non-codel	methylated	CGGA	B	0.0246854	0	0.0389441	0	0	0.252846	0	0.0229671	0.0080637	0	0.013821	0.00100399	0.215951	0.0580753	0	0.28467	0	0	0.00484519	0.074127	0	0
CGGA_619	550	1	Male	40	WHOII&III	Wildtype	Non-codel	NA	CGGA	C	0.0282185	0.00210967	0	0.0124102	0	0.285605	0	0	0	0	0.0181265	0.00800153	0.277736	0.0386377	0	0.288853	0	0.00226812	0.0380338	0	0	0
CGGA_625	2465	1	Female	33	WHOII&III	Mutant	Codel	Unmethylated	CGGA	B	0.00363697	0.001112	0	0	0.216694	0.113506	0.0429032	0	0	0	0.0621448	0	0.194406	0.0655038	0	0.146966	0	0.00696883	0	0.146159	0	0
CGGA_630	4300	0	Male	43	WHOII&III	Mutant	Codel	methylated	CGGA	A	0.0626757	0	0.0488298	0	0.0175659	0.0675422	0.0980314	0.0586494	0	0	0	0.091927	0.017487	0	0	0.124182	0	0	0	0.41311	0	0
CGGA_632	576	1	Female	29	WHOII&III	Mutant	Non-codel	Unmethylated	CGGA	B	0	0.00236165	0.0285393	0	0	0.208575	0	0.0309197	0	0	0.0119185	0	0.125943	0	0.0150792	0.315943	0.00390341	0	0	0.256817	0	0
CGGA_633	1812	1	Female	56	WHOII&III	Wildtype	Non-codel	Unmethylated	CGGA	A	0.115304	0	0	0	0.211916	0.0700067	0	0.110584	0	0	0	0.0598448	0	0.230261	0	0.0837424	0	0	0	0.118342	0	0
CGGA_634	2633	1	Female	35	WHOII&III	Mutant	Non-codel	Unmethylated	CGGA	A	0.0487695	0	0.122418	0	0.107166	0	0.230525	0	0	0	0	0.114011	0.0223737	0.0693925	0.0163431	0.0375687	0	0	0	0.231432	0	0
CGGA_635	4263	0	Male	45	WHOII&III	Mutant	Codel	Unmethylated	CGGA	A	0.0640111	0	0.135222	0	0.319623	0	0	0.00385379	0	0.0199706	0	0.0173112	0.250852	2.86e-05	0	0.140566	0	0.0228924	0	0.0256689	0	0
CGGA_638	2386	0	Male	42	WHOII&III	Mutant	Codel	Unmethylated	CGGA	C	0.0693947	0	0	0	0.00915508	0.225115	0.0528678	0	0	0	0.0272306	0	0.149559	0.140913	0.0143749	0.210658	0	0	0.0658944	0.0348379	0	0
CGGA_641	3411	1	Female	51	WHOII&III	Mutant	Codel	Unmethylated	CGGA	B	0.0656421	0	0.0634984	0	0.384747	0.0864077	0	0	0	0	0.0734565	0	0.0335662	0.0757221	0	0.182036	0	0	0	0.0349232	0	0
CGGA_642	4249	0	Male	29	WHOII&III	Mutant	Non-codel	Unmethylated	CGGA	A	0.0145718	0	0.159983	0	0.0984549	0.117934	0.0140311	0	0	0	0	0.11708	0.177923	0	0.0222895	0.0160964	0.0446634	0	0	0.209795	0.00717719	0
CGGA_643	331	1	Male	56	WHOII&III	Wildtype	Non-codel	Unmethylated	CGGA	C	0	0.160819	0	0.00120319	0.236448	0.0840186	0	0.0665698	0	0	0	0.017759	0	0.11759	0.00854848	0.193829	0.00385355	0.00290665	0.106455	0	0	0
CGGA_652	476	1	Male	42	WHOII&III	Mutant	Non-codel	methylated	CGGA	B	0.0418884	0.0287533	0	0	0	0.269208	0	0.0174912	0	0	0.0340841	0	0.277762	0.0728588	0	0.124036	0	0.0372478	0	0.0966698	0	0
CGGA_655	4231	0	Male	35	WHOII&III	Mutant	Codel	Unmethylated	CGGA	A	0.0751286	0	0	0	0.110493	0.070748	0.255995	0	0	0	0	0.0442153	0.147592	0	0	0.153163	0.0783204	0	0.0224697	0.0418753	0	0
[truncated: 1,313 more rows]

## Sheet: Table S5
Table S5. Gene set variant analysis of TIME cluster A vs. C; A vs.B; and B vs. C.
Term	logFC	AveExpr	t	P.Value	adj.P.Val	B
TIME cluster A vs. C
[truncated: 144 more rows]

## Sheet: Table S6
Table S6. Functional and pathway enrichment analysis of DEGs
[truncated: 430 more rows]

[truncated: 3 more sheets: Table S7, Table S8, Table S9]
